# Supplementary material for: Genome-wide identification and validation of tomato-encoded sRNA as the cross-species antifungal factors targeting the virulence genes of Botrytis cinerea
Source: Front Plant Sci. 2023 Feb 2;14:1072181. doi: 10.3389/fpls.2023.1072181 (PMC9933504; doi:10.3389/fpls.2023.1072181)
Supplement: Supplementary file 1 [file Table_1.xlsx]

## Sheet: Sheet1
Table S1 Identification of B.cinerea-induced sRNAs with a minimum RPM of 10 in any library
sRNA_id	Sequence	Read count		Reads Per Millions		Fold_change	Log2(Fold_change)	Pvalue	FDR	Significance
	Sequence	TC7d	TD7d	TC7d	TD7d		Log2(Fold_change)	Pvalue	FDR	Significance
s100001	TTGACAGAAGATAGAGAGCAC	556532	923832	33039	66291.5	2.00646	1.00465	0	0	**
s100002	TCGGACCAGGCTTCATTCCTC	329985	198776	19589.8	14263.6	0.728111	-0.457769	0	0
s100003	TCGCTTGGTGCAGGTCGGGAC	198789	238266	11801.3	17097.3	1.44877	0.534824	0	0
s100004	TCGGACCAGGCTTCATTCCCC	130032	79190	7719.46	5682.44	0.736119	-0.441989	0	0
s100005	TGAAGCTGCCAGCATGATCTA	115912	107725	6881.21	7730.03	1.12335	0.167812	5.5551e-166	2.38349e-164
s100006	TGACAGAAGAGAGTGAGCAC	98991	258755	5876.68	18567.5	3.15952	1.65971	0	0	**
s100007	TTGGCTGAGTGAGCATCACGG	83581	77509	4961.86	5561.82	1.12091	0.164676	9.65251e-116	2.65058e-114
s100008	TGAATCCTTCGGCTATCCATAA	63171	44755	3750.2	3211.49	0.856352	-0.223725	4.28999e-140	1.59194e-138
s100009	TTCCATGAGACTGTTTTTGGGT	50690	51514	3009.25	3696.49	1.22838	0.296752	8.58247e-237	4.5322e-235
s100010	GGGGATGTAGCTCAGATGGTA	29396	10141	1745.12	727.69	0.416986	-1.26193	0	0	**
s100011	TGGTAGAAATTGAAAGATGGT	29355	29931	1742.68	2147.76	1.23245	0.301525	1.20812e-142	4.60762e-141
s100012	TTATGGAATACGAGTAGATAT	28693	41377	1703.38	2969.09	1.74306	0.801621	0	0
s100013	TCGGACCAGGCTTCCTTCCTC	17780	15283	1055.52	1096.66	1.03898	0.0551624	0.000530079	0.00143267
s100014	GGTAGTTCGATCGTGGAATTTC	17458	36616	1036.41	2627.46	2.53516	1.34207	0	0	**
s100015	TGGAAGGGAGAATATCCAGGA	16429	18348	975.32	1316.6	1.34992	0.43287	5.12398e-172	2.34507e-170
s100016	GGGGATGTAGCTCAGATGGTAGA	16382	13471	972.53	966.64	0.993944	-0.00876406	0.601857	0.677336
s100017	GGGGATGTAGCTCAGATGGT	15636	16066	928.24	1152.85	1.24197	0.312635	7.80241e-83	1.81571e-81
s100018	ATCCGGGCTAGAAGCGACGCA	15190	7920	901.77	568.32	0.630227	-0.666056	3.08815e-253	1.69601e-251
s100019	AGAATCTTGATGATGCTGCAT	13739	10257	815.63	736.01	0.902382	-0.148189	3.07242e-15	1.94398e-14
s100020	TGAAGCTGCCAGCATGATCTAA	13021	14218	773	1020.24	1.31984	0.400368	6.02095e-116	1.6871e-114
s100021	GGGGATGTAGCTCAAATGGTA	12864	5350	763.68	383.9	0.502697	-0.992238	0	0
s100022	TGAATCCTTCGGCTATCCATA	12411	9915	736.79	711.47	0.965635	-0.0504506	0.00941307	0.0188124
s100023	TCGGACCAGGCTTCCTTCCCC	11242	9814	667.39	704.22	1.05519	0.0774961	0.000101561	0.000303797
s100024	GCCGGCCGGGGGACGGACTGGG	10774	20304	639.61	1456.96	2.27789	1.1877	0	0	**
s100025	TGGCAAGCATCTTTGGCGACT	10680	17239	634.03	1237.02	1.95104	0.964246	0	0
s100026	AAAGTGAGACGAACAAATTGAATC	10662	7661	632.96	549.73	0.868507	-0.203391	3.59341e-21	2.83549e-20
s100027	TCTGTGTTTGGGAAGTATGAC	10655	15421	632.54	1106.57	1.74941	0.806866	0	0
s100028	GGGGATGTAGCTCAGATGGTAG	10025	6310	595.14	452.79	0.760813	-0.394387	5.04833e-66	9.24181e-65
s100029	ATAAGTGTGTCTCTGAGATTTCGG	9862	5993	585.47	430.04	0.734521	-0.445124	8.22592e-81	1.88236e-79
s100030	TCTCGGACCAGGCTTCATTCC	9633	9701	571.87	696.12	1.21727	0.283649	1.77356e-42	2.41099e-41
s100031	TCTTGGATTTTATCGGAGTTA	9349	3757	555.01	269.59	0.485739	-1.04175	0	0	**
s100032	TGCTGATTAAGTTAGAAGGAACAT	8931	7195	530.2	516.29	0.973765	-0.038355	0.0934988	0.144403
s100033	TCCCCAGTCCAGGCATTCCAAC	8681	19530	515.35	1401.42	2.71936	1.44326	0	0	**
s100034	ACGTGGGGGCATGTGATTGAA	8417	18909	499.68	1356.85	2.71544	1.44118	0	0	**
s100035	TCGATAAACCTCTGCATCCAG	8139	7203	483.18	516.87	1.06973	0.0972407	3.12863e-05	9.89772e-05
s100036	GTAGGAAAGAAAACCGAGGAA	7987	5641	474.15	404.78	0.853696	-0.228206	6.8046e-20	5.07756e-19
s100037	TGACAGAAGATAGAGAGCAC	7915	11575	469.88	830.59	1.76766	0.821844	0	0
s100038	GTGTGTCTCTGAGATTTCGGGCAT	7392	4630	438.83	332.24	0.757104	-0.401436	9.62176e-51	1.40539e-49
s100039	GGGGATGTAGCTCAAATGGTAGA	7386	5601	438.48	401.91	0.916598	-0.125639	8.56208e-07	3.30217e-06
s100040	TACGCAGCAGATCTCCACGAC	7372	5451	437.64	391.15	0.893771	-0.162023	2.92911e-10	1.46242e-09
s100041	TTCGATACGCACCTGAATCGA	7119	7549	422.63	541.69	1.28171	0.358072	5.12662e-51	7.56866e-50
s100042	AAGCTCAGGAGGGATAGCACC	7025	7471	417.04	536.1	1.28549	0.362316	1.38445e-51	2.11205e-50
s100043	TAAGAAGAATAAGCTCAGGAT	6668	5438	395.85	390.21	0.985752	-0.0207031	0.433122	0.521646
s100044	TTGACAGAAGATAGAGAGCA	6668	10916	395.85	783.3	1.97878	0.984611	0	0
s100045	TTACTACGGTCAGGAATCTTAT	6417	7811	380.95	560.49	1.4713	0.557087	5.43483e-117	1.55459e-115
s100046	GACTCTCGGCAACGGATATC	6285	5457	373.11	391.58	1.0495	0.0697061	0.0090574	0.018181
s100047	TCGATGATGGTAGCAGAGCAA	6033	6657	358.15	477.69	1.33377	0.415511	4.13602e-59	6.92531e-58
s100048	TTTGGATAAAAGTGCTGAAGTTGT	5818	3788	345.39	271.82	0.786994	-0.345575	6.86741e-31	7.03653e-30
s100049	CTAGGAAAGACGACACTTGCC	5790	5629	343.73	403.92	1.17511	0.232794	7.06878e-18	4.92662e-17
s100050	GGTAGTTCGATCGTGGAATTT	5645	11631	335.12	834.61	2.49048	1.31642	0	0	**
s100051	TTCCATGAGACTGTTTTTGGGTA	5576	7174	331.02	514.79	1.55516	0.637066	1.92369e-136	6.77238e-135
s100052	CGAGAAGGTGGCTTGTTTCTG	5387	3106	319.8	222.88	0.696936	-0.520903	2.41837e-59	4.09928e-58
s100053	ACAAAAAACTGATAATTCGAT	5239	4719	311.02	338.62	1.08874	0.12266	2.29343e-05	7.37441e-05
s100054	GGGGATGTAGCTCAAATGGTAG	5223	3313	310.07	237.73	0.766698	-0.38327	1.70142e-33	1.88391e-32
s100055	GGTAGTTCGATCGTGGAATT	5141	13119	305.2	941.38	3.08447	1.62502	0	0	**
s100056	AGTGGACAAGTAAAGGTGGATGGA	5050	4210	299.8	302.1	1.00767	0.0110258	0.713298	0.774197
s100057	ACAAACGACTCTCGGCAACGG	5011	3369	297.48	241.75	0.81266	-0.299277	7.64184e-21	5.89452e-20
s100058	CGGATTCTGACTTAGAGGCGT	4997	1031	296.65	73.98	0.249385	-2.00355	0	0	**
s100059	CTGAATCTCAGTGGATCGTGG	4949	1214	293.8	87.11	0.296494	-1.75392	0	0	**
s100060	TTGACAGAAGATAGAGAGCAA	4939	10843	293.21	778.06	2.65359	1.40795	0	0	**
s100061	CAAACGACTCTCGGCAACGG	4936	3399	293.03	243.9	0.832338	-0.264759	1.31634e-16	8.9031e-16
s100062	TCCGGGCTAGAAGCGACGCATG	4805	2690	285.25	193.03	0.676705	-0.563402	6.15578e-61	1.06986e-59
s100063	TATTCAGAAAAGATCGTTGTC	4751	8541	282.05	612.88	2.17295	1.11965	0	0	**
s100064	TCAAATGTTTGTGTTGGATTG	4612	4878	273.8	350.03	1.27841	0.354356	5.80191e-33	6.22345e-32
s100065	TGGCAATCAAAGTTGGAACAA	4581	6511	271.95	467.21	1.718	0.78073	1.2734e-176	6.02887e-175
s100066	GGGGATGTAGCTCAGATGGTAGAG	4496	4552	266.91	326.64	1.22378	0.291348	8.06898e-22	6.47878e-21
s100067	TTCATGGACGTTGATAAGAT	4465	1975	265.07	141.72	0.534651	-0.90333	8.13536e-127	2.48219e-125
s100068	TTCATGGACGTTGATAAGATC	4437	1945	263.41	139.57	0.529858	-0.916321	4.8445e-129	1.58369e-127
s100069	ACAAACGACTCTCGGCAACGGATA	4411	2983	261.86	214.05	0.817422	-0.290848	1.22115e-17	8.46789e-17
s100070	CAAACGACTCTCGGCAACGGATAT	4362	3571	258.95	256.24	0.989535	-0.0151779	0.642172	0.712775
s100071	TCCGGGCTAGAAGCGACGCAT	4339	2624	257.59	188.29	0.730968	-0.45212	1.45911e-37	1.83794e-36
s100072	GCGTCTGTAGTCCAACGGTTA	4330	1197	257.05	85.89	0.334137	-1.58149	1.29585e-293	7.41334e-292	**
s100073	ATAGTCGAGGTGTGCATAAGCTGG	4143	1753	245.95	125.79	0.511445	-0.967348	8.022e-132	2.68639e-130
s100074	TCTTATGGAATACGAGTAGAT	4081	5430	242.27	389.64	1.60829	0.685526	6.21174e-118	1.81462e-116
s100075	TGTTAAGGACTCTAATCGGCT	4045	2731	240.13	195.97	0.8161	-0.293183	1.56425e-16	1.04767e-15
s100076	AGAATCCGGGCTAGAAGCGAC	3999	2874	237.4	206.23	0.868703	-0.203066	7.72451e-09	3.53525e-08
s100077	TTTATTTTGGATCGTTTATCAC	3904	4089	231.76	293.41	1.26601	0.340286	5.71888e-26	5.23468e-25
s100078	ACATATTCTTAGATCGTGTACC	3814	4240	226.42	304.25	1.34374	0.426256	4.51877e-40	5.79839e-39
s100079	TTGGCTGAGTGAGCATCACTG	3796	5300	225.35	380.31	1.68764	0.755008	4.27069e-136	1.46591e-134
s100080	CGAACTGTAATCGGTGTGACTA	3714	2233	220.48	160.23	0.726733	-0.460504	1.88691e-33	2.07259e-32
s100081	AAAAGTTGATGGCGTCAGATTGAT	3651	3871	216.74	277.77	1.28158	0.357925	5.72722e-27	5.42308e-26
s100082	ACGGTGATAATGGTATTCTAA	3609	5755	214.25	412.96	1.92747	0.946707	1.2147e-216	6.17696e-215
s100083	TCCATGAGACTGTTTTTGGGTA	3606	4140	214.07	297.07	1.38772	0.47272	4.66154e-47	6.59824e-46
s100084	TCGCTTGGTGCAGGTCGGGACC	3551	3568	210.81	256.03	1.21451	0.28037	2.53126e-16	1.67088e-15
s100085	CTATGAGATAAGTTCAACGTG	3408	3899	202.32	279.78	1.38286	0.467654	1.38456e-43	1.92021e-42
s100086	AGGCACGAACTGTAATCGGTGT	3286	1371	195.08	98.38	0.504306	-0.987629	1.53679e-108	4.13727e-107
s100087	TGGTAGAAATTGAAAGATGGTT	3179	3382	188.72	242.68	1.28593	0.362808	2.43448e-24	2.11554e-23
s100088	ATGACTCTGAACAGTAGAACTGAT	3148	2605	186.88	186.93	1.00027	0.000385943	0.991649	0.99382
s100089	TGAAGGTCCGAGGTTGAGGTT	3146	2235	186.76	160.38	0.858749	-0.219691	3.29482e-08	1.38342e-07
s100090	TCATTGAAGATCATTTGGGCA	3141	3965	186.47	284.52	1.52582	0.609587	1.24252e-70	2.47244e-69
s100091	AGTTACTAATTCATGATCTGGCA	3127	3934	185.64	282.29	1.52063	0.60467	4.07241e-69	7.87524e-68
s100092	TGCGGAAGGATCATTGTCGAA	3094	3399	183.68	243.9	1.32785	0.409095	3.3354e-30	3.36728e-29
s100093	AAATCATGACTCTGAACAGTAGAA	3064	2676	181.9	192.02	1.05563	0.078111	0.0406174	0.069972
s100094	ATTCTGGTGTCCTAGGCGTA	3006	3392	178.45	243.4	1.36397	0.447809	2.46017e-35	2.8385e-34
s100095	TGAGCTGAGATTGGTGTCTATG	2999	2909	178.04	208.74	1.17243	0.229506	1.00212e-09	4.76094e-09
s100096	GTGTGTCTCTGGGATTTCGGGCAT	2982	1697	177.03	121.77	0.68785	-0.539835	9.50968e-36	1.11596e-34
s100097	TCGGACCAGGATTCATTCCTC	2950	2064	175.13	148.11	0.845715	-0.241757	4.53783e-09	2.10488e-08
s100098	ATGCTGATTAAGTTAGAAGGAACA	2877	2074	170.8	148.82	0.871311	-0.19874	1.63457e-06	6.01679e-06
s100099	GGGGGTGTAGCTCATATGGTA	2869	1153	170.32	82.74	0.485791	-1.04159	1.68084e-103	4.35432e-102	**
s100100	TCGGACCAGGCTTTATTCCTC	2866	2091	170.14	150.04	0.881862	-0.181375	1.17882e-05	3.96695e-05
s100101	CAAACGACTCTCGGCAACGGATA	2813	2289	167	164.25	0.983533	-0.0239547	0.557248	0.640253
s100102	TGTGAATGATGCGGGAGATAA	2792	860	165.75	61.71	0.372308	-1.42543	2.00027e-163	8.07757e-162	**
s100103	TCGGACCAGGATTCATTCCCC	2782	1793	165.16	128.66	0.779002	-0.360301	9.83307e-17	6.71682e-16
s100104	ATAAGTGTGTCTCTGGGATTTCGG	2776	1834	164.8	131.6	0.798544	-0.324557	5.37418e-14	3.20815e-13
s100105	AGGGCACGTGTCGTTGGCTAA	2751	1079	163.32	77.43	0.4741	-1.07674	1.04936e-104	2.7707e-103	**
s100106	CACAAACGACTCTCGGCAAC	2713	2654	161.06	190.44	1.18242	0.241738	8.58669e-10	4.09359e-09
s100107	TTGTTTTATTTTGGATCGTTTA	2709	2736	160.82	196.33	1.22081	0.287834	1.89525e-13	1.12163e-12
s100108	TAATGGTGGAAGGCTCTCAGT	2668	3449	158.39	247.49	1.56254	0.643889	7.64439e-68	1.41834e-66
s100109	AGAATTCAGGATGAGATTGCA	2627	2078	155.95	149.11	0.95614	-0.0647065	0.12662	0.187337
s100110	AGAACGTGTAACCAAGCTGACTCA	2599	2054	154.29	147.39	0.955279	-0.0660059	0.121244	0.179966
s100111	ACGACTCTCGGCAACGGATATC	2568	2280	152.45	163.61	1.0732	0.101925	0.0141429	0.0272345
s100112	TTGTTAAGGACTCTAATCGGC	2563	1787	152.15	128.23	0.842787	-0.246761	2.49858e-08	1.06539e-07
s100113	TCTTGAGAATTTGATGAAGAAG	1821	1371	108.11	98.38	0.909999	-0.136063	0.00830819	0.0168745
s100114	CTTGATGAATGAAGAACACAAGA	1820	1052	108.05	75.49	0.698658	-0.517342	6.59595e-21	5.11652e-20
s100115	AGGTTTCAATTTGAGCTTCGGACA	1792	1680	106.38	120.55	1.1332	0.180405	0.000233662	0.000661481
s100116	GGGGATGTAGCTCAAATGGT	1788	1647	106.15	118.18	1.11333	0.154882	0.00166684	0.00407219
s100117	GGGGGTGTAGCTCATATGGTAGA	1787	1597	106.09	114.6	1.08021	0.111318	0.0250566	0.0456875
s100118	TAAGTCAGAATCCGGGCTAGA	1741	859	103.36	61.64	0.596362	-0.745739	6.16575e-37	7.49166e-36
s100119	TTTAGCAAGAGTTGTTTTACC	1730	2698	102.7	193.6	1.8851	0.914643	6.19671e-97	1.57557e-95
s100120	AGCGGGGTAGAGGAATTGGTC	1729	2927	102.64	210.03	2.04628	1.033	2.84181e-128	8.86773e-127	**
s100121	AGAACACAAGAACTTTCAAGAGAA	1720	1370	102.11	98.31	0.962785	-0.0547141	0.295507	0.380611
s100122	TCGGACCAGGCTTCATTCCC	1719	2305	102.05	165.4	1.62077	0.696683	1.44775e-52	2.25881e-51
s100123	AAGAGACGACAATATAATTCTCAA	1707	869	101.34	62.36	0.615354	-0.700511	1.09871e-32	1.16041e-31
s100124	TCAAAATCTGTAGAAATAGATAGC	1700	1195	100.92	85.75	0.849683	-0.235004	1.48728e-05	4.92058e-05
s100125	TGAAAGACGAACAACTGCGAA	1671	944	99.2	67.74	0.682863	-0.550332	1.99036e-21	1.57963e-20
s100126	TCGGACCAGGGTTCATTCCCC	1668	1232	99.02	88.4	0.892749	-0.163674	0.00249443	0.00585445
s100127	TCCAGGGCAACAAGAAACTTC	1658	1549	98.43	111.15	1.12923	0.175338	0.000585297	0.00156956
s100128	CTTGGATTTATGAAAGACGAA	1487	868	88.28	62.29	0.705596	-0.503086	1.38078e-16	9.29321e-16
s100129	AGAAAGACTGTTTCTGATAGACGG	1479	1360	87.8	97.59	1.1115	0.152512	0.00492049	0.0107749
s100130	GCTGAATCTCAGTGGATCGTGG	1478	332	87.74	23.82	0.271484	-1.88106	1.08172e-128	3.45397e-127	**
s100131	CAAACATGTCGGAAACGCGTT	1476	1220	87.62	87.54	0.999087	-0.00131783	0.983038	0.989524
s100132	ATGACCGTAGATAGGAAGACATGA	1475	880	87.56	63.15	0.72122	-0.471489	8.43043e-15	5.1674e-14
s100133	AAGCCCAAGTTAGAACATTGCA	1473	1496	87.45	107.35	1.22756	0.295792	2.34516e-08	1.00622e-07
s100134	TCTAGACCTTGGGTGGACTCAT	1471	1234	87.33	88.55	1.01397	0.020015	0.717352	0.777367
s100135	TTCTGACTTAGAGGCGTTCAG	1467	495	87.09	35.52	0.407854	-1.29388	3.71876e-75	7.50862e-74	**
s100136	GCCGGCCGGGGGACGGACTGGGA	1458	1635	86.56	117.32	1.35536	0.438677	2.85036e-17	1.95677e-16
s100137	TCAGAATCCGGGCTAGAAGCGA	1456	904	86.44	64.87	0.750463	-0.414148	7.9208e-12	4.40294e-11
s100138	TGTCGCAGATGACTTTCGCCC	1452	2024	86.2	145.24	1.68492	0.752679	7.39219e-53	1.16661e-51
s100139	AACGTGACTAATTATACAAAC	1450	1121	86.08	80.44	0.93448	-0.097765	0.0884654	0.137713
s100140	GAAATGTTCGGATCGCGGCGA	1445	757	85.78	54.32	0.633248	-0.659158	2.94779e-25	2.62813e-24
s100141	TGGATACAAACTAGAAGAGCAT	1445	1280	85.78	91.85	1.07076	0.0986384	0.0749885	0.119304
s100142	TCTTATGGAATGCGAGTAGAG	1444	2211	85.72	158.65	1.85079	0.888144	5.4601e-76	1.15334e-74
s100143	GAATCCGGGCTAGAAGCGACGCA	1443	327	85.66	23.46	0.273873	-1.86842	1.43469e-124	4.28224e-123	**
s100144	GTCAGAATCCGGGCTAGAAGCGA	1439	1584	85.43	113.66	1.33045	0.41191	4.26132e-15	2.65945e-14
s100145	GCGTCTGTAGTCCAACGGTT	1431	1375	84.95	98.67	1.16151	0.215998	7.47897e-05	0.000225684
s100146	ATAGGGATCCTCAGGAACGTC	1429	1288	84.83	92.42	1.08947	0.123631	0.0257432	0.046815
s100147	GTGTGTCTCTGAGATTTTGGGCAT	1422	998	84.42	71.61	0.848259	-0.237424	6.41505e-05	0.000194434
s100148	GAAGTATCGGTCATACCCTCTT	1421	792	84.36	56.83	0.673661	-0.569906	1.51427e-19	1.11779e-18
s100149	CACAAACGACTCTCGGCAACGG	1418	1053	84.18	75.56	0.8976	-0.155855	0.00783721	0.0161569
s100150	GGTGTGCACCGGTCGTCTCGT	1391	2095	82.58	150.33	1.82042	0.864269	6.40735e-69	1.22185e-67
s100151	TGCTGATTAAGTTAGAAGGAACA	1387	1134	82.34	81.37	0.98822	-0.0170965	0.769665	0.821734
s100152	GTGGACTCTTTATAAGGCTTGGAC	1387	1253	82.34	89.91	1.09194	0.126888	0.0240158	0.0440236
s100153	ATGAAAGACGAACAACTGCGA	1386	745	82.28	53.46	0.649733	-0.622082	4.43459e-22	3.60278e-21
s100154	TTCTTGACCTTGTAAGACCCC	1383	448	82.1	32.15	0.391596	-1.35256	7.95345e-76	1.65456e-74	**
s100155	ATATTTGAGTCATCTGTATAGGTT	1380	1304	81.92	93.57	1.14221	0.19183	0.000581662	0.00156286
s100156	TCTGTCCTCATAGAAGTGTCTG	1379	813	81.87	58.34	0.712593	-0.48885	8.97142e-15	5.47456e-14
s100157	TAGGAAGTAAGATCATTGTAA	1377	1530	81.75	109.79	1.343	0.425456	1.91596e-15	1.23503e-14
s100158	TCCAATATCAATCGGATGTTT	1369	1517	81.27	108.86	1.33949	0.421679	4.31611e-15	2.68145e-14
s100159	TGAGATGGTAATAACGGTGAT	1362	2151	80.86	154.35	1.90885	0.932707	3.16228e-80	7.11772e-79
s100160	TGAATCCTTCGGCTATCCATAT	1362	930	80.86	66.73	0.825254	-0.277091	5.82233e-06	2.01362e-05
s100161	GAGTTTGTAGACGAGGTGCATA	1360	1059	80.74	75.99	0.941169	-0.087474	0.139598	0.202824
s100162	ATGCAAATACGGAACAACTTTGAT	1360	875	80.74	62.79	0.777681	-0.362749	5.10957e-09	2.3621e-08
s100163	TTAGGTACACGATCTAGGAATA	1355	1080	80.44	77.5	0.963451	-0.0537168	0.361996	0.451426
s100164	AACGACTCTCGGCAACGGATAT	1355	1254	80.44	89.98	1.1186	0.161691	0.00423724	0.00938344
s100165	GTACAGTAGAAAGTGACAAGTGGA	1353	1341	80.32	96.23	1.19808	0.260727	2.78592e-06	9.9095e-06
s100166	AAGAGGTCTGAATCTGAAGACACA	1340	921	79.55	66.09	0.830798	-0.26743	1.3642e-05	4.5573e-05
s100167	ACTGAACTGTTTTGACGAGTAGAG	1339	1267	79.49	90.92	1.14379	0.193824	0.000615135	0.00164315
s100168	TGATTGAGCCGTGCCAATATC	1338	970	79.43	69.6	0.876243	-0.190597	0.00169962	0.00413754
s100169	GGAATGTTGTCTGGCTCGAGG	1338	766	79.43	54.97	0.692056	-0.53104	1.77595e-16	1.18368e-15
s100170	AGAAATCTGACTTACGAAGAG	1335	1086	79.25	77.93	0.983344	-0.0242321	0.681741	0.749424
s100171	AGACTAGACTGGACCTGACGGCCG	986	434	58.53	31.14	0.532035	-0.910407	9.90716e-30	9.92885e-29
s100172	AGTGGAGAAGGATACAATGGGC	985	1474	58.48	105.77	1.80865	0.854915	3.67534e-48	5.25651e-47
s100173	ACACACTCTGCATTCAATTAAATT	984	223	58.42	16	0.273879	-1.86839	1.6225e-85	3.90824e-84	**
s100174	TTTGTAGAACACACCAAGTTAGAG	984	753	58.42	54.03	0.924855	-0.112702	0.107434	0.162811
s100175	GCCAAATTTGTTCGTGGACGTC	983	572	58.36	41.05	0.703393	-0.507598	1.25086e-11	6.81519e-11
s100176	TTCACTGTGTGAGATGGTAAT	983	1555	58.36	111.58	1.91193	0.935027	9.45201e-59	1.54495e-57
s100177	AAGACTGCGTACACATCATTCTCT	974	603	57.82	43.27	0.748357	-0.418201	1.65667e-08	7.29042e-08
s100178	AGGAGACTCTTGACAACATTCAGA	969	800	57.53	57.41	0.997914	-0.00301241	0.967592	0.979723
s100179	AGACAAGTAGACATACACATCCTA	969	558	57.53	40.04	0.695985	-0.522872	4.96256e-12	2.82722e-11
s100180	TGGTAGAAATTGAAAGATGG	966	1031	57.35	73.98	1.28997	0.367342	1.2774e-08	5.67596e-08
s100181	ACAATTCTGAACGATGAACGGTTA	966	701	57.35	50.3	0.877071	-0.189235	0.00813789	0.0166023
s100182	TTTGAAAAAGAGGATTCCGGG	962	1652	57.11	118.54	2.07564	1.05356	1.35405e-75	2.77479e-74	**
s100183	AAAACAGGCTGAGACGACGGAACC	961	559	57.05	40.11	0.703067	-0.508265	2.02806e-11	1.0877e-10
s100184	TCCGGGCGGAAGACATTGTCA	958	198	56.87	14.21	0.249868	-2.00076	4.69664e-91	1.17245e-89	**
s100185	ATAAGCGGGAAGATATGATTT	955	1040	56.69	74.63	1.31646	0.396661	8.487e-10	4.06016e-09
s100186	ATCTCTGAACAGAAGTCTTTGGCT	955	562	56.69	40.33	0.711413	-0.491241	9.05677e-11	4.65729e-10
s100187	CGGTCGGATGTGGAACGGCGA	954	716	56.63	51.38	0.907293	-0.14036	0.0487756	0.08157
s100188	ATAGTTGAGATGTGCTTAAGCTGG	949	354	56.34	25.4	0.450834	-1.14933	3.48795e-41	4.56091e-40	**
s100189	AGGATAACAGCGGAAGAATACCCA	947	831	56.22	59.63	1.06065	0.0849549	0.214669	0.292401
s100190	AATGAGAACTTTGAAGGCCGAAGA	944	206	56.04	14.78	0.26374	-1.92281	2.95562e-85	6.99668e-84	**
s100191	AAGTCAGAATCCGGGCTAGAA	942	659	55.92	47.29	0.845672	-0.241829	0.000924379	0.00237228
s100192	TTTTAGCAAGAGTTGTTTTACC	939	1433	55.74	102.83	1.84482	0.883476	1.89064e-49	2.73247e-48
s100193	CAGTGACCATGACAACTTCAT	937	782	55.63	56.11	1.00863	0.0123948	0.854488	0.889471
s100194	GACGACTTAAATACGCGACGG	937	431	55.63	30.93	0.555995	-0.846856	2.88204e-25	2.58631e-24
s100195	ACTAAGTAGAAGGATGACAAGGTA	931	836	55.27	59.99	1.0854	0.118225	0.0853256	0.134041
s100196	AACGATCTTGGGCTAGCAGAAGGC	930	772	55.21	55.4	1.00344	0.00495638	0.942437	0.960628
s100197	AAAATCTGTAGAAATAGACACATG	928	781	55.09	56.04	1.01724	0.0246665	0.722419	0.782241
s100198	AGTTTGCAGATTCAGAACGAGCGT	925	592	54.91	42.48	0.77363	-0.370285	9.01668e-07	3.46776e-06
s100199	CAAGAGTTTGTAGACGAGGTGC	924	621	54.85	44.56	0.812397	-0.299742	5.72289e-05	0.000175001
s100200	AAGTATCGGTCATACCCTCTTA	924	642	54.85	46.07	0.839927	-0.251664	0.000652885	0.00173387
s100201	AGGTTGTTTCTGAACAGACAGACA	924	731	54.85	52.45	0.956244	-0.0645488	0.367603	0.45676
s100202	ACTAGATGAATGAAGAACACAAGA	923	733	54.79	52.6	0.960029	-0.0588498	0.409809	0.497936
s100203	ATTTCAGTATAGATATCGGACACT	923	920	54.79	66.02	1.20496	0.268991	6.39365e-05	0.000194214
s100204	TTTGAACCGGACTAGCTGTATC	922	583	54.74	41.83	0.764158	-0.388057	3.07584e-07	1.22765e-06
s100205	GGTGGCTGTAGTTTAGTGGTA	919	345	54.56	24.76	0.453812	-1.13983	1.89299e-39	2.40655e-38	**
s100206	AGAGGACTACTGCTGGACCGGTGA	918	474	54.5	34.01	0.624037	-0.680297	1.82724e-17	1.26071e-16
s100207	AAGCATTAGAGGACTTTTCAAGTT	918	670	54.5	48.08	0.882202	-0.180819	0.0135056	0.0261172
s100208	ACTGTATCGTTCGTAGAAAGGTAT	918	671	54.5	48.15	0.883486	-0.17872	0.0146197	0.0279177
s100209	TTTGAGCTGATGGGATTTGAT	916	1498	54.38	107.49	1.97665	0.983054	1.8235e-61	3.2515e-60
s100210	AAAGAAGGTAGAGCGTACATAAAC	915	876	54.32	62.86	1.15722	0.210659	0.00201627	0.00482289
s100211	TTGACAGAAGATAGAGCGCAC	914	2125	54.26	152.48	2.81017	1.49066	9.4893e-166	3.94812e-164	**
s100212	TGTGGGTGGGGTGGAAAGATT	914	1441	54.26	103.4	1.90564	0.930275	4.08419e-54	6.52046e-53
s100213	GCGTCTGTAGTCCAACGGTTAG	911	535	54.08	38.39	0.709874	-0.494365	1.94545e-10	9.78428e-10
s100214	AGAGGAACCGTTGATTCACAC	910	530	54.02	38.03	0.703999	-0.506356	7.91726e-11	4.10204e-10
s100215	AAGATGGTGAACTATGCCTGA	910	231	54.02	16.58	0.306923	-1.70405	4.54161e-70	8.90804e-69	**
s100216	ATCGTTCGTCTGACTTGGGTA	909	263	53.96	18.87	0.349703	-1.5158	1.92014e-59	3.29545e-58	**
s100217	CGGAAAACATATGGGCACGGAG	801	702	47.55	50.37	1.05931	0.0831194	0.264023	0.347559
s100218	TTTAGTAGATTGTTAACATA	799	1166	47.43	83.67	1.76407	0.818911	7.95089e-36	9.41084e-35
s100219	TCGGAAGATGTTATTATTGGAT	795	685	47.2	49.15	1.04131	0.0584046	0.434092	0.522356
s100220	AGAGAACTCTCGTGGAATAACTGC	794	516	47.14	37.03	0.785532	-0.348257	1.74327e-05	5.73985e-05
s100221	TAAGTGTGTCTCTGAGATTTCGG	792	568	47.02	40.76	0.866865	-0.20612	0.00924056	0.0185216
s100222	AGAGACACACTTATACTATACTAA	790	479	46.9	34.37	0.732836	-0.448438	6.00509e-08	2.48343e-07
s100223	TCGCTTGGGGCAGGTCGGGAC	789	1208	46.84	86.68	1.85056	0.887958	2.52194e-42	3.39472e-41
s100224	TTTAGAGGAAGGAGAAGTCGT	788	1033	46.78	74.13	1.58465	0.664166	1.24633e-22	1.0371e-21
s100225	ACTTTTGGATTGTGAGTTAGGCCT	786	596	46.66	42.77	0.916631	-0.125587	0.108854	0.164781
s100226	AAGATGGTGAACTATGCCTGAG	786	486	46.66	34.87	0.747321	-0.4202	3.58598e-07	1.42712e-06
s100227	TAAACTGTTGGATAAGATGGTCAC	784	440	46.54	31.57	0.678341	-0.559917	3.88324e-11	2.05065e-10
s100228	ATAAGCAACAATCTCTGTTCA	781	1182	46.36	84.82	1.82959	0.871524	3.45813e-40	4.47926e-39
s100229	AATTGAGACTGAGTTAAAAGACGC	780	505	46.31	36.24	0.782552	-0.353741	1.564e-05	5.16194e-05
s100230	AAGCTCAGGAGGGATAGCGCC	780	746	46.31	53.53	1.15591	0.209024	0.00464287	0.0102322
s100231	AGCAAGTAGATAAAATGATGAATA	778	652	46.19	46.79	1.01299	0.0186197	0.805766	0.851013
s100232	TATGTTGAAACAAAGTCGGCA	777	753	46.13	54.03	1.17126	0.228055	0.00198377	0.00475342
s100233	AATATCATCATCGTCGAAAG	762	856	45.24	61.42	1.35765	0.44111	7.80121e-10	3.7715e-09
s100234	TAAGTTATGGACTTAGTATTG	762	754	45.24	54.1	1.19584	0.25803	0.000493966	0.00134035
s100235	AACGGGCTCTGCAGAATACGATCC	762	611	45.24	43.84	0.969054	-0.0453511	0.566848	0.647489
s100236	TTCAATCGTGTACTGTTGGCA	762	513	45.24	36.81	0.81366	-0.297501	0.000289181	0.000808648
s100237	ATCCGGGCTAGAAGCGACGCATG	761	413	45.18	29.64	0.656042	-0.608139	2.33497e-12	1.34702e-11
s100238	AAGTCTGAACAGGATGATGAGTAC	759	675	45.06	48.44	1.07501	0.104352	0.171359	0.241804
s100239	TGCTTTTAGGACTCCGCCGGCA	759	328	45.06	23.54	0.522415	-0.936733	2.56709e-24	2.21674e-23
s100240	AAACGACTCTCGGCAACGGATATC	758	607	45	43.56	0.968	-0.046921	0.551881	0.634617
s100241	TTCCACAGCTTTCTTGAACTG	758	1289	45	92.49	2.05533	1.03937	4.03737e-58	6.52153e-57	**
s100242	TAAGCGGGAAGATATGATTTT	757	674	44.94	48.36	1.0761	0.105814	0.165058	0.234358
s100243	AACATGACTAATTATACAAACT	755	519	44.82	37.24	0.830879	-0.26729	0.00111368	0.00282117
s100244	ATACTCAAGACTTGAACCAGAGAC	753	361	44.7	25.9	0.579418	-0.787323	2.23831e-18	1.576e-17
s100245	AAGAAATCTGACTTACGAAGAGCT	751	612	44.58	43.92	0.985195	-0.0215186	0.784154	0.83396
s100246	GGGGGTGTAGCTCATATGGTAGAG	751	979	44.58	70.25	1.57582	0.656102	4.20806e-21	3.30152e-20
s100247	AATCGAGATCTCTGATTAACGGTG	750	419	44.52	30.07	0.675427	-0.566129	6.50287e-11	3.38199e-10
s100248	ATGTGTCTCTGAGATTTCGGGCAT	749	512	44.47	36.74	0.826175	-0.275481	0.000836187	0.0021744
s100249	CTGGATGTTGAGGACTTGGCT	749	848	44.47	60.85	1.36834	0.452425	3.73789e-10	1.84609e-09
s100250	CTAGTAGAGTCTTAAGGAACGGTA	749	380	44.47	27.27	0.613222	-0.705518	2.17852e-15	1.39772e-14
s100251	AGAGTTTGTAGACGAGGTGCAT	746	567	44.29	40.69	0.918718	-0.122307	0.128375	0.189322
s100252	GGTAGTTCGATCGTGGAATTTCT	745	1115	44.23	80.01	1.80895	0.855155	7.21839e-37	8.69373e-36
s100253	AGAGACGTATTCAGAATTTCGATT	744	338	44.17	24.25	0.549015	-0.865082	4.58685e-21	3.57826e-20
s100254	TGAGAACTTTGAAGGCCGAAG	743	278	44.11	19.95	0.452278	-1.14472	2.0459e-32	2.14429e-31	**
s100255	TCTAATATGAGATAGTCAGACACC	741	469	43.99	33.65	0.764947	-0.386569	4.82053e-06	1.67985e-05
s100256	CATACAAGAATTTGCAGTGTC	739	1000	43.87	71.76	1.63574	0.709945	1.66204e-24	1.45349e-23
s100257	GGTGTCGTGGTGTAGTTGGTTAT	736	768	43.69	55.11	1.26139	0.335011	6.78684e-06	2.30082e-05
s100258	TCTTGAGAATTTGATGAAGAA	733	555	43.52	39.83	0.915211	-0.127823	0.115602	0.1729
s100259	TGATAGAAGAGAGTGAGCAC	730	618	43.34	44.35	1.0233	0.033235	0.671493	0.74053
s100260	GTCTTGAAGTCGATCCTTGT	730	398	43.34	28.56	0.658976	-0.601703	1.03594e-11	5.68938e-11
s100261	TTTGGACATTTTGATAGACATGAG	729	484	43.28	34.73	0.802449	-0.317518	0.000162415	0.000472449
s100262	AGAAATCTGACTTACGAAGAGC	729	648	43.28	46.5	1.0744	0.10353	0.183074	0.255447
s100263	ATAAGTGTGTCTCTGGAATTTCGG	728	475	43.22	34.08	0.788524	-0.342774	5.14979e-05	0.000158891
s100264	CAGAGGTAGGCCTAAGTGACAC	725	692	43.04	49.66	1.15381	0.206406	0.00714466	0.0148856
s100265	TTTGGAATGATACGGTAGAGT	722	941	42.86	67.52	1.57536	0.655683	2.49382e-20	1.89172e-19
s100266	AGAACTGTATAAAAACGAAGTGTA	722	550	42.86	39.47	0.920905	-0.118875	0.145213	0.210092
s100267	GACTCTCGGCAACGGATATCT	722	630	42.86	45.21	1.05483	0.0770101	0.327424	0.415483
s100268	TTAGTAGATTGTTAACATATA	721	901	42.8	64.65	1.51051	0.59504	1.15136e-16	7.82582e-16
s100269	AAGTTAGAAGGAACATGTCTCTAT	718	309	42.62	22.17	0.520178	-0.942922	2.56725e-23	2.17582e-22
s100270	TGAAGCTGCCAGCATGATCT	716	710	42.51	50.95	1.19854	0.26128	0.000627301	0.00166916
s100271	ATGGATACAAACTAGAAGAGCA	715	623	42.45	44.7	1.053	0.0745103	0.343051	0.431723
s100272	ATGGCACAATACACGTAGGACACC	714	515	42.39	36.95	0.871668	-0.19815	0.0175289	0.0330593
s100273	TTTGCAGTAGACGAAAAAACAT	712	570	42.27	40.9	0.967589	-0.0475333	0.560943	0.642884
s100274	AATCGGAGCGACAAAGGGCTG	679	150	40.31	10.76	0.266931	-1.90546	4.48e-61	7.88595e-60	**
s100275	TAAGACAAAGTGGGAAAGCAA	679	804	40.31	57.69	1.43116	0.517183	5.3463e-12	3.03325e-11
s100276	TCTTGATCGCAGTTAATCGGA	678	589	40.25	42.26	1.04994	0.070304	0.384403	0.47208
s100277	ACATGAACTTGACGATTTCGACAT	676	432	40.13	31	0.772489	-0.372413	2.442e-05	7.81555e-05
s100278	ACAAGATAGTGTCACGTAGGTCA	676	406	40.13	29.13	0.725891	-0.462175	2.57341e-07	1.03616e-06
s100279	TCTAGCTTGACGTATAGAACA	675	576	40.07	41.33	1.03144	0.0446669	0.583049	0.661592
s100280	AACGTGACTAATTATACAAACT	674	519	40.01	37.24	0.930767	-0.103508	0.220098	0.298317
s100281	TCCGTAGACCAGCATCAACAACGT	673	236	39.95	16.93	0.42378	-1.23861	3.47824e-33	3.79018e-32	**
s100282	ATTCAGAAAAGATCGTTGTCC	673	1304	39.95	93.57	2.34218	1.22785	2.10213e-76	4.50973e-75	**
s100283	TCGGACCAGGCTTAATTCCCC	673	410	39.95	29.42	0.736421	-0.441398	8.22369e-07	3.1806e-06
s100284	AGACACTTGGGCAGAGAACTGTAT	672	376	39.89	26.98	0.67636	-0.564137	7.26398e-10	3.52419e-09
s100285	ATCGTTCGTAGAAAGGTATAAAGG	672	568	39.89	40.76	1.02181	0.0311269	0.704467	0.767646
s100286	CGCGCCTGTAGGATTTGTGGAC	669	566	39.72	40.61	1.02241	0.0319694	0.692752	0.759097
s100287	TGGAACAATGTAGGCAAGGGAA	668	544	39.66	39.04	0.984367	-0.0227316	0.787628	0.83636
s100288	ACTCAGAACTGGTACGGACAA	668	170	39.66	12.2	0.307615	-1.7008	9.69212e-52	1.4952e-50	**
s100289	ATTGAATGAATTATTATCGTCTTA	668	552	39.66	39.61	0.998739	-0.00181998	0.986636	0.991692
s100290	AAGACAAAAGAGACTTGACAAGGA	668	699	39.66	50.16	1.26475	0.338853	1.40968e-05	4.68641e-05
s100291	AGAATATCGCCAGAAGAATTTC	668	355	39.66	25.47	0.642209	-0.638886	6.91659e-12	3.86036e-11
s100292	AGAAGACTGATTAAATTTGAATAA	665	475	39.48	34.08	0.863222	-0.212197	0.0143153	0.0274894
s100293	AGATGTTGGTGCGGTTCAATG	665	462	39.48	33.15	0.839666	-0.252113	0.00383058	0.00853796
s100294	GCGGATATGGTCGAATGGTA	665	602	39.48	43.2	1.09422	0.129909	0.109196	0.165116
s100295	TGATTCATGATAACTCGACGG	665	300	39.48	21.53	0.545339	-0.874774	2.44846e-19	1.77869e-18
s100296	TCAAGAAGCATTTGTCTCTGA	664	465	39.42	33.37	0.846525	-0.240376	0.00572475	0.0122241
s100297	TTATTTATTGTAGATTTTGGCAT	664	560	39.42	40.18	1.01928	0.0275498	0.735062	0.792805
s100298	TCGGACCAGGCTTAATTCCTC	663	486	39.36	34.87	0.885925	-0.174744	0.0426438	0.0727329
s100299	TGCCATTGTACAGACTGAAGAA	663	1128	39.36	80.94	2.0564	1.04012	3.86293e-51	5.765e-50	**
s100300	AAAATTCTGACTCTGCAGCGCTGC	662	511	39.3	36.67	0.933079	-0.099929	0.240121	0.322274
s100301	TGGATCTGCAAGAAGACGTTT	656	1081	38.94	77.57	1.99204	0.994246	1.17334e-45	1.64387e-44
s100302	TACAATTTCCATCGAGCGGCG	655	350	38.88	25.11	0.645833	-0.630766	1.84692e-11	9.9444e-11
s100303	TCTGGAAGGATAGAATGTACGCAT	655	496	38.88	35.59	0.915381	-0.127556	0.137542	0.200472
s100304	AAAAACAGGCTGAGACGACGGAAC	654	396	38.83	28.42	0.731908	-0.450265	7.46255e-07	2.90257e-06
s100305	TGTGTCTCTGAGATTTCGGGCAT	652	359	38.71	25.76	0.665461	-0.587574	3.15956e-10	1.57176e-09
s100306	AGAAGATCATGAATTTTGCAA	650	983	38.59	70.54	1.82793	0.870215	1.21649e-33	1.35791e-32
s100307	CTCCTTTGTGGACGTAGGTCGATT	649	314	38.53	22.53	0.584739	-0.774135	1.24749e-15	8.07924e-15
s100308	AGAGTTTGTAGACGAGGTGCATA	647	466	38.41	33.44	0.870607	-0.199907	0.022386	0.0414231
s100309	AAGTGTGTCTCTGAGATTTCGGGC	647	575	38.41	41.26	1.0742	0.103262	0.21088	0.287811
s100310	ATAAAACGTCAAGTAGAAGGGTTC	645	852	38.29	61.14	1.59676	0.675149	1.86238e-19	1.36741e-18
s100311	ACATTCCGGACTCAAAGGCGTA	644	446	38.23	32	0.837039	-0.256633	0.00379472	0.00847178
s100312	CTACAATGTAGAGATCGTTTT	643	666	38.17	47.79	1.25203	0.32427	4.81314e-05	0.000149512
s100313	AGTGGACAAATAAAAGTGGACGGA	641	508	38.05	36.45	0.95795	-0.0619776	0.471512	0.558092
s100314	ATGACAAAATACACGTAGGACACC	641	563	38.05	40.4	1.06176	0.0864588	0.299262	0.384006
s100315	ATTTTGTGGAACTCTAGAAGATGC	641	337	38.05	24.18	0.63548	-0.654082	6.71635e-12	3.77933e-11
s100316	ACTCTGCAGCTGGAACAGGTC	640	514	37.99	36.88	0.970782	-0.0427811	0.618948	0.692032
s100317	TGAAGCTGCCAGCATGATCTAT	638	604	37.88	43.34	1.14414	0.194263	0.0175679	0.0330875
s100318	ATACAATTGTATGATTCGCTGGCC	634	515	37.64	36.95	0.981668	-0.0266923	0.760416	0.814392
s100319	CGGACCAGGCTTCATTCCTC	630	239	37.4	17.15	0.458556	-1.12483	5.21821e-27	4.97542e-26	**
s100320	TAGCAAGATAGACGTGACGTA	629	862	37.34	61.85	1.6564	0.728052	3.00771e-22	2.47281e-21
s100321	TTGCAGTTAAAAAGCTCGTAGTT	629	757	37.34	54.32	1.45474	0.540762	3.2326e-12	1.84932e-11
s100322	TGGTTCTGGACAGCGAATCGAA	628	711	37.28	51.02	1.36856	0.452661	9.67834e-09	4.37117e-08
s100323	ATAGTGATTGACAGTAATGATGGT	628	552	37.28	39.61	1.0625	0.0874628	0.298028	0.38278
s100324	TTGGATTGTCTGAGTGGTGTC	628	656	37.28	47.07	1.26261	0.336406	2.94913e-05	9.37305e-05
s100325	TGAGAACTTTGAAGGCCGAAGAGG	627	306	37.22	21.96	0.590005	-0.7612	8.99865e-15	5.46688e-14
s100326	TCTCGTGTGGAACAGAAGGGTAA	627	177	37.22	12.7	0.341214	-1.55125	6.8378e-43	9.3883e-42	**
s100327	ATACCTATTGAACATTTTTCTGAC	627	245	37.22	17.58	0.472327	-1.08214	2.29306e-25	2.0713e-24	**
s100328	GCAGAGAACTGTATAAAAACGAAG	627	430	37.22	30.86	0.829124	-0.27034	0.00264839	0.00619462
s100329	AGAAGATATGACTGTTATAAAGAT	627	570	37.22	40.9	1.09887	0.136023	0.103094	0.157625
s100330	TTGGCTGAGTGAGCATCACGGT	626	467	37.16	33.51	0.901776	-0.149159	0.0908262	0.141068
s100331	CCTTCAAACAGATTGTCAGGCA	626	384	37.16	27.55	0.741389	-0.431698	3.23149e-06	1.14647e-05
s100332	AAACAATTCTGAACGATGAACGGT	625	433	37.1	31.07	0.837466	-0.255897	0.0044279	0.00978986
s100333	AACGACTCTCGGCAACGGATA	624	648	37.04	46.5	1.2554	0.328147	5.05686e-05	0.000156728
s100334	ATAAGTCGAGTCTGAAGAAGATAG	623	614	36.98	44.06	1.19145	0.252724	0.00208959	0.00498958
s100335	AGAAGAGACTCTAGAAGACAA	622	979	36.93	70.25	1.90225	0.927705	3.59754e-37	4.4102e-36
s100336	AGGTGGCGGGTATCAACTGAATCA	621	334	36.87	23.97	0.650122	-0.621218	1.09028e-10	5.58563e-10
s100337	AATAGACGGTTAGATTCAAAAGTT	621	402	36.87	28.85	0.782479	-0.353876	0.000115727	0.00034467
s100338	TTATGGAATGCGAGTAGAGAT	621	929	36.87	66.66	1.80797	0.854374	5.81589e-31	6.00392e-30
s100339	AGGGTCTGAAAAAAGTAGAGTACA	620	697	36.81	50.01	1.3586	0.442119	2.67957e-08	1.13551e-07
s100340	AAACTCTTGTAGAAGCATGAGACT	619	403	36.75	28.92	0.786939	-0.345677	0.000166787	0.00048109
s100341	AAATCTCTGAACAGAAGTCTTTGG	619	354	36.75	25.4	0.691156	-0.532916	1.99289e-08	8.65899e-08
s100342	TGCTGATTAAGTTAGAAGGAGCAT	618	543	36.69	38.96	1.06187	0.0866068	0.305019	0.390663
s100343	ACCCGTAGAACCAACAGATTTCGG	618	386	36.69	27.7	0.754974	-0.405501	1.26271e-05	4.22853e-05
s100344	AGGACTACTGCTGGACCGGTGAAA	617	432	36.63	31	0.846301	-0.240757	0.00767104	0.0158381
s100345	AAGGTCTGCATACATTCTATTTTT	617	445	36.63	31.93	0.87169	-0.198113	0.027195	0.049001
s100346	GGGGATATGGCGAAATTGGTA	616	603	36.57	43.27	1.18321	0.242706	0.0033206	0.00753585
s100347	ACACGTAAGGAGAATGTTGCC	616	858	36.57	61.57	1.68362	0.751567	2.52935e-23	2.15702e-22
s100348	AGGACTGTGAGTACATACAAGTTA	615	538	36.51	38.61	1.05752	0.0806829	0.343171	0.431478
s100349	TAGTTAATAGAATTCGGCTTT	615	512	36.51	36.74	1.0063	0.00905996	0.913592	0.938191
s100350	TGAGACATCTGAAATAGACGTGTT	614	476	36.45	34.16	0.937174	-0.0936108	0.288477	0.373307
s100351	ATATCTATATTGAAGTCTGACTAA	614	670	36.45	48.08	1.31907	0.399518	7.0928e-07	2.76659e-06
s100352	TAGATGTGCATACTCAAAGTT	611	664	36.27	47.65	1.31376	0.393699	1.12519e-06	4.2559e-06
s100353	ATAGGGCTAATCTAGGTAGAGACA	610	376	36.21	26.98	0.745098	-0.424498	5.99004e-06	2.06641e-05
s100354	TCGCTTGGTGCAGGTCGGGCC	569	950	33.78	68.17	2.01806	1.01297	1.45818e-41	1.92508e-40	**
s100355	AGGCTTTAGGGACATATACAAAGA	568	386	33.72	27.7	0.821471	-0.283719	0.00276604	0.00641515
s100356	GCGGATATGGTCGAATGGTAAA	566	299	33.6	21.46	0.63869	-0.646811	1.67914e-10	8.47594e-10
s100357	AAGAATGTCTGACAGGATAACAGC	565	432	33.54	31	0.92427	-0.113614	0.218427	0.296931
s100358	TGTTGAAACAAAGTCGGCACA	542	516	32.18	37.03	1.15071	0.20253	0.0224176	0.0413701
s100359	ATCGATGATGATTGTTGAATGCTT	541	333	32.12	23.9	0.744085	-0.426461	1.86003e-05	6.08053e-05
s100360	AGAAACTGAGACAACAATGAAGAT	540	474	32.06	34.01	1.06082	0.0851846	0.345469	0.433573
s100361	GGTGTGCACCGGTCGTCTCG	539	745	32	53.46	1.67063	0.740388	5.61353e-20	4.21168e-19
s100362	GTTTAGGACTATAAGTAGAGGCAT	536	357	31.82	25.62	0.805154	-0.312663	0.0014338	0.00354704
s100363	TGAACAAGTAGACACATGAGTCAT	526	312	31.23	22.39	0.716939	-0.480078	2.54023e-06	9.10635e-06
s100364	CGGTGAAATGTTCGGATCGCGG	525	474	31.17	34.01	1.09111	0.125801	0.167277	0.236531
s100365	ACAATATCATCATCGTCGAAAGAG	524	539	31.11	38.68	1.24333	0.314209	0.000384805	0.00105879
s100366	TGATGCAGGAGCTGAGTTCAG	524	182	31.11	13.06	0.419801	-1.25222	1.27861e-26	1.20242e-25	**
s100367	TCTGAGTGGTGTCGGTTAGGAC	524	451	31.11	32.36	1.04018	0.0568332	0.53592	0.620944
s100368	ATCTCGTGTGGAACAGAAGGGTA	524	243	31.11	17.44	0.560591	-0.834978	1.71882e-14	1.03962e-13
s100369	TCGGACCAGGCTTCGTTCCCC	524	386	31.11	27.7	0.890389	-0.167492	0.0836335	0.131684
s100370	TAATATGTTAAGAATTTTGGA	524	444	31.11	31.86	1.02411	0.0343679	0.708219	0.770511
s100371	AAGGCCTTTGATTAAGAAATGGAC	514	390	30.51	27.99	0.917404	-0.124371	0.198611	0.274338
s100372	TAACTCTGCATGTTGGCGTAGC	514	375	30.51	26.91	0.882006	-0.18114	0.0641223	0.103455
s100373	TGGACCCACAAGATAGTGCCACGT	514	193	30.51	13.85	0.45395	-1.1394	9.20562e-23	7.7069e-22	**
s100374	CTAAATGAATTATGCGGACAACTT	514	400	30.51	28.7	0.940675	-0.0882314	0.360679	0.450193
s100375	TTGCACGAGCACTGAATTCAT	514	561	30.51	40.26	1.31957	0.400065	5.59734e-06	1.94069e-05
s100376	TAGCCTGAACCTGCATCGTGAT	513	418	30.45	29.99	0.984893	-0.0219607	0.820537	0.861972
s100377	TTAGTGACGCGCATGAATGGA	512	519	30.4	37.24	1.225	0.292782	0.00110861	0.00281354
s100378	TGAATGATCCGGTGAAATGTTC	511	470	30.34	33.73	1.11173	0.152811	0.0971326	0.149343
s100379	ACGACTCTCGGCAACGGATA	511	583	30.34	41.83	1.37871	0.463317	1.08552e-07	4.449e-07
s100380	TTTTGGATCGTTTATCACGCTT	510	595	30.28	42.7	1.41017	0.495871	1.14408e-08	5.11669e-08
s100381	AAGAACTTTGACCAAACAGTCTAC	508	347	30.16	24.9	0.825597	-0.276491	0.00579309	0.0123508
s100382	AAGAGACTATTTCCACAACT	507	324	30.1	23.25	0.772425	-0.372533	0.000259244	0.000730886
s100383	AGAAAAGTTTTGGAGACGCTTTGA	491	542	29.15	38.89	1.33413	0.415903	3.60224e-06	1.27143e-05
s100384	AATTGATGAATGAAGAACACAAGA	491	357	29.15	25.62	0.878902	-0.186225	0.0633479	0.102446
s100385	TACAAAGGGCAGGGACGTAGTC	491	200	29.15	14.35	0.492281	-1.02245	1.4965e-18	1.07576e-17	**
s100386	AAGCTGTTTTAAGTTGACCACATT	490	264	29.09	18.94	0.651083	-0.619087	1.1272e-08	5.05768e-08
s100387	ATAAGAGAACTCCATACATTGTAC	490	406	29.09	29.13	1.00138	0.00198241	0.978625	0.985805
s100388	GGAGAGATGGCTGAGTGGACTAA	490	170	29.09	12.2	0.419388	-1.25364	4.8444e-25	4.2912e-24	**
s100389	ATAGGTTGAATCTGAAACTAGACG	489	365	29.03	26.19	0.90217	-0.148529	0.137387	0.20046
s100390	GGTGTGCACCGGTCGTCTCGTC	489	678	29.03	48.65	1.67585	0.744895	1.68461e-18	1.19843e-17
s100391	TACAAAAAGTAGATATTCCGGA	489	385	29.03	27.63	0.951774	-0.071309	0.469582	0.556767
s100392	ACGTTCAGGACATTTCAAGACAGC	488	347	28.97	24.9	0.85951	-0.218414	0.0308766	0.0548428
s100393	AATGTCAAGACTCTCAGGCATA	488	383	28.97	27.48	0.948567	-0.0761777	0.442405	0.529575
s100394	TTTGCATATGTCAGGAGCTTT	487	380	28.91	27.27	0.943272	-0.0842539	0.394694	0.483853
s100395	GCTTTTGGATTATGAATTAGGCAT	486	331	28.85	23.75	0.823224	-0.280644	0.00618347	0.0130614
s100396	TCTGTGTTTGGGAAGTATGACA	486	810	28.85	58.12	2.01456	1.01046	1.50416e-35	1.75018e-34	**
s100397	AAATGTAAAGTTCTGTCGGCCATT	486	263	28.85	18.87	0.654073	-0.612477	1.75118e-08	7.68168e-08
s100398	TCAACTTGGAGAACATAGGCAT	486	342	28.85	24.54	0.850607	-0.233436	0.0216548	0.0401785
s100399	CATTGTCGAAACCTGCACAGCAGA	485	293	28.79	21.02	0.730115	-0.453805	1.79939e-05	5.91045e-05
s100400	TTGTTTGAAAGATAATTGGTG	485	746	28.79	53.53	1.85933	0.89478	4.19689e-27	4.0296e-26
s100401	ATGAATCTGTAGTTAAAAAGGCTA	484	363	28.73	26.05	0.906718	-0.141275	0.158312	0.226656
s100402	AACAAGTAGAAATTTTGATGCTAT	484	298	28.73	21.38	0.74417	-0.426296	5.23586e-05	0.000161185
s100403	TAGGTAGACAAGAAATGATGTT	484	412	28.73	29.56	1.02889	0.0410883	0.667895	0.737154
s100404	TAGACGGGACAAGTGATCGGCA	483	214	28.67	15.36	0.535752	-0.900364	4.135e-15	2.5924e-14
s100405	AGACAACGAACGAACTAAATGGCA	483	422	28.67	30.28	1.05616	0.0788233	0.41115	0.499124
s100406	AGGATCTCTGATTAAGATGGGATA	482	248	28.61	17.8	0.62216	-0.684642	5.71796e-10	2.80384e-09
s100407	TGGGATGGAGGAAAACGCGATA	482	818	28.61	58.7	2.05173	1.03684	2.33796e-37	2.89192e-36	**
s100408	AGGATTATAGTGACGACGGGAT	482	335	28.61	24.04	0.840266	-0.251083	0.0140991	0.0271882
s100409	ATCTGTTAGACGTTCATTGATCAA	474	230	28.14	16.5	0.586354	-0.770156	1.03418e-11	5.70252e-11
s100410	ACTGTGTGAGATGGTAATAAC	473	944	28.08	67.74	2.41239	1.27047	8.24269e-59	1.36352e-57	**
s100411	TAAGAAGAACAAGCTCAGAAT	472	421	28.02	30.21	1.07816	0.108569	0.260736	0.343891
s100412	TTTGATCAGATATGGAGCCATT	462	413	27.43	29.64	1.08057	0.111791	0.251692	0.334857
s100413	CAAACGACTCTCGGCAACGGA	462	427	27.43	30.64	1.11703	0.159662	0.0985609	0.151369
s100414	TGACTGGTATACATTTGATAA	462	412	27.43	29.56	1.07765	0.107892	0.267078	0.350572
s100415	ACTTAATTGCAGACTGAAGACGTG	461	367	27.37	26.33	0.962002	-0.0558879	0.585422	0.663189
s100416	AAGAAACTGAGACAACAATGAAGA	461	454	27.37	32.58	1.19035	0.251391	0.00839227	0.016995
s100417	GAAGGATCATTGTCGAAACCT	461	357	27.37	25.62	0.936061	-0.095325	0.350493	0.439477
s100418	TCGTTCGTCTGACTTGGGTA	461	175	27.37	12.56	0.458897	-1.12376	3.71889e-20	2.80551e-19	**
s100419	ACACATGTAGAGCCCACAAGATGG	460	243	27.31	17.44	0.638594	-0.647029	8.54662e-09	3.89851e-08
s100420	AGCTAGAATTTTCATGACGGGTGT	459	259	27.25	18.59	0.682202	-0.551729	6.06345e-07	2.37183e-06
s100421	TCGCGGCGACGTGGGCGGTTC	459	149	27.25	10.69	0.392294	-1.34999	3.4409e-26	3.1707e-25	**
s100422	CAATTGGACTCAAGTAGTAGCACG	459	205	27.25	14.71	0.539817	-0.889459	3.72914e-14	2.23585e-13
s100423	ATGAGACTGAGATGGTTTAGACAT	458	414	27.19	29.71	1.09268	0.127872	0.190807	0.264892
s100424	AGCGGGGTAGAGGAATTGGTCAA	458	269	27.19	19.3	0.70982	-0.494475	6.54845e-06	2.23102e-05
s100425	AAATCAGGGCAGTTGACATAA	458	436	27.19	31.29	1.15079	0.202626	0.0358839	0.0625237
s100426	TGGACAGGGCAGACTGACTTC	458	269	27.19	19.3	0.70982	-0.494475	6.54845e-06	2.2255e-05
s100427	ATAAGTATGTCTCTGAGATTTCGG	457	329	27.13	23.61	0.870254	-0.200491	0.0543771	0.0895201
s100428	AGTGACGGAAACAGAATTTTCATT	457	356	27.13	25.55	0.941762	-0.0865658	0.396813	0.48472
s100429	GTGTGTCTCTGAGAATTCAGGCAT	457	324	27.13	23.25	0.856985	-0.222658	0.0333601	0.0586471
s100430	TCCAGACACAACCCAGTAGACA	457	218	27.13	15.64	0.576484	-0.794649	6.80832e-12	3.81544e-11
s100431	ATATGTAGACCAAAAGTTGGACGG	456	317	27.07	22.75	0.840414	-0.250828	0.0171096	0.0323575
s100432	AACATATTCTTAGATCGTGTAC	456	317	27.07	22.75	0.840414	-0.250828	0.0171096	0.0324021
s100433	AGACATAACAACAAGACTGGTTCA	456	238	27.07	17.08	0.630957	-0.664387	4.40984e-09	2.05245e-08
s100434	ACTTTAGTAAGACTGTAAGTTGGA	455	467	27.01	33.51	1.24065	0.311098	0.0010624	0.00270626
s100435	AAACATGAGTAGATAAATGATGAT	454	429	26.95	30.78	1.14212	0.191708	0.0482472	0.0809822
s100436	ATGACTATATAGATAAATTCGGCA	454	301	26.95	21.6	0.801484	-0.319254	0.00277748	0.00643082
s100437	GAATGGATGCAACAGACTGATT	453	725	26.89	52.02	1.93455	0.951997	4.03269e-29	4.01224e-28
s100438	AGAAGACTGAATAAGGACACATGA	453	397	26.89	28.49	1.0595	0.0833859	0.400248	0.488481
s100439	ATAAAGCTGTGGGAAGATACA	452	815	26.83	58.48	2.17965	1.1241	2.94057e-42	3.91981e-41	**
s100440	ACGGTATTTAAGAAGTTATAGCAT	451	409	26.77	29.35	1.09638	0.132743	0.178035	0.249685
s100441	TGGATTGTGGAGTTGCCGGAT	451	418	26.77	29.99	1.12028	0.163864	0.0940454	0.145083
s100442	AGGAGTTAATAACTTTGATGGTCA	451	260	26.77	18.66	0.697049	-0.520668	2.67943e-06	9.55547e-06
s100443	AAAGCATTAGAGGACTTTTCAAGT	450	279	26.71	20.02	0.749532	-0.415938	0.000136428	0.000401963
s100444	TGGAGAAGGATACAATGGGCTT	450	531	26.71	38.1	1.42643	0.512411	2.77488e-08	1.17228e-07
s100445	TTACAACATATTCTTAGATCGT	449	530	26.66	38.03	1.42648	0.512461	2.78097e-08	1.17125e-07
s100446	ATGATAATAAAGGACAAACGTGCA	449	510	26.66	36.6	1.37284	0.457167	9.33876e-07	3.57162e-06
s100447	AGACAAGGCACTAACAAAGAATGT	448	291	26.6	20.88	0.784962	-0.349305	0.00123977	0.00310055
s100448	TTAGCAAGATAGACGTGACGT	448	708	26.6	50.8	1.90977	0.933402	1.28223e-27	1.24858e-26
s100449	TTTGAACATAGGTGATCCGGAT	447	388	26.54	27.84	1.04898	0.0689908	0.486771	0.572696
s100450	TCTAGACCTTGGGTGGACTCATT	447	316	26.54	22.68	0.854559	-0.226748	0.0322035	0.0569053
s100451	TTAGAACTATCAAAGACTCCAT	447	217	26.54	15.57	0.586662	-0.769399	4.12583e-11	2.17041e-10
s100452	AGAACGCGACAGAAAATATGGCAT	447	267	26.54	19.16	0.721929	-0.470071	2.11454e-05	6.8312e-05
s100453	AGGTGTCTATGTGAATTATGCGGA	446	392	26.48	28.13	1.06231	0.0872064	0.38041	0.468434
s100454	GCCTGAACCTGCATCGTGATGG	442	140	26.24	10.05	0.383003	-1.38457	3.17472e-26	2.9452e-25	**
s100455	ATAGATCATTGCAATTGTTGG	442	345	26.24	24.76	0.943598	-0.0837564	0.420303	0.507989
s100456	ACTAGAACTTACTGCATCAGACTG	442	243	26.24	17.44	0.664634	-0.589368	2.0599e-07	8.39241e-07
s100457	ACGGATTTCTAGCACCCGTCGG	442	337	26.24	24.18	0.921494	-0.117953	0.26029	0.343964
s100458	AAAGAGGACTACTGCTGGACCGGT	441	264	26.18	18.94	0.723453	-0.467029	2.70055e-05	8.60291e-05
s100459	AGTGATTTTATTTTAACGTCGGTC	441	388	26.18	27.84	1.06341	0.0886941	0.375037	0.463063
s100460	AGGAGACTCTTAACAGCATTCAGA	436	340	25.88	24.4	0.942813	-0.0849565	0.416208	0.503927
s100461	TGTGGACAACCAATGAAGCTTC	436	379	25.88	27.2	1.051	0.071769	0.479086	0.565107
s100462	CCACTGAATTGAGAAGGCTGA	435	218	25.82	15.64	0.605732	-0.723248	6.75657e-10	3.30134e-09
s100463	TAGAACTCTATTGACGTGCAATGT	435	295	25.82	21.17	0.819907	-0.286468	0.00820065	0.0167055
s100464	ACTGATTCCAACAAACTTTGCAGA	435	277	25.82	19.88	0.769946	-0.377171	0.000612261	0.00163866
s100465	AAGGACAACTACAGAAAGTGGA	429	391	25.47	28.06	1.10169	0.139716	0.165484	0.23472
s100466	TAATCAGCAAGTAGATAAAATGAT	429	283	25.47	20.31	0.797409	-0.326609	0.00298161	0.0068343
s100467	TTATGGAATACGAGTAGATATTGA	429	506	25.47	36.31	1.4256	0.511568	6.07078e-08	2.50306e-07
s100468	ATAATTCGTTGGCCTTTTTC	429	475	25.47	34.08	1.33804	0.420126	1.1875e-05	3.9864e-05
s100469	AGAAGAAAGCTGTAGTAGTGAC	428	301	25.41	21.6	0.850059	-0.234365	0.0306119	0.0545846
s100470	TTGCCCTGGATGATGTGTGGA	416	472	24.7	33.87	1.37126	0.455497	2.55284e-06	9.12773e-06
s100471	GAATGTCAAGACTCTCAGGCAT	416	194	24.7	13.92	0.563563	-0.827352	1.2423e-11	6.79551e-11
s100472	ATCTTTATACTTATCTCGTCGAAC	416	443	24.7	31.79	1.28704	0.364062	0.000216043	0.000614135
s100473	AGCAGTTATGCGTTTGGATAAAAG	415	282	24.64	20.24	0.821429	-0.283793	0.010552	0.0209061
s100474	ATAATTGAATCTATGACATCT	415	402	24.64	28.85	1.17086	0.227569	0.0241463	0.0441449
s100475	ATAAGTGTTTGTGTCTTTACT	415	349	24.64	25.04	1.01623	0.0232323	0.818388	0.861032
s100476	AATTACTGTTGAGTTGAAGACGAT	414	365	24.58	26.19	1.0655	0.0915311	0.374011	0.462211
s100477	GTTGAACTCTCGAAACAGAATGGT	414	254	24.58	18.23	0.74166	-0.43117	0.000156112	0.000457018
s100478	ACATGACTGATCATACAAACTCAA	414	351	24.58	25.19	1.02482	0.0353662	0.732578	0.790747
s100479	AGAATCCGGGCTAGAAGCGACGCA	413	287	24.52	20.59	0.839723	-0.252015	0.0230155	0.0423597
s100480	AGTTGACGGTATTATCAGACTCTT	413	371	24.52	26.62	1.08564	0.118552	0.248703	0.331524
s100481	AAGATTGTTAACTAAGATCGGTAG	413	204	24.52	14.64	0.597064	-0.744043	7.1035e-10	3.45855e-09
s100482	GGTAGTTCGATCGTGGAATTTA	412	594	24.46	42.62	1.74244	0.801106	2.07798e-18	1.47065e-17
s100483	GAGACAGTAGCAGAGCAGAACAGA	412	318	24.46	22.82	0.932952	-0.100126	0.354627	0.443849
s100484	CAGAGATAAGTGGAATCCCGGA	412	263	24.46	18.87	0.771464	-0.37433	0.000950989	0.00243149
s100485	AACAGACCGGTAGACTTGAA	412	477	24.46	34.23	1.39943	0.484837	5.54867e-07	2.17666e-06
s100486	TTTATAAGACTGCGTACACATCAT	412	340	24.46	24.4	0.997547	-0.00354326	0.976371	0.984256
s100487	ATTAGTCGAGCTTCAATGCAGGTA	411	366	24.4	26.26	1.07623	0.105986	0.304374	0.390201
s100488	ACTGAACATCTGAAGTATGGACAA	411	252	24.4	18.08	0.740984	-0.432486	0.000160189	0.000467957
s100489	AATCGGATGTTTTGGAGATGT	411	390	24.4	27.99	1.14713	0.19803	0.0522747	0.0866826
s100490	CACGAACTGTAATCGGTGTGACTA	411	171	24.4	12.27	0.502869	-0.991746	4.44393e-15	2.74843e-14
s100491	TTAGAGGAAGGAGAAGTCGTA	410	593	24.34	42.55	1.74815	0.80583	1.51031e-18	1.08003e-17
s100492	TGACTATATAGATAAATTCGGCAT	410	310	24.34	22.24	0.913722	-0.130172	0.233027	0.31398
s100493	AGCGTAAATGGTTGAACTTGCGGT	410	263	24.34	18.87	0.775267	-0.367235	0.0012008	0.0030196
s100494	AGAAATCTGACTTACGAAGAGCT	409	300	24.28	21.53	0.886738	-0.17342	0.1137	0.170987
s100495	TGGTGAACTATGCCTGAGCGGG	409	195	24.28	13.99	0.576194	-0.795372	8.28265e-11	4.27522e-10
s100496	TCCAGACTCTTAAAACCGGCAT	409	208	24.28	14.93	0.614909	-0.701554	5.52714e-09	2.53805e-08
s100497	AATAGAACTCTATTGACGTGCAAT	401	248	23.81	17.8	0.747585	-0.41969	0.000284691	0.000800986
s100498	AGAGGACTACTGCTGGACCGGTG	401	192	23.81	13.78	0.578748	-0.788992	1.67329e-10	8.47759e-10
s100499	ATTATGGAGAGGCAAGAACAGAAT	400	307	23.75	22.03	0.927579	-0.108458	0.324616	0.412683
s100500	TAACTTCGGGAAAAGGATTGGCT	400	303	23.75	21.74	0.915368	-0.127576	0.248486	0.331556
s100501	AAGTGTGTCTCTGAGATTTCGG	400	338	23.75	24.25	1.02105	0.0300572	0.771362	0.822906
s100502	GCAGTTAAAAAGCTCGTAGTTGG	400	530	23.75	38.03	1.60126	0.67921	8.28678e-13	4.84159e-12
s100503	ACGTGACATGTTTAAGACCACAAG	399	282	23.69	20.24	0.854369	-0.227069	0.0427809	0.0728761
s100504	AGAAGTTGGAATCTTACCTGA	399	431	23.69	30.93	1.30561	0.384729	0.000122181	0.000361541
s100505	TCTGGCTTGAGTAGACTAAGTA	399	318	23.69	22.82	0.963276	-0.0539794	0.62275	0.695152
s100506	ATATTAAACTGATAAGAACAGATA	399	370	23.69	26.55	1.12073	0.164434	0.113457	0.170807
s100507	AGAATGTTGAACAGCTTGCTCGAG	399	315	23.69	22.6	0.953989	-0.0679554	0.537566	0.622326
s100508	ATCTGACCACAAATAGAATACTGT	399	256	23.69	18.37	0.775433	-0.366927	0.00141212	0.00349971
s100509	AATCTAAACAGTCTTGTCGTCGAT	397	339	23.57	24.33	1.03224	0.0457846	0.665835	0.735472
s100510	TGATTCTCTACGAACTTGGCAT	397	269	23.57	19.3	0.818838	-0.288351	0.0112361	0.0221655
s100511	ATGTGAGCTCATTTTGTAACGGTA	397	176	23.57	12.63	0.535851	-0.900097	1.16341e-12	6.76848e-12
s100512	AGACTGCATACACATCACTCTTCT	397	249	23.57	17.87	0.758167	-0.399412	0.000563601	0.0015173
s100513	AAGACTGTTTCTGATAGACGGACC	396	479	23.51	34.37	1.46193	0.547875	2.021e-08	8.75342e-08
s100514	TGATGGGGATAGATCATTGCA	396	301	23.51	21.6	0.918758	-0.122243	0.269441	0.353336
s100515	AGAGGACTACTGCTGGACCGGTA	396	218	23.51	15.64	0.665249	-0.588034	9.54485e-07	3.6403e-06
s100516	AGGTGTCTAAATGAATTATGCGGA	396	337	23.51	24.18	1.0285	0.0405397	0.700081	0.763472
s100517	ATTGACCTTGAGAAGACTTATGAT	396	456	23.51	32.72	1.39175	0.476898	1.41828e-06	5.27723e-06
s100518	TCTGACGGGTTAACTGGCGAT	396	298	23.51	21.38	0.9094	-0.137013	0.217856	0.296449
s100519	ATATACAAATTTCTGCTCATTT	395	1004	23.45	72.04	3.07207	1.61921	2.05619e-89	5.04133e-88	**
s100520	CCATGAGACTGTTTTTGGGTAA	395	379	23.45	27.2	1.15991	0.214019	0.0391761	0.0676589
s100521	TTTCGGACCAGGCTTCATTCC	394	405	23.39	29.06	1.24241	0.313143	0.00214884	0.00511328
s100522	TCCTGAACCTTGGGATAGCAA	394	383	23.39	27.48	1.17486	0.23249	0.0245778	0.044874
s100523	TACAGAAAGTGGAAGATTCCTG	393	270	23.33	19.37	0.830261	-0.268362	0.0184894	0.0347277
s100524	AGATAGACTTATTTGAATCTCGAA	393	310	23.33	22.24	0.953279	-0.0690295	0.533416	0.618564
s100525	TTTCACAAGTAGAATCTAGAGAGT	393	329	23.33	23.61	1.012	0.0172117	0.870777	0.902322
s100526	ACGAACTGTAATCGGTGTGACT	392	248	23.27	17.8	0.764933	-0.386594	0.000878164	0.00226639
s100527	TCGGACCAGGCTTCATTACTC	392	257	23.27	18.44	0.792437	-0.335633	0.00360385	0.00809834
s100528	AGGCTGACAAACTTTTGAAGATGA	392	253	23.27	18.15	0.779974	-0.358502	0.00196852	0.00473342
s100529	ACGATAATCGAACGCTGTACGGAA	391	331	23.21	23.75	1.02327	0.033181	0.755037	0.811163
s100530	TTGTTAAGGACTCTAATCGG	391	335	23.21	24.04	1.03576	0.0506904	0.635438	0.707015
s100531	AATCGACTGAGGTAGAAGATTATG	391	231	23.21	16.58	0.714347	-0.485303	4.15694e-05	0.000130011
s100532	AAAGTCTGACGGTATTTAAGAAGT	391	249	23.21	17.87	0.769927	-0.377207	0.00116809	0.00294272
s100533	ATGAATTAGTTTGACTTGAAACGG	390	341	23.15	24.47	1.05702	0.0800019	0.45355	0.540559
s100534	AATTTGAATTGAAGATCGTTCTAC	390	172	23.15	12.34	0.533045	-0.90767	1.28683e-12	7.45492e-12
s100535	AGTAAAAAATTATTTTCGTCGTAC	390	305	23.15	21.89	0.945572	-0.0807402	0.464482	0.55215
s100536	AAGTAACGTAGATGACAGAGCATT	390	332	23.15	23.82	1.02894	0.0411612	0.699013	0.762913
s100537	AAATTCAAAATTCTGACTTGGACA	390	247	23.15	17.72	0.765443	-0.385634	0.000946479	0.00242447
s100538	AGGTTGAATCTGAAACTAGACGTC	390	278	23.15	19.95	0.861771	-0.214623	0.0576715	0.0942655
s100539	ATACGCGACGGGGTATTGTAA	389	199	23.09	14.28	0.61845	-0.693272	1.85381e-08	8.10597e-08
s100540	AAGTGTGTCTCTGAGATTTCAGGC	389	216	23.09	15.5	0.671286	-0.575	1.89002e-06	6.91999e-06
s100541	AGGTGACTCTTTACTCAGAAAGAC	388	225	23.03	16.15	0.701259	-0.51198	1.80244e-05	5.90632e-05
s100542	AAAGATGGTGAACTATGCCTGAG	388	491	23.03	35.23	1.52974	0.61329	3.26581e-10	1.61876e-09
s100543	AAAGAACTAAGCAGAATCTCAACC	388	404	23.03	28.99	1.25879	0.332041	0.00121024	0.00303777
s100544	CAACTAGTGGACGATCATGAG	388	687	23.03	49.3	2.14069	1.09807	1.33215e-34	1.5242e-33	**
s100545	AAAAGAACAAGAATTACAGCAT	387	247	22.97	17.72	0.771441	-0.374372	0.00135417	0.00337435
s100546	TTTAGCACAAAAACAAGCTTG	387	392	22.97	28.13	1.22464	0.292359	0.00472548	0.0103976
s100547	GGGGATATAGCTCAGTTGGTA	386	151	22.92	10.84	0.472949	-1.08024	3.63542e-16	2.38825e-15	**
s100548	GAACTGTAATCGGTGTGACTAT	386	142	22.92	10.19	0.44459	-1.16945	3.92056e-18	2.7464e-17	**
s100549	ATACGATCTTAAGAAGATGACTAT	386	224	22.92	16.07	0.701134	-0.512237	1.96237e-05	6.35457e-05
s100550	AATAGACCTATAGTAACACGAGCA	386	430	22.92	30.86	1.34642	0.429131	2.15583e-05	6.94826e-05
s100551	AAACAAGTAGATTTTGGACTTATT	386	229	22.92	16.43	0.716841	-0.480275	5.67411e-05	0.000173896
s100552	ATCTCCCGACTCATTCATTCA	386	176	22.92	12.63	0.551047	-0.859752	1.55379e-11	8.39904e-11
s100553	TGCACCAGGTAGATTCCAACAT	386	282	22.92	20.24	0.883072	-0.179398	0.112774	0.169966
s100554	AGCTTACTGAGAAACGGTGAAATA	386	227	22.92	16.29	0.710733	-0.49262	3.74071e-05	0.000117528
s100555	AGAAAGACTATTTCTGAAAGACGT	385	212	22.86	15.21	0.665354	-0.587805	1.37093e-06	5.12884e-06
s100556	TCACATGCGAACTGGCGAGGCT	385	242	22.86	17.37	0.759843	-0.396228	0.000749134	0.00196666
s100557	GATAACATTATAGGATTTCGG	385	243	22.86	17.44	0.762905	-0.390425	0.00088797	0.0022874
s100558	CTTTTAAGGACCTATCAAGAAT	384	291	22.8	20.88	0.915789	-0.126912	0.260465	0.343863
s100559	GGGGACGGACTGGGAACGGTT	383	210	22.74	15.07	0.662709	-0.593553	1.16332e-06	4.388e-06
s100560	GAATCCGGGCTAGAAGCGACGCAT	383	279	22.74	20.02	0.880387	-0.18379	0.106253	0.161735
s100561	ATGATTAACAGGGACAGTCGG	383	280	22.74	20.09	0.883465	-0.178755	0.116142	0.173518
s100562	AAATTCTTGTAGAAGCATGAGACT	383	270	22.74	19.37	0.851803	-0.231408	0.0438499	0.0746045
s100563	ATAGACGCTATGGGAAACCCTATT	383	259	22.74	18.59	0.817502	-0.290705	0.0119579	0.0234547
s100564	TTGGATTGTGGAGTTGCCGGA	382	363	22.68	26.05	1.14859	0.199863	0.0585568	0.0954852
s100565	TCCCCAGTCCAGGCATTCCAA	378	671	22.44	48.15	2.14572	1.10146	5.19617e-34	5.84783e-33	**
s100566	ATACCTGTTATTTAAAAATTCTGA	378	337	22.44	24.18	1.07754	0.107742	0.316869	0.404708
s100567	ATAGATGGCCTGCTGACTTAATCA	377	209	22.38	15	0.670241	-0.577248	2.5082e-06	9.01508e-06
s100568	AATGTTGGACTGATGAGGTAA	377	437	22.38	31.36	1.40125	0.486716	1.52822e-06	5.64043e-06
s100569	ACAACATATTCTTAGATCGTGTA	376	319	22.32	22.89	1.02554	0.0363804	0.737584	0.7949
s100570	TCTTGTACCTGTGGAAGATGA	375	294	22.26	21.1	0.947889	-0.0772106	0.492976	0.5795
s100571	TACTGACTTTAAGAAAGAACGGAT	375	253	22.26	18.15	0.815364	-0.294484	0.0119333	0.0234397
s100572	TGAAATGCTCAGTTACTCTCT	375	272	22.26	19.52	0.876909	-0.189501	0.0988386	0.151626
s100573	TTTCCTCTTTTGATCGTTCGGG	375	226	22.26	16.22	0.728661	-0.45668	0.000147364	0.000433257
s100574	AATCAGGGCAGTTGACATAAT	375	462	22.26	33.15	1.48922	0.574555	8.91654e-09	4.05378e-08
s100575	AAGCTCATGACAATATAAATATAA	375	242	22.26	17.37	0.780323	-0.357856	0.00246126	0.0057865
s100576	TCCAAGATTATAAGGATGCTG	374	394	22.2	28.27	1.27342	0.348712	0.000811332	0.00211377
s100577	ACAGAGATAAGTGGAATCCCGG	374	254	22.2	18.23	0.821171	-0.284245	0.0149613	0.0284908
s100578	AGAGGTCAACTGGCATCAAGCTCT	374	288	22.2	20.67	0.931081	-0.103021	0.362546	0.451703
s100579	AGGATTTATCCATGATTCGAGGGC	374	284	22.2	20.38	0.918018	-0.123406	0.277892	0.361655
s100580	TACGAGTTTGAATGAGACGAC	374	466	22.2	33.44	1.50631	0.591015	3.17282e-09	1.48678e-08
s100581	AAGGTGTGTCTCTGAGATTTCGGT	374	204	22.2	14.64	0.659459	-0.600644	1.1832e-06	4.45079e-06
s100582	AATTGTATAATTCGTTGGCCTTTT	373	287	22.14	20.59	0.929991	-0.104711	0.357936	0.447582
s100583	ATCTGACTGTATATACGATCCGGA	373	256	22.14	18.37	0.82972	-0.269304	0.021082	0.0392217
s100584	TCCAGATTGCACCATTCTCAT	373	179	22.14	12.84	0.579946	-0.78601	8.31989e-10	3.99413e-09
s100585	AGGATACAATGGGCTTGCCGGA	373	377	22.14	27.05	1.22177	0.288973	0.00609797	0.0129006
s100586	GAACTGGTACGGACAAGGGGAA	373	396	22.14	28.42	1.28365	0.360251	0.000543611	0.00146636
s100587	TGCGAACTGGCGAGGCTACCAT	373	247	22.14	17.72	0.800361	-0.321277	0.00645099	0.0135431
s100588	TTTCCAGAGGCTTTGGACGGA	373	357	22.14	25.62	1.15718	0.210615	0.0489126	0.0816996
s100589	CCGTGTGCTGGATTATGACTG	372	147	22.08	10.55	0.477808	-1.0655	2.51245e-15	1.60446e-14	**
s100590	TGAAACTGCTGTACAAGACCA	364	324	21.61	23.25	1.07589	0.105532	0.336529	0.425464
s100591	CAGGAGATATGAATAGACCTAG	363	230	21.55	16.5	0.765661	-0.385222	0.00145226	0.00357981
s100592	CATCACATTTAACTCCATCCCA	362	431	21.49	30.93	1.43927	0.525341	3.05827e-07	1.2242e-06
s100593	TGGACATTTTGATAGACATGAG	362	350	21.49	25.11	1.16845	0.224597	0.0375105	0.0650277
s100594	ATATAGACGCTATGACAAACCCTA	362	211	21.49	15.14	0.704514	-0.5053	4.37142e-05	0.000136099
s100595	AGTGATGATTGTAAATGATGGCTA	362	195	21.49	13.99	0.651	-0.61927	9.23363e-07	3.54128e-06
s100596	ATGTAAATCGTTGTGATAGTC	362	343	21.49	24.61	1.14518	0.195579	0.0715831	0.114683
s100597	ATGACAAGTTTAGATCTTTCA	362	301	21.49	21.6	1.00512	0.00736583	0.944686	0.961493
s100598	GAGGACTTGGCTTCGTTTCAG	362	286	21.49	20.52	0.954863	-0.0666348	0.563593	0.644844
s100599	TTCAGACTAGAAGAGCGTTAGG	362	446	21.49	32	1.48906	0.574406	1.60287e-08	7.07631e-08
s100600	ACATGATCTTAGATAGAAGGGCGT	362	293	21.49	21.02	0.978129	-0.0319028	0.784358	0.833532
s100601	GGTGTGCACCGGTCGTCTCGTCC	362	550	21.49	39.47	1.83667	0.877091	8.97412e-20	6.66025e-19
s100602	AAGTGTCTCTGAAATTTCGTGCAT	361	202	21.43	14.49	0.676155	-0.564574	6.49051e-06	2.21679e-05
s100603	AAACATGTCGGAAACGCGTT	361	289	21.43	20.74	0.967802	-0.047216	0.680699	0.748878
s100604	CAGAGGTCTGAAGGGTAGGAG	361	477	21.43	34.23	1.59729	0.675629	1.44197e-11	7.82539e-11
s100605	TTGGCTGAGTGAGCATCACGGTT	361	264	21.43	18.94	0.883808	-0.178196	0.128205	0.189275
s100606	GTGGAGAAGGATACAATGGGCT	361	402	21.43	28.85	1.34624	0.428939	4.08215e-05	0.000127963
s100607	AAGATAGAATGTTTCTGAAAGGCA	361	233	21.43	16.72	0.780215	-0.358057	0.00298743	0.00683624
s100608	TGAACAAGTAGAAACATGAATCCT	361	324	21.43	23.25	1.08493	0.117599	0.285929	0.370708
s100609	GTCTGGGTGGTGTAGTCGGTT	360	514	21.37	36.88	1.72578	0.787252	1.07215e-15	6.97658e-15
s100610	CGTAACTCTGCATGTTGGCGTA	360	189	21.37	13.56	0.634534	-0.65623	2.56488e-07	1.03576e-06
s100611	AGGCAGAAGGGAGCTTGACTGCAA	360	199	21.37	14.28	0.668226	-0.581591	3.66728e-06	1.29107e-05
s100612	TAAGTGTGTCTCTGGGATTTCGG	360	256	21.37	18.37	0.859616	-0.218235	0.0640968	0.103535
s100613	AGGAATTGACGGAAGGGCACCA	360	141	21.37	10.12	0.473561	-1.07838	3.85687e-15	2.42912e-14	**
s100614	TATGTACTAGATAATCTAACTG	359	274	21.31	19.66	0.922572	-0.116267	0.316929	0.404408
s100615	TAAGTCGAGATGATAGTTGGA	359	444	21.31	31.86	1.49507	0.580216	1.29777e-08	5.74784e-08
s100616	TGACACTGAAGACTGTATCAAT	359	275	21.31	19.73	0.925856	-0.11114	0.338946	0.427732
s100617	AACAGGTCAGTTATATGGACAA	359	267	21.31	19.16	0.899108	-0.153433	0.188592	0.262082
s100618	ATTGTAGAATAACCAAGTGTTTGA	359	204	21.31	14.64	0.687001	-0.541615	1.4443e-05	4.78993e-05
s100619	AGATAGAATGTTTCTGAAAGGCAT	358	225	21.25	16.15	0.76	-0.395929	0.00114846	0.0028986
s100620	ATGGGTCGTAGTGTAAACGGTA	358	261	21.25	18.73	0.881412	-0.182112	0.120763	0.179445
s100621	TAAAGTAAATAGTTTGTCGGCC	358	440	21.25	31.57	1.48565	0.571091	2.39042e-08	1.02244e-07
s100622	AAGAGGCAAAAGTAGAATGGTT	358	413	21.25	29.64	1.39482	0.480083	3.97036e-06	1.39064e-05
s100623	AACTTTGATTGCCACGATGATG	357	667	21.19	47.86	2.25861	1.17544	2.26253e-37	2.82405e-36	**
s100624	ATGCAACACTGTCAAGGACGTTCT	357	209	21.19	15	0.707881	-0.498421	6.01726e-05	0.000183186
s100625	GAACTGTAGTAACGACATACAGAA	357	197	21.19	14.14	0.667296	-0.583601	3.69672e-06	1.29811e-05
s100626	TTGTCAAAGATCTTGGAGGTT	357	612	21.19	43.92	2.07268	1.05149	5.42669e-29	5.36032e-28	**
s100627	AAGTCTGTCTCTGAAATTTCAGGC	352	168	20.9	12.06	0.577033	-0.793273	1.80809e-09	8.53095e-09
s100628	GAGGTAAAAGTAGAATGGTCAT	351	272	20.84	19.52	0.93666	-0.0944022	0.420809	0.508154
s100629	ATATTCTTAGATCGTGTACCCAA	351	395	20.84	28.34	1.35988	0.443484	2.66781e-05	8.51837e-05
s100630	ATTTTACTGTGAGCTCAAGTGGGA	351	362	20.84	25.98	1.24664	0.318046	0.00324445	0.00737521
s100631	AGGGCTGTTAGTGGCGTATTTCTC	351	235	20.84	16.86	0.809021	-0.305751	0.0117889	0.0231892
s100632	ACGGGGTATTGTAAGTGGCAG	351	278	20.84	19.95	0.957294	-0.0629665	0.590648	0.667456
s100633	AAGAATGACAGACACATGATAACA	351	365	20.84	26.19	1.25672	0.329661	0.00221257	0.00524674
s100634	ATGAGACGTAAAGAAAGAAATGAG	350	372	20.78	26.69	1.28441	0.361104	0.000762223	0.0019972
s100635	TTCAATCGTGTACTGTTGGCAA	350	273	20.78	19.59	0.942733	-0.0850783	0.468802	0.556323
s100636	ATCTCTTCAGGCTGAGACGCGGAT	349	177	20.72	12.7	0.612934	-0.706196	6.27823e-08	2.58084e-07
s100637	TATTTCTGCAGAGGGCTCAGTT	349	209	20.72	15	0.723938	-0.466062	0.000192852	0.000550491
s100638	AAAATAGAACTCTATTGACGTGCA	349	274	20.72	19.66	0.948842	-0.0757607	0.519666	0.605688
s100639	TTCTATACGTCAAGCTAGAGA	341	291	20.24	20.88	1.03162	0.0449124	0.694281	0.758955
s100640	TAAGTTTTAAAGATAGTTGGA	340	789	20.18	56.62	2.80575	1.48839	1.46422e-62	2.64523e-61	**
s100641	CTCTGAGGGCTGGGCACGGGG	340	177	20.18	12.7	0.629336	-0.668098	3.59984e-07	1.42849e-06
s100642	TCTGGGAGGCTCTTGATCTGA	340	345	20.18	24.76	1.22696	0.295085	0.00752656	0.0155867
s100643	TGATCATGTAGAGTAAGAAGTGCC	340	304	20.18	21.81	1.08077	0.112064	0.323653	0.411841
s100644	TATGGTTGAGACTAGGACGGT	340	157	20.18	11.27	0.558474	-0.840439	5.21818e-10	2.56794e-09
s100645	TCTAGGTGGAGATCTTTCGAG	340	346	20.18	24.83	1.23043	0.299158	0.00667896	0.013979
s100646	ATGGCAAAATACACGTAGGACACC	339	270	20.13	19.37	0.962245	-0.0555232	0.644991	0.715325
s100647	AACTGTAAAAGATGAAAGACTGCT	337	343	20.01	24.61	1.22989	0.298523	0.00688021	0.0143564
s100648	CAAAGACTTACTATGAGGCGG	332	145	19.71	10.4	0.527651	-0.922344	3.367e-11	1.79182e-10
s100649	AAGGAATGAGACGTAAAGAAAGAA	332	304	19.71	21.81	1.10654	0.146062	0.200285	0.276373
s100650	CGAGTAGAGATTGTTGTACTT	332	356	19.71	25.55	1.2963	0.374396	0.000669563	0.0017679
s100651	GTAACAACTAAGTAGAAGGATGAC	332	318	19.71	22.82	1.15779	0.211371	0.0617138	0.100157
s100652	ATAGGATTTTATACTAGAAGATAT	332	171	19.71	12.27	0.622527	-0.683793	2.89237e-07	1.16118e-06
s100653	GACTTTAGATAGGAGGATATGGTA	332	318	19.71	22.82	1.15779	0.211371	0.0617138	0.100276
s100654	AGTAGAACTAAGAGATCAACAGAA	331	265	19.65	19.02	0.967939	-0.0470121	0.694451	0.758537
s100655	AACATGACTAATTATACAAAC	331	201	19.65	14.42	0.733842	-0.446458	0.000489975	0.00133215
s100656	AGGGGACAAGTCAAAGAGGACTAC	331	221	19.65	15.86	0.807125	-0.309137	0.0133134	0.0258547
s100657	GCACGAACTGTAATCGGTGTG	331	146	19.65	10.48	0.533333	-0.906891	6.42104e-11	3.35213e-10
s100658	AAGAAAAAGAAGATGCTCTGTC	331	228	19.65	16.36	0.83257	-0.264357	0.0330367	0.058153
s100659	TATTGTAGATTTTGGCATGGGA	330	230	19.59	16.5	0.842266	-0.247651	0.0457687	0.0772946
s100660	AGCAGACCTGATAGAATGCACGCA	330	235	19.59	16.86	0.860643	-0.216513	0.0790779	0.125229
s100661	AACGACTCTCGGCAACGGATATCT	330	226	19.59	16.22	0.827973	-0.272344	0.0283453	0.0509399
s100662	AAGGCTTTAGGGACATATACAAAG	330	241	19.59	17.29	0.882593	-0.18018	0.141698	0.205657
s100663	AGAGGCGTATCCAGAATTTTGGTT	330	224	19.59	16.07	0.820316	-0.285747	0.0219889	0.0407432
s100664	AGACATTAGAACATAAGAGAGGTT	330	209	19.59	15	0.765697	-0.385155	0.00236821	0.00557727
s100665	GAAATGTTCGGATCGCGGCGAC	329	244	19.53	17.51	0.896569	-0.157513	0.196868	0.272205
s100666	TCTGAATTAGTCGAATCTCGGAAT	329	220	19.53	15.79	0.8085	-0.306681	0.0142417	0.0273864
s100667	TTCGGAGTGTTAAGAAGGATA	329	530	19.53	38.03	1.94726	0.961446	4.64237e-22	3.74939e-21
s100668	AAAGCGTCTGTAGGTGGCTTTTTA	329	239	19.53	17.15	0.878136	-0.187483	0.126588	0.187492
s100669	TGTGAAAATGAACAAGACAGC	329	518	19.53	37.17	1.90323	0.928447	1.87537e-20	1.43848e-19
s100670	ATTTGGAGATTGTATAAAAATATT	329	180	19.53	12.92	0.661546	-0.596086	6.01767e-06	2.06557e-05
s100671	AGATACCGAACGCCAGAACGAGCA	329	180	19.53	12.92	0.661546	-0.596086	6.01767e-06	2.07074e-05
s100672	AGAGGCAAAAGTAGAATGGTTA	328	260	19.47	18.66	0.958398	-0.0613039	0.610274	0.684005
s100673	AGGACTTGAGGTAGAAAGACTGTT	328	243	19.47	17.44	0.895737	-0.158853	0.193341	0.267868
s100674	ACAAGATAGTGCCACGTAGGACA	328	186	19.47	13.35	0.68567	-0.544413	3.11057e-05	9.86331e-05
s100675	TATTCTTAGATCGTGTACCCAAT	328	257	19.47	18.44	0.947098	-0.0784142	0.517345	0.604009
s100676	AACAAGTAAAGATAATCTGATGAT	328	225	19.47	16.15	0.829481	-0.269719	0.0301867	0.0539665
s100677	GTGTGACTCACTGTACTCGTCGAG	328	160	19.47	11.48	0.589625	-0.76213	2.07565e-08	8.96187e-08
s100678	TCGAAATCTCAGAGACACACTTAT	328	142	19.47	10.19	0.523369	-0.934099	2.6483e-11	1.41483e-10
s100679	AGCGGGGTAGAGGAATTGGTCA	327	160	19.41	11.48	0.591448	-0.757677	2.56222e-08	1.08914e-07
s100680	AGGGACATTCTTTCTGAAACGGAG	327	204	19.41	14.64	0.75425	-0.406885	0.00145055	0.00358202
s100681	TCGACTTTGGTAGGGTAGCATA	327	247	19.41	17.72	0.912931	-0.131422	0.282277	0.366319
s100682	TGAGGCACGAACTGTAATCGGTG	327	153	19.41	10.98	0.565688	-0.821922	2.3089e-09	1.08566e-08
s100683	TAGTCTGGGCATACTTATTCGA	327	175	19.41	12.56	0.647089	-0.627964	2.28971e-06	8.33892e-06
s100684	AATCTCGTGTGGAACAGAAGGGTA	326	145	19.35	10.4	0.537468	-0.89575	1.44108e-10	7.32815e-10
s100685	CGACTCTCGGCAACGGATATCTC	326	200	19.35	14.35	0.741602	-0.431283	0.000797066	0.00208055
s100686	AATAAAGTCTGCATACACTCTATC	325	227	19.29	16.29	0.844479	-0.243867	0.0501698	0.0833935
s100687	AAACTTAAGAACTTTGGTTAAGGA	325	268	19.29	19.23	0.99689	-0.00449438	0.972554	0.982573
s100688	ATCTGGAGGAAGATCATCGTA	325	455	19.29	32.65	1.69259	0.75923	2.72807e-13	1.6007e-12
s100689	AATGAAGAACTAGACAAGTAAAAG	325	366	19.29	26.26	1.36133	0.445014	5.08463e-05	0.000157234
s100690	GGTAGTTCGATCGTGGAATTTCA	325	410	19.29	29.42	1.52514	0.608944	1.15569e-08	5.15181e-08
s100691	TCGCTTGGTGCAGGTCGGGAA	325	422	19.29	30.28	1.56973	0.650512	8.17389e-10	3.93781e-09
s100692	TAAGAACTCTCTTTAGACTAACT	324	169	19.23	12.13	0.630785	-0.664779	7.46756e-07	2.89632e-06
s100693	AGGAAGGAGAAGTCGTAACAAGGT	324	295	19.23	21.17	1.10088	0.138663	0.232766	0.314246
s100694	TCATCAAGGTGCAGAACGTCGT	323	209	19.18	15	0.782065	-0.35464	0.00542325	0.0116894
s100695	CAACATATTCTTAGATCGTGTA	323	265	19.18	19.02	0.991658	-0.0120855	0.923918	0.948087
s100696	AACGAACTTAAGAACAGCAACAAG	323	323	19.18	23.18	1.20855	0.273278	0.0159494	0.0302884
s100697	TACTTGATTGAATAACACGAGCAT	323	243	19.18	17.44	0.909281	-0.137203	0.264936	0.348426
s100698	AAATATTCTGAAGACTGAATGGTA	323	206	19.18	14.78	0.770594	-0.375956	0.00334984	0.00758965
s100699	ATGACAGATAGCTTAGACAGT	323	343	19.18	24.61	1.28311	0.359642	0.00127402	0.00318041
s100700	AGAAGACATGTGACATTTGAGTGC	323	226	19.18	16.22	0.845673	-0.241829	0.0532378	0.0880669
s100701	AACAGCGGAAGAATACCCAAGTCT	322	236	19.12	16.93	0.88546	-0.175501	0.158258	0.226814
s100702	GCGGGTAGAATCCTTTGCAGACGA	322	170	19.12	12.2	0.638075	-0.648201	1.4429e-06	5.35434e-06
s100703	TATGCTTTAAGGATTATAGGTA	322	303	19.12	21.74	1.13703	0.185269	0.107274	0.162928
s100704	TTAACCAACTAGAAAACTGTAT	321	235	19.06	16.86	0.884575	-0.176944	0.155149	0.22259
s100705	TAGTCATAATTATTGTCGGCCA	319	273	18.94	19.59	1.03432	0.0486811	0.67804	0.746551
s100706	TAGCTCTGAAGACGCTCGCTG	319	170	18.94	12.2	0.644139	-0.634555	2.5055e-06	9.029e-06
s100707	ATCTAAATTTACTGATTGCTCGCA	319	224	18.94	16.07	0.848469	-0.237066	0.0598956	0.0975524
s100708	GCGCTCTTAGTTCAGTTCGGTA	319	506	18.94	36.31	1.91711	0.938931	2.24044e-20	1.70896e-19
s100709	ATCTGATAGAAGTACGAAGATCCA	318	272	18.88	19.52	1.0339	0.0480943	0.683245	0.750476
s100710	TCTAAGAGTTGGCTTGACACGG	316	208	18.76	14.93	0.795842	-0.329446	0.0101777	0.0202521
s100711	CTTCAATCGTGTACTGTTGGCA	315	184	18.7	13.2	0.705882	-0.5025	0.000150808	0.000442435
s100712	CTTGATGAATGAAGAACACAAGAA	315	207	18.7	14.85	0.794118	-0.332575	0.00979214	0.0195416
s100713	AAGAACTAAGCAGAATCTCAACCA	315	318	18.7	22.82	1.22032	0.287261	0.0122462	0.0239858
s100714	TGGGATAGCAAGAAACGATCC	315	330	18.7	23.68	1.26631	0.340631	0.0027117	0.00632116
s100715	AGGAACTCTTAACAACATTCAGAC	315	232	18.7	16.65	0.890374	-0.167516	0.180047	0.251736
s100716	ATAGTATTCTGATCAGCTTGCATA	315	187	18.7	13.42	0.717647	-0.478654	0.000285026	0.000800288
s100717	TACTGACTCACTCATATTGACAGC	314	216	18.64	15.5	0.831545	-0.266134	0.0365918	0.0636763
s100718	ATAAAACCTCTTCGGGCTGAGGCA	313	187	18.58	13.42	0.722282	-0.469366	0.000380468	0.00104896
s100719	AGACTTTAGGGACATATACAAAGA	313	328	18.58	23.54	1.26695	0.341364	0.00276219	0.00642795
s100720	AATTTTGAACTCAAAGGTGGATGA	313	223	18.58	16	0.861141	-0.215679	0.0882652	0.137714
s100721	TTGACAGCAGATAGAGAGCAC	312	530	18.52	38.03	2.05346	1.03805	7.71649e-25	6.7915e-24	**
s100722	ATTTCTGCAGAGGGCTCAGTTA	312	173	18.52	12.41	0.670086	-0.577581	1.88047e-05	6.13275e-05
s100723	GAGGTCAATGAACTAAAGCGAGAA	312	270	18.52	19.37	1.0459	0.0647399	0.585336	0.663638
s100724	AGATTTCGGGCATAGGTTGAGGG	312	225	18.52	16.15	0.87203	-0.19755	0.11682	0.174341
s100725	ATGGACCCTGCAGAACGCGATTCT	307	172	18.23	12.34	0.676906	-0.562972	3.39654e-05	0.00010696
s100726	TTTAGAGGAAGGAGAAGTCGTA	307	268	18.23	19.23	1.05485	0.0770442	0.517871	0.60411
s100727	AGAAATTATAAGGTATACTGAACA	306	218	18.17	15.64	0.860759	-0.216318	0.0918107	0.142115
s100728	AAAAGACTTCAAATCATGACT	306	269	18.17	19.3	1.06219	0.0870424	0.465273	0.552612
s100729	TCGCTTGGTGCAGGTCGGGAT	305	372	18.11	26.69	1.47377	0.559513	4.60918e-07	1.81851e-06
s100730	AACCCTTTGATCGCATGTGGTA	305	266	18.11	19.09	1.05411	0.0760306	0.526712	0.611823
s100731	TTTAGTCGTTTTGAGCAGCAGATT	305	223	18.11	16	0.88349	-0.178715	0.161667	0.230737
s100732	ATTCTTTTGAAGGATCTGACACAC	305	193	18.11	13.85	0.764771	-0.386901	0.00338538	0.00765754
s100733	TTAGAACTAGAAGGAGATGTTG	305	262	18.11	18.8	1.0381	0.0539461	0.651989	0.721921
s100734	TCTCGTGTGGAACAGAAGGGT	305	258	18.11	18.51	1.02209	0.0315183	0.788998	0.835875
s100735	AGTCAACCATCGTTGGGCCCACA	304	177	18.05	12.7	0.703601	-0.50717	0.000173911	0.000499539
s100736	TCTCATGGAGAGTTCGATCCT	304	498	18.05	35.74	1.98006	0.985541	1.22347e-21	9.76643e-21
s100737	TTTAGTGAATGTCGTTTGAGT	300	443	17.81	31.79	1.78495	0.835886	4.55604e-15	2.80513e-14
s100738	TAGCATACCTGAATAATTTCAA	300	254	17.81	18.23	1.02358	0.033627	0.782441	0.832784
s100739	CAGGAGATATGAATAGACTCAG	300	207	17.81	14.85	0.833801	-0.262225	0.0443752	0.0754049
s100740	TAGAACTATCAAAGACTCCATT	300	140	17.81	10.05	0.56429	-0.825492	9.26143e-09	4.19668e-08
s100741	AAAGTTTGCAGATTCAGAACGAGC	297	188	17.63	13.49	0.765173	-0.386142	0.00387548	0.00862403
s100742	CAGGCCAGAGAATTGTCACAC	297	192	17.63	13.78	0.781622	-0.355457	0.00747035	0.0154936
s100743	AAGCAGGATTGAAGTGTTATTGTG	296	241	17.57	17.29	0.984064	-0.0231763	0.858141	0.891921
s100744	TTGTTTTATTTTGGATCGTTTATC	296	304	17.57	21.81	1.24132	0.311876	0.00806393	0.0165497
s100745	TCCCCAGTCCAGGCATTCCAACAG	296	308	17.57	22.1	1.25783	0.330932	0.00482182	0.0105926
s100746	AAGGCAGACGTTCAGGACATTTCA	296	153	17.57	10.98	0.624929	-0.678236	1.50234e-06	5.55989e-06
s100747	TTTGGACAATGGATGAAGATG	294	328	17.45	23.54	1.349	0.431887	0.000193195	0.000550326
s100748	ATAACACAATACACGTAGGACACC	294	288	17.45	20.67	1.18453	0.244311	0.0414303	0.0711047
s100749	AGAACTGACAGTTCAGCTGACGAG	294	251	17.45	18.01	1.03209	0.0455711	0.710848	0.772759
s100750	ATTGACACTTGAAACTCCAATGAT	294	211	17.45	15.14	0.867622	-0.204862	0.115591	0.173072
s100751	GTACTGTACTGTACGGAGAATGAC	294	256	17.45	18.37	1.05272	0.0741246	0.546574	0.630627
s100752	AACTGGGCCAAGCAAGAGCTTC	293	196	17.39	14.06	0.808511	-0.306661	0.0209794	0.0390837
s100753	AACCATCGGCTATGAACAAGGTAT	293	140	17.39	10.05	0.577918	-0.791062	4.376e-08	1.82068e-07
s100754	ATACCTATCCTGTAAAAAGAATTC	293	190	17.39	13.63	0.783784	-0.351472	0.00864751	0.0174347
s100755	AAATGTTGGACTGATGAGGTA	292	331	17.33	23.75	1.37046	0.454656	8.53618e-05	0.000255899
s100756	TATTTATTTAAAAGTTGGATAGTT	292	232	17.33	16.65	0.960762	-0.0577495	0.649679	0.719943
s100757	TTACGTGAATGTGAAATGCTTT	292	312	17.33	22.39	1.29198	0.369583	0.00166616	0.00407779
s100758	AGAGATAAGCTCTGCATACAATCT	291	161	17.28	11.55	0.668403	-0.58121	3.29862e-05	0.000104115
s100759	ATGATTTTGATTGAAGGAATGAAG	291	311	17.28	22.32	1.29167	0.369234	0.00168048	0.00409822
s100760	TCAGTAAGTTTTGAAGCATGT	291	308	17.28	22.1	1.27894	0.354943	0.00256734	0.00601529
s100761	TAGGCAGTAGGTATGCAGCAC	291	185	17.28	13.28	0.768519	-0.379848	0.00486991	0.0106811
s100762	AGTGAACAAGTAAAGATGGACATA	291	239	17.28	17.15	0.992477	-0.0108946	0.937863	0.9581
s100763	AAAAACTGGCTGAGACGACGGAAC	291	201	17.28	14.42	0.834491	-0.261032	0.0489535	0.0816684
s100764	AAGTGAAATATGGGAGCTGCA	289	300	17.16	21.53	1.25466	0.327299	0.00587583	0.0125078
s100765	TGTATGACCTAACCAGGACTTC	289	223	17.16	16	0.932401	-0.100978	0.437488	0.525521
s100766	TGAGGCACGAACTGTAATCGG	289	242	17.16	17.37	1.01224	0.0175482	0.885555	0.915563
s100767	AGAGATAAGACTTTTGATTATTGA	289	147	17.16	10.55	0.614802	-0.701807	9.79805e-07	3.72652e-06
s100768	CTGATTAAGTTAGAAGGAACATA	289	234	17.16	16.79	0.978438	-0.0314473	0.810954	0.855177
s100769	ATAAGACTGCGTACACATCATTCT	289	275	17.16	19.73	1.14977	0.201341	0.0963489	0.14847
s100770	TGCGGAAGGATCATTGTCGA	288	242	17.1	17.37	1.01579	0.0226014	0.854394	0.890048
s100771	AAAATCTGTAGAAATAGATAACGG	288	237	17.1	17.01	0.994737	-0.00761318	0.955962	0.970093
s100772	AAGTTCCGAATTGTAGAAAGGTAA	288	304	17.1	21.81	1.27544	0.350993	0.00302952	0.00692103
s100773	AAGAGTCTGAACAACATCAGTTGA	288	181	17.1	12.99	0.759649	-0.396595	0.00356069	0.00801446
s100774	AGATAGGACTGTTATAAAAAGGTA	288	277	17.1	19.88	1.16257	0.217321	0.0732029	0.117005
s100775	AGACGACTTAAATACGCGACG	287	218	17.04	15.64	0.91784	-0.123685	0.344278	0.432474
s100776	AATAAGACTGCGTACATATCAACC	287	253	17.04	18.15	1.06514	0.0910442	0.459215	0.546837
s100777	AATGTTCGGATCGCGGCGAC	287	181	17.04	12.99	0.762324	-0.391524	0.00403681	0.0089685
s100778	GAAAAGAAGCTCTCGGATCTC	287	168	17.04	12.06	0.707746	-0.498695	0.000322712	0.000896931
s100779	TTTGGACATTTTGATAGACATG	287	248	17.04	17.8	1.0446	0.0629519	0.612481	0.685918
s100780	AAGCAAGAGCTTCAAAGACGTC	287	164	17.04	11.77	0.690728	-0.533811	0.000131653	0.00038873
s100781	GGTTTTTTCTGTAGTTGTGGTA	287	183	17.04	13.13	0.77054	-0.376058	0.0056663	0.012137
s100782	ACATGTGACATGAACAAGCAG	286	232	16.98	16.65	0.980565	-0.0283143	0.82815	0.867315
s100783	GTGAACCTGCGGAAGGATCATTG	286	215	16.98	15.43	0.908716	-0.138098	0.290754	0.375545
s100784	AAAAGAAGCTCTCGGATCTCTA	286	198	16.98	14.21	0.836867	-0.25693	0.0538385	0.0887398
s100785	ACTGGACAAGTAAAAGTGAACGGA	286	181	16.98	12.99	0.765018	-0.386435	0.00457106	0.0100901
s100786	TTCTCAGTCGGAAGAGGGGGA	286	224	16.98	16.07	0.946408	-0.0794665	0.543005	0.628092
s100787	AGGTAAGGTCTGCATACACTCTAC	286	235	16.98	16.86	0.992933	-0.0102319	0.94256	0.960041
s100788	AAGAACTGAGACAACAATGAAGAG	286	276	16.98	19.8	1.16608	0.221664	0.0677687	0.108826
s100789	AGTAATCTCTTCAGGCTGAGGCGC	284	168	16.86	12.06	0.715302	-0.483375	0.000505164	0.00136803
s100790	AAGATGGACTGCGACAAGGTA	284	183	16.86	13.13	0.778766	-0.360738	0.00810104	0.0165763
s100791	AGAAGAACGAAACAACAGACCCTT	284	153	16.86	10.98	0.651246	-0.618726	1.40554e-05	4.68401e-05
s100792	ATGACAAAATACGCGTTGGACACC	284	224	16.86	16.07	0.953144	-0.0692346	0.597006	0.67298
s100793	AAAGAAGATGCTCTGTCGGCCA	283	165	16.8	11.84	0.704762	-0.504792	0.000307958	0.000859404
s100794	AAGATATCTGAATATGAATGGACA	283	308	16.8	22.1	1.31548	0.395585	0.000858012	0.00222274
s100795	ATAAGTAGAATAAGTGGTCCAAAT	283	342	16.8	24.54	1.46071	0.546674	2.24273e-06	8.18956e-06
s100796	TGTGATAGGCATCCAGACTCT	283	187	16.8	13.42	0.79881	-0.324077	0.0167514	0.0317676
s100797	CCTCAAACAAGGAACAAAGCA	283	204	16.8	14.64	0.871429	-0.198546	0.134299	0.196581
s100798	AACAAAATACACGTCAGGACATCA	283	207	16.8	14.85	0.883929	-0.177998	0.179217	0.251086
s100799	ATTGTATAATTCGTTGGCCTTTTT	283	221	16.8	15.86	0.944048	-0.0830685	0.523946	0.609642
s100800	TGGGAAGTCCTCGTGTTGCATC	283	205	16.8	14.71	0.875595	-0.191664	0.14822	0.213767
s100801	TGATTGGGCAAAAGTATCCGGA	282	168	16.74	12.06	0.72043	-0.47307	0.000676982	0.00178406
s100802	GGATTGATTCGCTGACAGTAGAG	282	208	16.74	14.93	0.891876	-0.165085	0.210532	0.287622
s100803	ATACACTGACTAGAAGCTCACAAG	282	156	16.74	11.19	0.668459	-0.581089	4.3522e-05	0.000135809
s100804	TGCAGATCTTGGTGGTAGTAGCAA	282	193	16.74	13.85	0.82736	-0.273414	0.0421251	0.0722069
s100805	AGACTAGTAATTTGAGACGATCAT	282	277	16.74	19.88	1.18757	0.248018	0.0422662	0.0723584
s100806	AATTTGGAGATTGTATAAAAATAT	282	205	16.74	14.71	0.878734	-0.186502	0.159738	0.22822
s100807	GAAGCTGCCAGCATGATCTA	281	220	16.68	15.79	0.946643	-0.0791081	0.543852	0.628542
s100808	TCGTTTTGAACGATGACGTCTT	281	226	16.68	16.22	0.972422	-0.0403455	0.756284	0.811867
s100809	ATGTCTGTTTTTCTGGAAGATGAT	281	279	16.68	20.02	1.20024	0.263323	0.030786	0.0547529
s100810	GGGGATATGGCGAAATTGGTAGA	281	197	16.68	14.14	0.847722	-0.238337	0.0748164	0.119168
s100811	ATCTAGAATTTTGAAATGATGGAT	281	217	16.68	15.57	0.933453	-0.0993503	0.449187	0.53629
s100812	AGAATTAACAAGTAGACACTCAGA	279	195	16.56	13.99	0.844807	-0.243307	0.0708141	0.113584
s100813	TGACAGAAGAGAGTGAGAAC	279	783	16.56	56.19	3.39312	1.76261	6.0262e-79	1.33451e-77	**
s100814	TTTAGTAGATTGTTAACATAT	279	366	16.56	26.26	1.58575	0.665164	5.38391e-09	2.48057e-08
s100815	AAGTGCTGAAGTTGTTATGCCAAA	277	158	16.44	11.34	0.689781	-0.53579	0.000161714	0.000471409
s100816	ACCAGAAATAGAAATGAACGGA	276	559	16.38	40.11	2.44872	1.29203	2.0059e-36	2.39487e-35	**
s100817	TGAAAGAGGTTGTGGAGTCGT	276	250	16.38	17.94	1.09524	0.131245	0.297692	0.382708
s100818	TTTGACTTGAAGGTTGATCAC	276	165	16.38	11.84	0.722833	-0.468266	0.000870362	0.00225048
s100819	TCTCGATAGGTAGTCTGGTGCA	276	166	16.38	11.91	0.727106	-0.459762	0.00106609	0.00271064
s100820	TTGGAACTTTATCTGAAGAGG	276	255	16.38	18.3	1.11722	0.159908	0.202596	0.278721
s100821	TTTTTGTCCAAAAAGAATCCA	276	177	16.38	12.7	0.775336	-0.367107	0.00789385	0.0162249
s100822	AGAGTTACGTCGATCGGAAGAC	276	212	16.38	15.21	0.928571	-0.106915	0.419368	0.507306
s100823	AAAATATGATGATCGAAATCGGCA	276	229	16.38	16.43	1.00305	0.00439712	0.969762	0.980474
s100824	AGACGACAAAAATAAAAAGAC	276	244	16.38	17.51	1.06899	0.0962437	0.447844	0.535619
s100825	ATGAGTTGGAGAACTGGCAAGTAA	276	215	16.38	15.43	0.942002	-0.0861973	0.51181	0.599586
s100826	GTTGATTCTGTATGTTGGGCCCAA	276	183	16.38	13.13	0.801587	-0.319068	0.0199054	0.0371839
s100827	AGTAGAATCCTGCAGACGCTATCT	275	160	16.33	11.48	0.703001	-0.508402	0.000348586	0.000964937
s100828	TCTGCAACTTTGACTGCCATGA	275	155	16.33	11.12	0.680955	-0.554368	0.000110007	0.000328347
s100829	AGGAAGATCATCGTAGCTCAA	275	241	16.33	17.29	1.05879	0.0824131	0.511128	0.599299
s100830	AGGATCTGTAACATAAGCAATGGT	275	194	16.33	13.92	0.852419	-0.230366	0.0894259	0.139051
s100831	TCAAGCAAAATCTGAATGAGGTGT	275	275	16.33	19.73	1.20821	0.272866	0.0261319	0.0473339
s100832	ACGTGGGGGCATGTGATTGAT	275	531	16.33	38.1	2.33313	1.22227	5.97215e-32	6.21195e-31	**
s100833	AAGATTTAACGTGGTTCGGTCAAT	274	177	16.27	12.7	0.780578	-0.357386	0.00999605	0.0199196
s100834	AACGTGACTAATTATACAAA	274	197	16.27	14.14	0.869084	-0.202432	0.133618	0.196211
s100835	TTGAATTTGGGCTGCTCACGGA	274	205	16.27	14.71	0.904118	-0.145417	0.278307	0.361852
s100836	TATTGAGCTATCAGAAGGACAA	271	187	16.09	13.42	0.834058	-0.26178	0.0561932	0.0921783
s100837	TCCAATCAGAGCGGAACGTAG	271	328	16.09	23.54	1.46302	0.54895	3.32915e-06	1.17807e-05
s100838	ATATTCTGAAGACTGAATGGTATT	271	169	16.09	12.13	0.753884	-0.407585	0.00372159	0.00833562
s100839	GTGTGTCTCTGGGATTTCGAGCAT	270	167	16.03	11.98	0.747349	-0.420147	0.00294545	0.00677404
s100840	AAGACTTGAACTTGAGATTTATGG	270	229	16.03	16.43	1.02495	0.0355581	0.777906	0.829243
s100841	TCTTGCCTACACCGCCCATGCC	270	1021	16.03	73.26	4.57018	2.19225	1.16171e-136	4.19744e-135	**
s100842	AATCTGATAGAAGTACGAAGATCC	270	233	16.03	16.72	1.04304	0.0608004	0.633654	0.705601
s100843	TGAATCGGAAGCGGGGCACTG	269	209	15.97	15	0.939261	-0.0904018	0.499428	0.586081
s100844	AGTGATTGACAGTAATGATGGTTG	269	279	15.97	20.02	1.2536	0.326078	0.00811606	0.0165824
s100845	AGTATCGGTCATACCCTCTTAC	269	166	15.97	11.91	0.745773	-0.423191	0.0027942	0.00645866
s100846	ATACTGAATTCAGATGAACTTAAT	269	281	15.97	20.16	1.26237	0.336131	0.00622478	0.0131284
s100847	ATAAGCATGAAGCTCTCAACTTAA	269	171	15.97	12.27	0.768316	-0.380229	0.00678878	0.0141872
s100848	ACAGATAATTTGAAACGAAGAGCA	268	240	15.91	17.22	1.08234	0.114151	0.37067	0.459737
s100849	AACTTTAGATGTGCACAAGTAGAC	268	205	15.91	14.71	0.924576	-0.113137	0.401166	0.489166
s100850	ACTGTAGAACTGTAGTAACGACAT	267	155	15.85	11.12	0.701577	-0.511326	0.000394436	0.00108312
s100851	AGGACAAGTCTTACTGAAGATGTT	267	284	15.85	20.38	1.2858	0.362671	0.00317628	0.00723222
s100852	TGACAAGGTGGGTAATCTGGTA	267	204	15.85	14.64	0.923659	-0.114567	0.395278	0.484137
s100853	AAACTCGTAGTTCCGGTTCGC	267	161	15.85	11.55	0.728707	-0.45659	0.00140083	0.00347801
s100854	TGCAAACAAAAGGATTATCGGA	267	334	15.85	23.97	1.5123	0.596747	4.2452e-07	1.67973e-06
s100855	AATTGAAGTACTTGACCTGACGGA	267	172	15.85	12.34	0.778549	-0.36114	0.010189	0.0202453
s100856	GTATGAACAAATTCAGACTGTGA	266	214	15.79	15.36	0.972768	-0.039833	0.765394	0.818447
s100857	TAGACTTGTAGAAGCGGTTGTC	266	151	15.79	10.84	0.68651	-0.542646	0.000184518	0.000527797
s100858	CTTGAACTTTGATAGAAGAATCAT	266	187	15.79	13.42	0.849905	-0.234626	0.0881661	0.137716
s100859	ATAATTTTGATTGAAGGAATGAAG	266	214	15.79	15.36	0.972768	-0.039833	0.765394	0.81781
s100860	AAACTTTAAATTCTGAATCAGAGG	265	215	15.73	15.43	0.980928	-0.0277806	0.836206	0.873752
s100861	AACAACTAAGTAGAAGGATGACAA	265	162	15.73	11.62	0.738716	-0.436909	0.00225041	0.0053181
s100862	AGAATCACTGTTCGTCGATGC	265	161	15.73	11.55	0.734266	-0.445626	0.00185402	0.00448163
s100863	AAGGATATGAATTATGATAGAAGA	265	287	15.73	20.59	1.30896	0.388425	0.00155511	0.00381962
s100864	TCTGTTCTAGAATTTCTGTATA	265	218	15.73	15.64	0.994278	-0.00827816	0.955219	0.970056
s100865	AAGAACTAGGTTCTTGTAAGTTGG	265	313	15.73	22.46	1.42784	0.513839	1.90398e-05	6.19471e-05
s100866	TTTGCAGAGTCATGGATGAGTA	263	283	15.61	20.31	1.30109	0.37972	0.00212872	0.00507419
s100867	CGTTTCACGTCGGGTTCACCA	263	281	15.61	20.16	1.29148	0.369025	0.00284995	0.00657643
s100868	GACTCTCGGCAACGGATATCTCG	263	193	15.61	13.85	0.887252	-0.172585	0.20734	0.28411
s100869	TCTGGACTGGTCTACGTTTCA	263	299	15.61	21.46	1.37476	0.45918	0.000165755	0.000480131
s100870	AGAATTTGAATAACATCTGAAGCA	263	156	15.61	11.19	0.716848	-0.480261	0.000895801	0.00230325
s100871	ATAGCAAACATAGAAACTGTATA	263	299	15.61	21.46	1.37476	0.45918	0.000165755	0.00047912
s100872	TTAAGAGCTGGTGGATGGATAT	262	273	15.55	19.59	1.25981	0.333203	0.00760463	0.0157246
s100873	AAAGCCCAAGTTAGAACATTGC	262	261	15.55	18.73	1.2045	0.268436	0.0335529	0.0588354
s100874	ATAATTTGAATTGAAGATCGTTCT	262	160	15.55	11.48	0.738264	-0.437792	0.00231	0.00544953
s100875	TGGTATATGACCTTGCAATTCA	262	179	15.55	12.84	0.825723	-0.276269	0.0482203	0.081036
s100876	ATAAAGTCAGGTAGAAGCAAGAGG	262	239	15.55	17.15	1.10289	0.141294	0.27332	0.357398
s100877	TGGCATCTTGTAGATGAGGTC	262	310	15.55	22.24	1.43023	0.516242	1.91602e-05	6.21914e-05
s100878	GATCGGAAAGAACACCAACGGCGA	262	239	15.55	17.15	1.10289	0.141294	0.27332	0.357739
s100879	AAGAGCATTTGAACTAAGACGACC	261	206	15.49	14.78	0.954164	-0.0676909	0.617724	0.691226
s100880	ACTGGGCCAAGCAAGAGCTTCA	261	173	15.49	12.41	0.801162	-0.319834	0.02342	0.0429888
s100881	TGTGCACAAGTAGACACTTAA	260	216	15.44	15.5	1.00389	0.00559546	0.959348	0.97281
s100882	TAGAATTCTGCACTTTTGGTAT	260	145	15.44	10.4	0.673575	-0.570089	0.000116569	0.000346426
s100883	GATCGGAAAGAACACCAACGG	260	187	15.44	13.42	0.869171	-0.202288	0.145056	0.210086
s100884	AGGCTTTAGAGACATATACAAAGA	260	179	15.44	12.84	0.831606	-0.266028	0.0584193	0.0953741
s100885	TTCCTGGTGGATTGTAAGTGAA	260	485	15.44	34.8	2.25389	1.17241	1.51057e-27	1.46057e-26	**
s100886	TTTAGAACAATGCCAAGCAAT	259	399	15.38	28.63	1.86151	0.896472	2.76848e-15	1.75978e-14
s100887	TCAAGTAGATGCATCACCTGCTTA	259	184	15.38	13.2	0.858257	-0.220518	0.114607	0.171973
s100888	ACTGACTCACTCATATTGACAGCT	259	184	15.38	13.2	0.858257	-0.220518	0.114607	0.172162
s100889	GCACCAGATTGTATAATTGGCTT	259	218	15.38	15.64	1.01691	0.024185	0.846943	0.882956
s100890	ATGAACTCTTTATAAGGCTTGGAC	259	280	15.38	20.09	1.30624	0.385422	0.00189624	0.00457563
s100891	TGGTAGCAGAGCAATAAACGT	258	300	15.32	21.53	1.40535	0.490932	5.87999e-05	0.000179405
s100892	ACAGACTGTGAGACCATAGTAA	258	178	15.32	12.77	0.833551	-0.262658	0.0622676	0.100937
s100893	TCCCCAGTCCAGGCATTCCA	258	514	15.32	36.88	2.40731	1.26742	1.04183e-32	1.10886e-31	**
s100894	AAAATCAAAGTGTCGATCGACTGA	258	145	15.32	10.4	0.678851	-0.558833	0.000162892	0.000472834
s100895	TGAAGTTGAGCAAGACGATGTG	258	162	15.32	11.62	0.758486	-0.398806	0.00567425	0.0121351
s100896	ACTGGACATCAGAAATATTGCATC	258	186	15.32	13.35	0.87141	-0.198577	0.153335	0.220218
s100897	AGGGATGTGGCGCAGCTTGGTAG	258	459	15.32	32.94	2.15013	1.10442	6.89192e-24	5.91413e-23	**
s100898	CTTGTTAAGGACTCTAATCGG	257	172	15.26	12.34	0.80865	-0.306413	0.031069	0.0550423
s100899	AAATAGGTACCTGGCTTCTCC	257	197	15.26	14.14	0.926606	-0.109973	0.423673	0.511163
s100900	AAAGTATGATACAAGATAGG	257	262	15.26	18.8	1.23198	0.300978	0.0173029	0.032678
s100901	TGAAGCTGCTAGCATGATCTA	257	214	15.26	15.36	1.00655	0.00942325	0.939721	0.958571
s100902	TGGGATTTCGGGCATAGGTTGAG	257	215	15.26	15.43	1.01114	0.0159831	0.899677	0.926674
s100903	AAAGAAAGTCAAGACGTGTTTCAT	257	146	15.26	10.48	0.686763	-0.542116	0.000243953	0.000689193
s100904	TAGGCCGCGGAAGTTTGAGGCAA	257	161	15.26	11.55	0.756881	-0.401862	0.00540047	0.0116586
s100905	TCAAGAGCAAAGACTACTGCAA	257	190	15.26	13.63	0.893185	-0.162969	0.24155	0.323875
s100906	GTGGAGTCCTTGTAGGATATGGTT	255	153	15.14	10.98	0.725231	-0.463487	0.00154259	0.00379566
s100907	TTAGTCATAGTCATTGTCGGCC	255	283	15.14	20.31	1.34148	0.423825	0.000658134	0.00174444
s100908	CTTGACAGAAGATAGAGAGCAC	255	370	15.14	26.55	1.75363	0.810347	3.03307e-12	1.74243e-11
s100909	CAGACGACTTAAATACGCGACG	255	179	15.14	12.84	0.848085	-0.23772	0.0922097	0.142572
s100910	TACTGTATATACATATGATGGG	255	213	15.14	15.28	1.00925	0.0132793	0.913138	0.938427
s100911	AGATACTGTAAATTGATTGGGC	255	221	15.14	15.86	1.04756	0.0670276	0.609723	0.683946
s100912	ATTGTCGAAACCTGCACAGCAGAA	254	168	15.08	12.06	0.799735	-0.322407	0.0240665	0.0440577
s100913	AGATTATGGGATCTATACTTTGAA	254	177	15.08	12.7	0.842175	-0.247808	0.0797417	0.12599
s100914	AATGCGTAGAGATCGGAAAG	254	162	15.08	11.62	0.770557	-0.376026	0.00934872	0.0187111
s100915	TGAAGCTGCCCGCATGATCTA	254	308	15.08	22.1	1.46552	0.55141	6.02442e-06	2.06273e-05
s100916	AGGGATGTGGCGCAGCTTGGTAGC	254	1120	15.08	80.37	5.32958	2.41402	1.90677e-168	8.44513e-167	**
s100917	TGGGCTAACATGGACAATCGGA	254	182	15.08	13.06	0.866048	-0.207482	0.139552	0.202972
s100918	CATCTCCTTTGTGGACGTAGGTC	254	172	15.08	12.34	0.818302	-0.289294	0.0422961	0.0723196
s100919	TCTTCTTACGGTAGAGACTTCT	254	216	15.08	15.5	1.02785	0.0396318	0.762202	0.815669
s100920	AGGACCTTAGTATAGTAGAAGTGT	253	169	15.02	12.13	0.80759	-0.308305	0.0309708	0.0549392
s100921	AAGCGTTGACTCTTTCAAGACATC	253	198	15.02	14.21	0.946072	-0.0799783	0.562319	0.643923
s100922	CTAGATGAATGAAGAACACAAGA	253	158	15.02	11.34	0.754993	-0.405464	0.00528661	0.0114669
s100923	TCTGGTTTAGTAGATTGTTAA	253	266	15.02	19.09	1.27097	0.345932	0.00631102	0.0132696
s100924	TTAAGGCAGTGGATATTAAGTC	253	218	15.02	15.64	1.04128	0.0583557	0.656192	0.725988
s100925	AGGATAGACTGTCTACATCACATT	253	217	15.02	15.57	1.03662	0.0518841	0.692802	0.758546
s100926	ACAATCATTAGAAAGAAGGACATC	253	212	15.02	15.21	1.01265	0.0181353	0.886485	0.915145
s100927	ATCGTGTACTGTTGGCAATATA	253	168	15.02	12.06	0.802929	-0.316655	0.0268249	0.0483977
s100928	AGAACCGAAGAACTGAAGAAGATA	253	262	15.02	18.8	1.25166	0.323848	0.0108063	0.0213483
s100929	AGCGAGCGTCTTCAGAGCTAA	253	192	15.02	13.78	0.917443	-0.124309	0.37005	0.459383
s100930	TACAGAATGATCGCCACGGTAA	252	171	14.96	12.27	0.820187	-0.285975	0.0452223	0.07656
s100931	TTTTACTGTGAGCTCAAGTGGGAG	252	160	14.96	11.48	0.76738	-0.381988	0.00852165	0.0172316
s100932	ATAAGACTGCGTACATTCTATTCT	252	196	14.96	14.06	0.93984	-0.0895136	0.520682	0.606359
s100933	AAGCGTAAATGGTTGAACTTGCGG	252	159	14.96	11.41	0.762701	-0.390811	0.00717193	0.0149198
s100934	TTTCAACTTCTCTTAGGACAATCT	252	234	14.96	16.79	1.12233	0.166492	0.202398	0.278728
s100935	AGCAGACTTATTCAGGCCGGACAA	252	158	14.96	11.34	0.758021	-0.39969	0.0060142	0.0127431
s100936	AATCTGGTTTGACTTAGCACGGTG	252	168	14.96	12.06	0.80615	-0.31088	0.0298589	0.0535199
s100937	ATTACGGAACAACTTTGATGGTAT	252	185	14.96	13.28	0.887701	-0.171855	0.218688	0.296698
s100938	ACTGCTGAGGACATTTACAAAGAG	252	167	14.96	11.98	0.800802	-0.320482	0.0258318	0.0468522
s100939	ATGCACAAACAGACACTTTAACTA	252	151	14.96	10.84	0.724599	-0.464745	0.0015796	0.00387283
s100940	CTAAATTCAATATGGTCGTCTC	252	165	14.96	11.84	0.791444	-0.337441	0.0191419	0.0358064
s100941	TGAGAATTCTTGAAGAAGACTGTT	249	150	14.78	10.76	0.728011	-0.457968	0.00198203	0.00475758
s100942	ACTCTTGTAGGAGCATGAGACAGT	249	176	14.78	12.63	0.854533	-0.226792	0.110404	0.166759
s100943	CTAGCTTGACGTATAGAACAA	249	161	14.78	11.55	0.781461	-0.355753	0.0144418	0.0276549
s100944	TCGGACCAGGCTTCATTCTCC	249	170	14.78	12.2	0.82544	-0.276765	0.0533571	0.0881579
s100945	TCCTATTACGTTGGCCTTCGGG	248	244	14.72	17.51	1.18954	0.250401	0.0543833	0.0894231
s100946	AGCATGGCTGACAGACTGCGTG	248	153	14.72	10.98	0.745924	-0.4229	0.00407823	0.0090459
s100947	AGAAGATTTTAATTTGACTGGACA	248	232	14.72	16.65	1.13111	0.177745	0.177631	0.249373
s100948	TTAGACTTGTAGAAGCGGTTGTC	248	155	14.72	11.12	0.755435	-0.404621	0.0058888	0.012516
s100949	AGAATGTCAACGGTAGATATA	248	284	14.72	20.38	1.38451	0.469376	0.00017849	0.000511622
s100950	TTGGACTCAAGTAGTAGCACGA	248	147	14.72	10.55	0.716712	-0.480535	0.00123443	0.00309283
s100951	TTATTATTGGATTGTCTGAGTG	248	210	14.72	15.07	1.02378	0.0339017	0.799961	0.845532
s100952	ATGGCATCTTGTAGATGAGGT	247	209	14.66	15	1.02319	0.0330774	0.806396	0.851023
s100953	AAGAACACAAGAACTTGCAAGAGA	247	200	14.66	14.35	0.978854	-0.0308344	0.825981	0.865704
s100954	ACAAACGGCTCACATATACCCCTG	247	154	14.66	11.05	0.753752	-0.407839	0.00559787	0.0120092
s100955	TGACAACTCGTATGAAATGGA	246	208	14.6	14.93	1.0226	0.0322458	0.812872	0.856541
s100956	TTAAACTGTAAAAGCTAAAGATGT	246	203	14.6	14.57	0.997945	-0.00296749	0.983267	0.989029
s100957	ATACATGGACTCAAAATTAGGTTA	246	175	14.6	12.56	0.860274	-0.217132	0.127463	0.188383
s100958	TGCGGAAGGATCATTGTCGAAT	246	199	14.6	14.28	0.978082	-0.0319724	0.8186	0.860596
s100959	TTGACAGAAGATAGAGGGCAC	246	389	14.6	27.91	1.91164	0.934814	6.61225e-16	4.32315e-15
s100960	AGAAATACAAGGACTTGTGGCA	245	171	14.54	12.27	0.843879	-0.244892	0.088145	0.137839
s100961	AGAGTTATGTAGATATCAGCAGGG	244	169	14.49	12.13	0.837129	-0.256478	0.0758493	0.120534
s100962	AGCAGACTGTAGATGGTAGCTTGT	244	163	14.49	11.7	0.807453	-0.308549	0.0341996	0.0598167
s100963	AAAGCGTCTGTAGGTGGCTTTTT	244	198	14.49	14.21	0.980676	-0.028151	0.844681	0.881936
s100964	AAGAACTCTCATATCTGAAGATAA	244	180	14.49	12.92	0.891649	-0.165452	0.2452	0.328129
s100965	TGATTGAACTTCCGGTAGAGAT	244	228	14.49	16.36	1.12905	0.175115	0.185305	0.258037
s100966	GAAAAAGAAGATGCTCTGTCGG	244	140	14.49	10.05	0.693582	-0.527862	0.000486306	0.00132743
s100967	ATTGTTCTGAAGGCGTCAAGGCTG	244	224	14.49	16.07	1.10904	0.149312	0.259426	0.343153
s100968	TGTGTCTCTGGGATTTCGGGCATA	244	140	14.49	10.05	0.693582	-0.527862	0.000486306	0.0013248
s100969	ATTTCTGATTGTTGGTCATTTT	243	175	14.43	12.56	0.870409	-0.200235	0.162834	0.231921
s100970	AGAAGATATCGGAATACAACAA	243	240	14.43	17.22	1.19335	0.255014	0.0513773	0.0852974
s100971	TTTGAAAGCGTAAATGGTTGAACT	243	215	14.43	15.43	1.0693	0.0966668	0.470563	0.557449
s100972	ACGAAAACTGACGGAGTCGACGAC	242	140	14.37	10.05	0.699374	-0.515865	0.000667131	0.00176488
s100973	TTTCCCTGAACTTGGCATTTTA	242	160	14.37	11.48	0.798887	-0.323937	0.0274307	0.0493608
s100974	CTACCCAAGCATAAGGCCTCTG	242	156	14.37	11.19	0.778706	-0.36085	0.0147278	0.0280852
s100975	CCGGTCGGATGTGGAACGGCGAC	241	268	14.31	19.23	1.34382	0.426335	0.000849844	0.00220574
s100976	AGGATTAGTAATGCAGAGATCAGT	241	199	14.31	14.28	0.997904	-0.00302769	0.9888	0.993141
s100977	AGAGGTAGGCCTAAGTGACACA	241	408	14.31	29.28	2.04612	1.03289	2.39702e-19	1.75059e-18	**
s100978	TTGTCAGGGACTAGGCAGTTT	241	241	14.31	17.29	1.20825	0.272914	0.0372866	0.0647213
s100979	TGAACATGTAGACACACGTATCCT	241	210	14.31	15.07	1.05311	0.0746557	0.579277	0.657855
s100980	AATTATACAAACTCGAAGTCAGCC	241	222	14.31	15.93	1.11321	0.154723	0.246733	0.329859
s100981	ATAGAATTAACAAGTAGACACTCA	241	169	14.31	12.13	0.847659	-0.238444	0.0997079	0.152789
s100982	TTGACAGAAGATAGAGAGCACA	240	306	14.25	21.96	1.54105	0.623916	4.64207e-07	1.82624e-06
s100983	TCTGAACTTTGTGACGGAATGGCA	240	143	14.25	10.26	0.72	-0.473931	0.00173361	0.00421282
s100984	ATGACACAATACACGTAGGACAAA	240	239	14.25	17.15	1.20351	0.267247	0.0423088	0.0722512
s100985	GACAGCAGGACGGTGGTCATG	240	212	14.25	15.21	1.06737	0.0940582	0.484171	0.570126
s100986	AAGACCACAAGATTAAGGACGTTT	240	207	14.25	14.85	1.04211	0.059501	0.65688	0.726164
s100987	ACTTGTGAACTCAAGTGCATGGTT	240	162	14.25	11.62	0.815439	-0.294352	0.0451428	0.0765198
s100988	AGGAAGCTGATGATTGCAACATGT	240	154	14.25	11.05	0.775439	-0.366916	0.0134809	0.0261063
s100989	TTGGCTGAGTGAGCATCCCGG	240	427	14.25	30.64	2.15018	1.10445	2.45535e-22	2.03084e-21	**
s100990	TCTGATGGGATCCGGTGCGTTA	240	208	14.25	14.93	1.04772	0.0672522	0.620219	0.692889
s100991	ACTTATTGACTGATACATGATAAC	240	151	14.25	10.84	0.760702	-0.394597	0.00807261	0.0165428
s100992	AAGTAACTTAGGACAGAAGAAGTA	240	162	14.25	11.62	0.815439	-0.294352	0.0451428	0.0766144
s100993	CTGACAGAAGATAGAGAGCAC	240	403	14.25	28.92	2.02947	1.02111	8.47243e-19	6.12244e-18	**
s100994	TCCTAACAGACCGGTAGACT	240	228	14.25	16.36	1.14807	0.199211	0.134218	0.196672
s100995	TCTTTGACATTTCAGGTAGAC	239	218	14.19	15.64	1.10218	0.140366	0.295696	0.380497
s100996	AGAGACGACAATATAATTCTCAAA	239	153	14.19	10.98	0.773784	-0.369997	0.0128878	0.0250992
s100997	ATAAATGACAAGAATGAGACTAAA	239	195	14.19	13.99	0.985906	-0.0204786	0.890422	0.91783
s100998	ATCGATGAAGAAGACAGACGTA	239	160	14.19	11.48	0.80902	-0.305752	0.0379001	0.0656202
s100999	ATAGTCGAGGTGTGCATAAGCT	239	148	14.19	10.62	0.748414	-0.418091	0.0053404	0.0115653
s101000	TCGATGATGGTAGCAGAGCAAT	239	263	14.19	18.87	1.32981	0.41122	0.00139454	0.00346868
s101001	TACTTATTTTGTAGATTGACAC	238	181	14.13	12.99	0.919321	-0.12136	0.396473	0.485167
s101002	AAAAATTGAACAAGTAGAAACACG	238	285	14.13	20.45	1.44728	0.533339	2.40588e-05	7.71794e-05
s101003	TGGAGAAGGATACAATGGGCT	238	252	14.13	18.08	1.27955	0.355633	0.00629804	0.0132626
s101004	ATCTGTAGAAATAGATAGACGAAG	238	149	14.13	10.69	0.756546	-0.4025	0.00731035	0.0151847
s101005	TTAAATAAATGGATTGTTGACC	238	181	14.13	12.99	0.919321	-0.12136	0.396473	0.484735
s101006	TTTTGTTTGGTATCGGATAATT	238	197	14.13	14.14	1.00071	0.00102065	0.991021	0.993916
s101007	TGCTGAATAAGTTAGAAGGAACAT	238	256	14.13	18.37	1.30007	0.37859	0.00352666	0.00795091
s101008	TAAATGGTAGCTCGTCAACAAT	237	167	14.07	11.98	0.851457	-0.231994	0.112624	0.169926
s101009	AGGTTGAGGGGATACTTGTGCATT	237	161	14.07	11.55	0.820896	-0.284729	0.0534625	0.088226
s101010	TTTATACTGTATCTGATTGACGAA	236	226	14.01	16.22	1.15774	0.211317	0.115491	0.173111
s101011	TGATTTTTGGAAGGTGGAGAA	236	315	14.01	22.6	1.61313	0.689866	2.23571e-08	9.62266e-08
s101012	TCAAGTCTGGTTGTTGACTGA	236	345	14.01	24.76	1.76731	0.821554	9.52716e-12	5.27451e-11
s101013	AACGATATAGAGATATGACGACAC	236	147	14.01	10.55	0.753034	-0.409214	0.00660467	0.0138446
s101014	TCTCGGACCAGGCTTCATTC	236	333	14.01	23.9	1.70592	0.770554	2.42042e-10	1.21286e-09
s101015	AAAGCGTCTGTAGGTGGCTTT	236	206	14.01	14.78	1.05496	0.0771893	0.570607	0.650161
s101016	AGGGATGAGCAGGAGAAGTCTG	236	163	14.01	11.7	0.835118	-0.259948	0.0763807	0.121238
s101017	AAGACTGCATACACATCACTCTTC	236	158	14.01	11.34	0.809422	-0.305036	0.0391834	0.0675865
s101018	CGGTATCTGATCGTCTTCGAG	235	142	13.95	10.19	0.730466	-0.453111	0.00290706	0.00669697
s101019	AAGGGTTTCTTACAGAGTTCA	235	162	13.95	11.62	0.832975	-0.263655	0.0740744	0.118123
s101020	TCTGAAACTGACTGACTGATGGAT	235	224	13.95	16.07	1.15197	0.204105	0.128716	0.189621
s101021	ATGGACTGCGACAAGGTAGAA	235	236	13.95	16.93	1.21362	0.279317	0.0353053	0.061672
s101022	GGTGGATAAGATAATGACGCGTGT	235	167	13.95	11.98	0.858781	-0.219637	0.133799	0.196267
s101023	AGATGAACACGCAACTGAGAACGC	234	178	13.89	12.77	0.919366	-0.121288	0.401843	0.489123
s101024	TTGAACATAGGTGATCCGGATA	234	177	13.89	12.7	0.914327	-0.129218	0.371494	0.459929
s101025	AAAAAAGATGCAGGACTAGAC	234	316	13.89	22.68	1.63283	0.707374	1.05265e-08	4.73863e-08
s101026	AACTCTTGTAGAAGCATGAGACTC	234	150	13.89	10.76	0.774658	-0.368369	0.0143471	0.0275121
s101027	AGGCAGGCAGTATGGACAACACTA	234	144	13.89	10.33	0.743701	-0.427206	0.00493371	0.0107866
s101028	AAGAAGGTAGAGCGTACATAAACC	234	227	13.89	16.29	1.17279	0.22994	0.0870842	0.136336
s101029	AAGACTTAGAATATTTTGCGGTTA	234	147	13.89	10.55	0.759539	-0.396804	0.00856281	0.0172893
s101030	TGGATTGTGAGTTAGGCCTAAGAC	234	161	13.89	11.55	0.831533	-0.266154	0.071812	0.114916
s101031	AGAGCAGACAGAAGTACTCAGATC	234	178	13.89	12.77	0.919366	-0.121288	0.401843	0.489557
s101032	GCGAACCGGAACTACGAGTTTGAA	233	217	13.83	15.57	1.12581	0.170968	0.208251	0.285073
s101033	ATTATAAATACTGATTGTCGTCCA	233	251	13.83	18.01	1.30224	0.380997	0.0036775	0.00825034
s101034	AATGGAAAAAGTATCGCCTGCA	233	184	13.83	13.2	0.954447	-0.0672632	0.64165	0.712772
s101035	TCGTGACATCGTAGATAAAGGT	233	149	13.83	10.69	0.772957	-0.371539	0.0137114	0.0264779
s101036	GAAAAACAGGCTGAGACGACGGAA	233	168	13.83	12.06	0.872017	-0.197571	0.175487	0.246616
s101037	AATTGACCTATAGCTTTTTAA	233	191	13.83	13.71	0.991323	-0.0125726	0.929901	0.952091
s101038	AAGGATTGGCTCTGAGGGCTG	232	215	13.77	15.43	1.12055	0.16421	0.22942	0.310033
s101039	AGGAAAACTAGACCCAAGATGACA	232	184	13.77	13.2	0.958606	-0.0609906	0.673499	0.742146
s101040	AAGACTGGGAGAGAGGCGAATTGT	232	222	13.77	15.93	1.15686	0.210218	0.120605	0.179405
s101041	CGAACTGTAACGGAAGTAGCAA	231	142	13.71	10.19	0.743253	-0.428075	0.00506979	0.0110489
s101042	ACATTCTATTGGGCGACACTTACA	231	176	13.71	12.63	0.921225	-0.118374	0.413835	0.50194
s101043	AAATTTTTGTAGAAGCATGAGACT	231	164	13.71	11.77	0.858497	-0.220114	0.134817	0.197128
s101044	AGATCTGGTTGAGAAAAGACTGCA	231	169	13.71	12.13	0.884756	-0.176649	0.226273	0.306081
s101045	AGGATACCAAGTTGAAACTACATG	231	146	13.71	10.48	0.764406	-0.38759	0.0105209	0.0208746
s101046	AAAACGTCAAGTAGAAGGGTTCAG	231	179	13.71	12.84	0.936543	-0.0945834	0.514994	0.602802
s101047	ACTTATGTGTCGCTTAGGCCTG	231	251	13.71	18.01	1.31364	0.39357	0.00276251	0.00641782
s101048	TCAGACTAGAAGAGCGTTAGGG	230	201	13.65	14.42	1.05641	0.0791702	0.567042	0.647173
s101049	ACAACATATTCTTAGATCGTGTAC	230	164	13.65	11.77	0.862271	-0.213787	0.146712	0.212038
s101050	ATTTATTGTAGATCAAGAAGATGG	229	216	13.59	15.5	1.14054	0.189723	0.165978	0.234936
s101051	AGGGCTATAGCTCAGTTGGTAGAG	229	659	13.59	47.29	3.47976	1.79899	1.30627e-68	2.45686e-67	**
s101052	TTAAACTGTTGGATAAGATGGTCA	229	191	13.59	13.71	1.00883	0.0126831	0.929163	0.952045
s101053	AGCTGCTGACCTATGGATTCC	229	141	13.59	10.12	0.744665	-0.425336	0.00550071	0.0118377
s101054	ATTTATTTAAAAGTTGGATAGTT	229	211	13.59	15.14	1.11405	0.15582	0.257598	0.341722
s101055	TCTGGGTTAGTAGAGACGAGGTAT	228	179	13.54	12.84	0.948301	-0.0765825	0.604365	0.678489
s101056	AAGTAGGGGTCAGTACAAGGAACA	227	140	13.48	10.05	0.745549	-0.423625	0.00596745	0.0126635
s101057	TGGTATATGACCTTGCAATTC	227	144	13.48	10.33	0.76632	-0.38398	0.0122978	0.0240183
s101058	GAATGATCTGGTTTGACTTGGCAT	227	144	13.48	10.33	0.76632	-0.38398	0.0122978	0.0240526
s101059	AAACTTAAATTGTTTGACTCTCGA	227	183	13.48	13.13	0.974036	-0.0379536	0.79937	0.845559
s101060	GGGAAGCTTTTGGCGTGAGCGG	227	150	13.48	10.76	0.79822	-0.325142	0.0323357	0.0570655
s101061	AGATAAGACTGCGTACATTCTATT	226	153	13.42	10.98	0.818182	-0.289507	0.0552766	0.0907833
s101062	ATATCACAACGAGTAGAAGAACTG	225	212	13.36	15.21	1.13847	0.1871	0.173315	0.244314
s101063	AGTATAGTCGTACAAGTGAAAGAT	225	217	13.36	15.57	1.16542	0.220849	0.106476	0.161895
s101064	AAATGCGTACTGAAGTTAATGGTT	225	216	13.36	15.5	1.16018	0.214348	0.11783	0.175658
s101065	TTCAGACTTTGATAAATCAGACGC	225	157	13.36	11.27	0.843563	-0.245432	0.101873	0.155932
s101066	TCAGGACATTTCAAGACAGCGAAC	225	151	13.36	10.84	0.811377	-0.301555	0.046441	0.0782374
s101067	TTTTGACGAGTCTCGGAAGCT	224	209	13.3	15	1.12782	0.173536	0.209997	0.287178
s101068	GACGGTATTTAAGAAGTTATAGCA	224	161	13.3	11.55	0.868421	-0.203533	0.174576	0.245839
s101069	AGACTTCTATATAGATATCGGACA	224	171	13.3	12.27	0.922556	-0.116291	0.432072	0.520838
s101070	AGAAATTTTACCTTATCGTCGAAC	224	243	13.3	17.44	1.31128	0.390974	0.0034042	0.00768745
s101071	TTGCTAGGTGGGCAAAGGTAA	224	446	13.3	32	2.40602	1.26665	1.4298e-28	1.40222e-27	**
s101072	AGATGACTGGACTCCTTACAAGGC	224	212	13.3	15.21	1.14361	0.193594	0.159561	0.228205
s101073	AAATTATTGTAGAAGGATATCA	224	191	13.3	13.71	1.03083	0.0438023	0.754866	0.811614
s101074	TCGAAAATGATCGTTCAAGGTT	224	168	13.3	12.06	0.906767	-0.141196	0.339305	0.427793
s101075	ATACTTGAGAGCTGAAATATAGTT	224	250	13.3	17.94	1.34887	0.431754	0.0011191	0.00282969
s101076	AGGGTTAAGACTGCGTACACATCA	224	178	13.3	12.77	0.96015	-0.0586677	0.693064	0.758229
s101077	AAGACAAGAGGAACAATATAAGAT	224	300	13.3	21.53	1.6188	0.694922	3.97238e-08	1.66283e-07
s101078	ACATGTGACTAGATGGATCAAACT	224	148	13.3	10.62	0.798496	-0.324642	0.0334219	0.0586807
s101079	TGAATCCTTCGGCTATCCATT	223	151	13.24	10.84	0.818731	-0.288538	0.0571775	0.0935693
s101080	AATGGACAAGTAAAAGTAAACAGA	223	150	13.24	10.76	0.812689	-0.299225	0.0497787	0.0829443
s101081	GGGGATATGGCGAAATTGGTAG	223	167	13.24	11.98	0.904834	-0.144275	0.333233	0.421686
s101082	TTTGTAAGATTGTTCATTGTCA	222	232	13.18	16.65	1.26328	0.337172	0.0127593	0.0248842
s101083	AAAGACTGCATAATTGAGTGACCA	222	244	13.18	17.51	1.32853	0.409829	0.00216733	0.00514835
s101084	AGAGGTATACTGATGGACTACATA	222	140	13.18	10.05	0.762519	-0.391155	0.0115115	0.0226762
s101085	TATTTTGTAAGATTGTTCATTG	221	178	13.12	12.77	0.973323	-0.0390092	0.795156	0.84175
s101086	AAGGAGCTGTAGATTGGATGATGG	221	140	13.12	10.05	0.766006	-0.384572	0.0130684	0.0254149
s101087	AGAACACAAGAACTTTAGAGAGAA	220	278	13.06	19.95	1.52757	0.611234	2.41377e-06	8.72134e-06
s101088	GAATCCGGGCTAGAAGCGAC	220	254	13.06	18.23	1.39587	0.48116	0.00028783	0.000806511
s101089	TGGACAATGGATGAAGATGCA	220	261	13.06	18.73	1.43415	0.520196	7.85108e-05	0.000236393
s101090	GACGGGGTATTGTAAGTGGCA	220	176	13.06	12.63	0.967075	-0.0483003	0.744911	0.802167
s101091	AATGTCGACTTTGGTAGGGTAG	219	225	13	16.15	1.24231	0.313023	0.0223916	0.0413778
s101092	ATGGAACAATGTAGGCAAGGGAAG	219	252	13	18.08	1.39077	0.475883	0.00034573	0.000958965
s101093	AACACTGTTGGAATGACAAGCA	218	143	12.94	10.26	0.79289	-0.334807	0.0306556	0.0545917
s101094	ATCTATTCATCGAAAGACTAT	218	200	12.94	14.35	1.10896	0.149213	0.289321	0.374046
s101095	TCATTCAATCGGTAGGAGCGA	218	144	12.94	10.33	0.7983	-0.324997	0.0357101	0.0622999
s101096	ATAGACCTATAGTAACACGAGCAG	217	223	12.88	16	1.24224	0.312939	0.022849	0.0421096
s101097	ATTTGGACATAGGTCGAAAAGGTA	217	141	12.88	10.12	0.785714	-0.347923	0.0251298	0.0457603
s101098	TCGGGACCAAGAAAACAGCTA	217	244	12.88	17.51	1.35947	0.443046	0.000989393	0.00252498
s101099	TGTTGAGAACTGGAAGGGGGAT	217	190	12.88	13.63	1.05823	0.081653	0.564837	0.64573
s101100	AAAATTAAACAAGTAGACACACAT	217	149	12.88	10.69	0.829969	-0.268871	0.0799006	0.126096
s101101	ATTGTCGAAACCTGCACAGCAG	216	158	12.82	11.34	0.884555	-0.176976	0.24158	0.323599
s101102	AAATGAACGGAGATCGGCTAA	216	221	12.82	15.86	1.23713	0.306997	0.0262595	0.0475023
s101103	AAGTGACATATAGAATAAGACGAA	216	200	12.82	14.35	1.11934	0.162654	0.249744	0.332589
s101104	AGTAGAATCAATGAATCAACAGAA	216	216	12.82	15.5	1.20905	0.273872	0.0486108	0.0813934
s101105	TTCATCCGGAGTTTGGTAGGTC	216	159	12.82	11.41	0.890016	-0.168097	0.265908	0.349371
s101106	TTGGATCGTTTATCACGCTTA	215	185	12.76	13.28	1.04075	0.0576268	0.691154	0.757951
s101107	AAAGACAAGGTACTAACAAAGAAT	215	198	12.76	14.21	1.11364	0.155278	0.274859	0.358727
s101108	TCCAATATCAATCGGATGTTTT	215	238	12.76	17.08	1.33856	0.42068	0.00194149	0.0046766
s101109	AGCCCTTTGTCGCTCCGATTCGT	215	276	12.76	19.8	1.55172	0.633872	1.20734e-06	4.52919e-06
s101110	TTGGATTGTCTGAGTGGTGTCGGT	215	228	12.76	16.36	1.28213	0.358544	0.00894755	0.0179868
s101111	ATTTCTGGAAAAACTGGCTGAGAC	215	148	12.76	10.62	0.832288	-0.264845	0.0853397	0.13391
s101112	AGGAGAAAGGTGGATGAAATA	215	1138	12.76	81.66	6.39969	2.678	8.62613e-193	4.22988e-191	**
s101113	ATACGCATGTAGAAAGACCGCACC	215	142	12.76	10.19	0.798589	-0.324474	0.036915	0.0641574
s101114	AATTTGGAGCTAGAGGATGTC	215	267	12.76	19.16	1.50157	0.586469	8.57376e-06	2.89945e-05
s101115	ATCGGACTGATAGATAAGATTGTA	215	236	12.76	16.93	1.3268	0.407954	0.00267447	0.00624498
s101116	ATTGGTGTTTACCTTTTGATCGTA	214	177	12.7	12.7	1	0	0.996926	0.998381
s101117	ACTTTTAAGTCGGTATGCAAC	214	420	12.7	30.14	2.37323	1.24685	2.39056e-26	2.23282e-25	**
s101118	ACTAGTTGAACTCTCGAAACAGAA	214	142	12.7	10.19	0.802362	-0.317674	0.0412466	0.0709669
s101119	ACGGTGATAATGGTATTCTA	214	268	12.7	19.23	1.51417	0.59853	5.5854e-06	1.94146e-05
s101120	ATCTTATCAACTGAGCAGAACACA	214	161	12.7	11.55	0.909449	-0.136936	0.365709	0.454817
s101121	TTTGACAACATGAATTATGCG	214	210	12.7	15.07	1.18661	0.246851	0.0784828	0.124431
s101122	ACTGAACGCCTCTAAGTCAGAA	214	161	12.7	11.55	0.909449	-0.136936	0.365709	0.455229
s101123	TCGGACCAGGATTCCTTCCCC	214	200	12.7	14.35	1.12992	0.176222	0.213957	0.291721
s101124	ACATGATGGTTTACTGTTGTT	214	195	12.7	13.99	1.10157	0.139567	0.327284	0.41569
s101125	TTTTACAGGATCATGTCTCAAG	214	182	12.7	13.06	1.02835	0.0403264	0.779828	0.830647
s101126	TTCTGAAGACTGAATGGTATTTAT	214	153	12.7	10.98	0.864567	-0.20995	0.169163	0.238951
s101127	AGTGGACAAGTAAAATTGAACGGA	213	151	12.64	10.84	0.857595	-0.221632	0.147491	0.212939
s101128	AGAGTAACTGAGCATTTCAAT	213	398	12.64	28.56	2.25949	1.176	5.76239e-23	4.85384e-22	**
s101129	AGAACATTCGTAGGAACGGCAA	213	161	12.64	11.55	0.913766	-0.130104	0.390545	0.479194
s101130	AAGCAAAGAAAGACTTTTGAATCC	213	140	12.64	10.05	0.795095	-0.330801	0.0340928	0.0597059
s101131	ATAAGACTCTAGAAGATGCGTTTA	213	154	12.64	11.05	0.874209	-0.19395	0.204223	0.280679
s101132	AAGACAATGCAAGAAGGACGATAG	213	203	12.64	14.57	1.15269	0.205004	0.14841	0.213592
s101133	GATGATTCATGATAACTCGACGG	213	287	12.64	20.59	1.62896	0.703947	5.59748e-08	2.32186e-07
s101134	CAGACTAGAAGAGCGTTAGGGA	213	201	12.64	14.42	1.14082	0.190075	0.179901	0.251787
s101135	TCATATAAAGACCTACCAAACAT	213	153	12.64	10.98	0.868671	-0.203118	0.183835	0.256249
s101136	AAAACCAAGCGTTCGTGGGAC	213	147	12.64	10.55	0.834652	-0.260753	0.0911168	0.14136
s101137	TCTGATCAAAGTGGTATGATTT	213	154	12.64	11.05	0.874209	-0.19395	0.204223	0.280398
s101138	ACTGAACCGACTGATACACAACGC	213	148	12.64	10.62	0.84019	-0.251213	0.103318	0.157792
s101139	GATTCGAACCGTAGAAGCAGCTA	213	157	12.64	11.27	0.891614	-0.165509	0.274652	0.358798
s101140	ATGTGTCTCTGGGATTTCGGGCAT	213	203	12.64	14.57	1.15269	0.205004	0.14841	0.213817
s101141	GAAGTTTCCCTCAGGATAGCT	212	146	12.59	10.48	0.832407	-0.26464	0.0883123	0.137631
s101142	TCTAGAACACAAGATGAACATA	212	162	12.59	11.62	0.922955	-0.115668	0.450495	0.537385
s101143	AGGTGTATGCAAGCTGATCAGGAT	212	198	12.59	14.21	1.12867	0.174628	0.218659	0.296952
s101144	AAAAGGTAGAATCTGACGGTAC	212	178	12.59	12.77	1.0143	0.0204802	0.87967	0.910163
s101145	AAGCGTCTGTAGGTGGCTTTTT	212	160	12.59	11.48	0.911835	-0.133156	0.383865	0.471841
s101146	TTTAAAATTATAGGACTACCA	211	230	12.53	16.5	1.31684	0.39708	0.00377435	0.00844004
s101147	GAGAAAATAAGAGTAAGGGCG	211	332	12.53	23.82	1.90104	0.926787	1.22953e-13	7.308e-13
s101148	AAGACCACAAGATTGAAGGACATT	211	173	12.53	12.41	0.990423	-0.0138833	0.935311	0.956204
s101149	AAAGTTTTGGAGACGCTTTGACAT	211	166	12.53	11.91	0.950519	-0.073213	0.632616	0.705018
s101150	TAGAATCCTTTGCAGACGACTT	210	153	12.47	10.98	0.880513	-0.183583	0.233738	0.314014
s101151	TCCAAGTCCAAAATCGTCTGA	210	310	12.47	22.24	1.78348	0.834695	5.62068e-11	2.94549e-10
s101152	ATCCAGGGCAACAAGAAACTT	210	247	12.47	17.72	1.42101	0.506917	0.000171437	0.000493464
s101153	TGTGAGATGGTAATAACGGTG	210	298	12.47	21.38	1.71451	0.7778	1.49277e-09	7.06751e-09
s101154	TACATGACACAATACACGTAGGAC	210	154	12.47	11.05	0.886127	-0.174415	0.257914	0.341811
s101155	AGTAGGATTCAGTTGACAGATGAG	209	189	12.41	13.56	1.09267	0.127854	0.3731	0.461501
s101156	ATAAGCGGGAAGATATGATTTT	209	248	12.41	17.8	1.43433	0.520374	0.000117487	0.0003484
s101157	TGATGATAGTGATAGTTGTGACA	209	239	12.41	17.15	1.38195	0.466705	0.000616126	0.0016426
s101158	ATACACATAGAAGACTGATTAAAT	209	207	12.41	14.85	1.19662	0.25896	0.0661718	0.106511
s101159	ACTGTGTGAGATGGTAATAACG	209	546	12.41	39.18	3.15713	1.65861	3.83741e-51	5.78985e-50	**
s101160	ATATGACAGATAGCTTAGACAGTA	209	173	12.41	12.41	1	0	0.99077	0.994391
s101161	TGATTGTAAAGTACACGGTAA	209	213	12.41	15.28	1.23127	0.300141	0.0320575	0.0567203
s101162	TCAGACAAGGGTAAGAACGTG	209	179	12.41	12.84	1.03465	0.0491421	0.729581	0.788132
s101163	AAAGTAATGCGGAAGACTTAAACT	209	172	12.41	12.34	0.994359	-0.00816072	0.96438	0.97719
s101164	AGTGAACAAGTAAAGATGAACAGA	208	182	12.35	13.06	1.05749	0.0806439	0.57734	0.656742
s101165	ATACTTTGTGAAGGCTGTTGTATC	208	151	12.35	10.84	0.877733	-0.188146	0.223405	0.302501
s101166	AGTGGTCGGAGAGTAGAAGGCA	208	148	12.35	10.62	0.859919	-0.217727	0.162065	0.231065
s101167	AGAGATGGAGTCAGAATTTTCAAT	208	182	12.35	13.06	1.05749	0.0806439	0.57734	0.656199
s101168	ATAAAAAAGTTGTACTGTTGGTGT	208	225	12.35	16.15	1.30769	0.387023	0.00526115	0.0114297
s101169	AGACTGTTTTCGATAGACCTTGGC	208	147	12.35	10.55	0.854251	-0.227268	0.144632	0.209694
s101170	CGCTTGGTGCAGGTCGGGAC	208	213	12.35	15.28	1.23725	0.307134	0.0285011	0.0511529
s101171	TACTACGGTCAGGAATCTTAT	207	196	12.29	14.06	1.14402	0.194112	0.174727	0.245799
s101172	AGGATATTTTAAGACGGTGAACCT	207	168	12.29	12.06	0.981286	-0.027255	0.858714	0.891841
s101173	AGATGACTGAACGGTGAACAGAGA	207	140	12.29	10.05	0.817738	-0.290289	0.0654693	0.105504
s101174	AAATGGATGAGATGGATGTGCA	207	221	12.29	15.86	1.29048	0.367908	0.00831372	0.0168608
s101175	AGGAGATTCAAGCCTACTGCAACA	207	149	12.29	10.69	0.869813	-0.201223	0.196621	0.272138
s101176	AGACAAGGTTGAGACGAAGGCT	207	156	12.29	11.19	0.910496	-0.135275	0.382317	0.47036
s101177	AAGAACTATTAGAAGATGAAACAC	207	153	12.29	10.98	0.893409	-0.162607	0.293031	0.378132
s101178	ATTAGGTACACGATCTAGGAAT	207	240	12.29	17.22	1.40114	0.4866	0.000363033	0.00100291
s101179	ATAGACTCTAACACCTCACAAGCT	206	143	12.23	10.26	0.838921	-0.253394	0.107388	0.162921
s101180	AACAGTTTGAGACCATTTACT	206	171	12.23	12.27	1.00327	0.00471085	0.968978	0.980403
s101181	TTGGAGGTTAGAGAAAACGTC	206	307	12.23	22.03	1.80131	0.849045	3.7552e-11	1.99069e-10
s101182	AGAAGTTCAGGTTGGATTAGAC	206	238	12.23	17.08	1.39657	0.481884	0.000436973	0.00119753
s101183	GGAGAGATGGCTGAGTGGACTA	206	144	12.23	10.33	0.844644	-0.243584	0.121467	0.180102
s101184	CTAACAGACCGGTAGACTTGAA	206	274	12.23	19.66	1.60752	0.684839	2.19121e-07	8.901e-07
s101185	ATTTCGTGAGACTCTACAAGATGT	206	151	12.23	10.84	0.886345	-0.17406	0.260868	0.343735
s101186	CTGGATCTGCAAGAAGACGTT	206	207	12.23	14.85	1.21423	0.280039	0.0479893	0.0807466
s101187	ATGACTATACGACATATTATCTCA	206	145	12.23	10.4	0.850368	-0.233841	0.136898	0.199959
s101188	AAGGTCCTTTAATCTTGTAGTCTT	206	156	12.23	11.19	0.914963	-0.128214	0.408264	0.496498
s101189	AGAAGCCAGGTACCTATTTTT	206	261	12.23	18.73	1.53148	0.614926	4.33893e-06	1.51587e-05
s101190	GCGTATGAGGAGCCAAGCATA	205	176	12.17	12.63	1.0378	0.0535255	0.714212	0.774576
s101191	ATCGAGACTAATAATTGTGATGGA	205	159	12.17	11.41	0.937551	-0.0930304	0.545925	0.630408
s101192	GGATTGTCTGAGTGGTGTCGGT	205	172	12.17	12.34	1.01397	0.0200132	0.886947	0.914934
s101193	AGTGTGTCTCTGAGATTTCGG	205	140	12.17	10.05	0.825801	-0.276134	0.0803267	0.126623
s101194	CATATTCTTAGATCGTGTACCC	204	170	12.11	12.2	1.00743	0.0106823	0.939263	0.958817
s101195	ATTAGATAAAAGGTCGACGCG	204	180	12.11	12.92	1.06689	0.0934072	0.525551	0.610992
s101196	TTAGTGACGCGCATGAATGGATTA	204	329	12.11	23.61	1.94963	0.963199	2.59148e-14	1.56057e-13
s101197	TTCCAACTTTGAATCTGCACAAGC	204	146	12.11	10.48	0.8654	-0.20856	0.182579	0.255016
s101198	TGTTGATTAAGTTAGAAGGGACAT	203	208	12.05	14.93	1.239	0.309181	0.0300009	0.0537044
s101199	ATCTCTTTTGTGGATGTACGTCGA	203	200	12.05	14.35	1.19087	0.252018	0.0791666	0.125225
s101200	TCTGAACAGTAGAACTGATTATCA	203	178	12.05	12.77	1.05975	0.0837254	0.56769	0.647374
s101201	TACACGTAAGGAGAATGTTGC	202	202	11.99	14.49	1.20851	0.273226	0.0564894	0.0925536
s101202	TGTCGGTAATGAAGTACGGAA	202	205	11.99	14.71	1.22686	0.294966	0.0391242	0.0676544
s101203	TAAGAAATGAATCAACTGAAGA	202	154	11.99	11.05	0.921601	-0.117785	0.448757	0.536243
s101204	AGTAGACACTTAAACAAATAGGCA	202	207	11.99	14.85	1.23853	0.308631	0.0303105	0.0541174
s101205	ATGGAACAATGTAGGCAAGGGA	202	213	11.99	15.28	1.2744	0.349813	0.0134183	0.0260217
s101206	ACAGATCTGAACGTACTAGAGAGA	202	219	11.99	15.71	1.31026	0.389852	0.00552595	0.0118734
s101207	AAACCTCTGATTAAGATTGAAGCA	202	183	11.99	13.13	1.09508	0.131035	0.371395	0.460221
s101208	AAACAGACATGTGATACAACTCTC	202	164	11.99	11.77	0.981651	-0.0267173	0.86317	0.895792
s101209	AAAGTTGAACAAGCAGACACTCGC	202	203	11.99	14.57	1.21518	0.281169	0.0500839	0.0833518
s101210	AGGACTAGTGAAAATAAAGAAGTC	202	193	11.99	13.85	1.15513	0.208054	0.151759	0.218183
s101211	GAAGTTGTCATGGTCACTGTC	201	193	11.93	13.85	1.16094	0.215292	0.138671	0.201903
s101212	CAGAACTCCGAAGTTAAGCGTGCT	201	153	11.93	10.98	0.920369	-0.119716	0.44146	0.528905
s101213	ACGCAGTTGACTGACTTATCTACA	201	180	11.93	12.92	1.08298	0.115012	0.437392	0.525867
s101214	ATATCGGAATGTAGGCAAGACGCA	201	153	11.93	10.98	0.920369	-0.119716	0.44146	0.529366
s101215	TAGAAACCTGGAAGCAGAGCA	201	211	11.93	15.14	1.26907	0.343771	0.0155963	0.0296588
s101216	TCGGAATACATGGGAGGTTCACAC	201	185	11.93	13.28	1.11316	0.154661	0.293584	0.37849
s101217	TCAAGACTTATAAGGAGACCATT	201	146	11.93	10.48	0.878458	-0.186955	0.233425	0.314209
s101218	GTAAATACTAAATTTGTCGGGACA	201	165	11.93	11.84	0.992456	-0.010925	0.946221	0.962342
s101219	TGGACCAAAAGTTGGACGGCGA	201	146	11.93	10.48	0.878458	-0.186955	0.233425	0.313901
s101220	ATGGAACAATGTAGGCAAGGG	201	319	11.93	22.89	1.91869	0.940123	2.00034e-13	1.17874e-12
s101221	TCAAGACATGAAGAAGAAGATCCA	200	142	11.87	10.19	0.858467	-0.220166	0.164636	0.234002
s101222	ACCATATCTGAACAATATAAT	200	259	11.87	18.59	1.56613	0.647207	1.70208e-06	6.24853e-06
s101223	AAGAAACTGTAAACGGTAGTGAAT	200	176	11.87	12.63	1.06403	0.0895347	0.546866	0.630434
s101224	AGCCCAAGTTAGAACATTGCA	200	209	11.87	15	1.26369	0.337643	0.0180972	0.0340375
s101225	TGGTATTGTTCCGTTCAGGGA	200	939	11.87	67.38	5.6765	2.505	8.83212e-148	3.46471e-146	**
s101226	ATTGTCTGAAGACGCATGATATAG	199	146	11.81	10.48	0.887384	-0.17237	0.272735	0.357314
s101227	ATAAAATTGAACAAGTAGACGCAT	199	171	11.81	12.27	1.03895	0.0551263	0.711734	0.77311
s101228	AATTAGTCATAATTATTGTCGG	199	188	11.81	13.49	1.14225	0.191881	0.190896	0.264747
s101229	TGTAAATCGTTGTGATAGTCT	199	201	11.81	14.42	1.221	0.288062	0.0457453	0.0773501
s101230	ATCTCTTTTGTAGATGTAGATCGA	198	185	11.75	13.28	1.13021	0.176594	0.23279	0.313969
s101231	AACAAGTATTATAGACAGAGAGCA	198	174	11.75	12.49	1.06298	0.0881127	0.557838	0.640394
s101232	AAGGATTAGTTGAGGTGTCTAAAT	197	221	11.7	15.86	1.35556	0.438884	0.00185325	0.00448767
s101233	TTCGGAAGATGTTATTATTGGAT	197	159	11.7	11.41	0.975214	-0.0362097	0.821978	0.862826
s101234	GTAGGACAAAAAATGACATGTAGG	197	154	11.7	11.05	0.944444	-0.0824622	0.603118	0.678199
s101235	TCCACAGATTAAGAGCAACAGAAG	197	192	11.7	13.78	1.17778	0.236067	0.105601	0.160922
s101236	ATAACAAAAAACCATCTTTCA	197	265	11.7	19.02	1.62564	0.701009	1.95942e-07	8.00679e-07
s101237	TTTGAAATTTCATCGTGATGG	196	196	11.64	14.06	1.2079	0.272506	0.0602706	0.0980469
s101238	CCTATTACGTTGGCCTTCGG	196	204	11.64	14.64	1.25773	0.330824	0.0215916	0.0401153
s101239	TTGACAGAAGATAGAGAGGAC	196	372	11.64	26.69	2.29296	1.19721	3.47562e-22	2.84049e-21	**
s101240	TGATGAACCCAAGACAATGACG	196	165	11.64	11.84	1.01718	0.024578	0.864209	0.896193
s101241	AGATAAGATTGTGAGACGTGTATA	196	190	11.64	13.63	1.17096	0.227695	0.118943	0.177124
s101242	TTTATTTTGGATCGTTTATCA	196	211	11.64	15.14	1.30069	0.379274	0.0078801	0.0162209
s101243	TGGAACAACCTGAGGGCTTCA	196	146	11.64	10.48	0.900344	-0.151452	0.340257	0.428599
s101244	ATCAAGAAGATGAATGCAAGAATG	195	143	11.58	10.26	0.88601	-0.174605	0.27591	0.359757
s101245	ATGATTCATGATAACTCGAC	195	278	11.58	19.95	1.7228	0.784753	4.0491e-09	1.89096e-08
s101246	ATCCAAATTGTAGTTCAGTTGGCA	195	140	11.58	10.05	0.867876	-0.20444	0.202221	0.278764
s101247	CGCTATCCATCCTGAGTTTTA	195	213	11.58	15.28	1.31952	0.400009	0.00500076	0.0109158
s101248	CCCGGTCGGATGTGGAACGGCGAC	195	227	11.58	16.29	1.40674	0.492351	0.000455453	0.00124569
s101249	GCACAGAGTAGGATCACGAGGCCC	195	643	11.58	46.14	3.98446	1.99438	6.52711e-77	1.4225e-75	**
s101250	TAATCTAACTGATGAACAGGTAT	195	156	11.58	11.19	0.966321	-0.0494252	0.759994	0.815213
s101251	TCTGGTAGAAATTGAAAGATGGT	195	191	11.58	13.71	1.18394	0.243593	0.0967191	0.148874
s101252	ACACTTATTTTGAAACGAACAGAG	195	180	11.58	12.92	1.11572	0.157971	0.287574	0.37249
s101253	ATGGATCAGTACTGTTAGATGGTT	195	200	11.58	14.35	1.23921	0.309415	0.0325712	0.0574073
s101254	TATGAGGACAGAGTGATACAGC	195	171	11.58	12.27	1.05959	0.0835	0.5747	0.654281
s101255	TCTAAACATGCGGAGCTAGGTC	195	143	11.58	10.26	0.88601	-0.174605	0.27591	0.359416
s101256	AGAAGGATGACAAGGTACATTGAT	195	216	11.58	15.5	1.33851	0.420633	0.00309041	0.00704839
s101257	CAGTAGAAAGTGACAAGTGGATAA	194	237	11.52	17.01	1.47656	0.562242	5.35005e-05	0.000164332
s101258	TGGAGGAAGATCATCGTAGCT	194	223	11.52	16	1.38889	0.473931	0.000789137	0.00206378
s101259	TGGAGCTAGAGGATGTCGGTA	194	235	11.52	16.86	1.46354	0.549464	8.03159e-05	0.000241299
s101260	TCTGGATGACACAGGTGCCACT	194	154	11.52	11.05	0.959201	-0.0600943	0.707005	0.7698
s101261	AGAGACATACTTGATGAGCTA	194	185	11.52	13.28	1.15278	0.205114	0.165908	0.23508
s101262	AAAAGCTATAGGTCAATTGAA	193	204	11.46	14.64	1.27749	0.353309	0.0145941	0.0279076
s101263	ACCAGGACTTCTAAGAGTTGGC	193	144	11.46	10.33	0.901396	-0.149767	0.351448	0.440272
s101264	TGAAATTTATCGTGAGTGGCA	193	216	11.46	15.5	1.35253	0.435661	0.00224862	0.00532303
s101265	ATAACATGTAGCTACAAATTGTAA	193	155	11.46	11.12	0.970332	-0.0434503	0.788512	0.836006
s101266	TTGGAACAATGTCGGCACTTA	193	170	11.46	12.2	1.06457	0.0902741	0.547775	0.630952
s101267	CCTGCCTTGCATCAACTGAAT	193	288	11.46	20.67	1.80366	0.850931	1.38543e-10	7.07135e-10
s101268	TGAACCTCGTTAATTTCTGGCGTT	193	155	11.46	11.12	0.970332	-0.0434503	0.788512	0.836652
s101269	CTCCAATCAGAGCGGAACGTA	192	226	11.4	16.22	1.42281	0.50874	0.000316201	0.000880616
s101270	AGACTATTGTATTCTGTAGGGGAC	192	150	11.4	10.76	0.94386	-0.0833557	0.604048	0.678689
s101271	GTGAAATGTTCGGATCGCGGCG	191	141	11.34	10.12	0.892416	-0.164211	0.307657	0.393675
s101272	CGAGACTTCTGGGAGAGAGACGCC	191	142	11.34	10.19	0.898589	-0.154267	0.337951	0.426869
s101273	AGACTTTAGAAACATATATAAAGA	191	149	11.34	10.69	0.942681	-0.0851588	0.595829	0.672758
s101274	ATTCTGAACGAAACAAGTCAAGAG	191	149	11.34	10.69	0.942681	-0.0851588	0.595829	0.672205
s101275	CACTTGATGAATGAAGAACACAAG	191	146	11.34	10.48	0.924162	-0.113782	0.47612	0.562576
s101276	AGATAATACTTGTAGAAACGTCAT	191	152	11.34	10.91	0.962081	-0.0557695	0.726334	0.78586
s101277	AATGAGACTGAGATGGTTTAGACA	190	141	11.28	10.12	0.897163	-0.156558	0.331263	0.419967
s101278	AAAACAGACTGAAAAGACGAAAAT	190	154	11.28	11.05	0.97961	-0.0297207	0.855562	0.889914
s101279	GATCCTTCGATGTCGGCTCTTC	189	425	11.22	30.5	2.71836	1.44274	5.38625e-33	5.82309e-32	**
s101280	TTTGCAAAGACTTTAGCACAAA	189	176	11.22	12.63	1.12567	0.170782	0.257184	0.341503
s101281	ATGACACAGTTTAACTTGACATGA	189	151	11.22	10.84	0.966132	-0.0497079	0.754637	0.812004
s101282	AAAGAAGAGTGCACCGTTGGACA	189	145	11.22	10.4	0.926916	-0.109489	0.498834	0.585885
s101283	AACGACAGAGAACGATACATCCTC	189	144	11.22	10.33	0.920677	-0.119232	0.460725	0.548159
s101284	AAAGGTAGACTGGTGTAACAA	188	184	11.16	13.2	1.1828	0.242201	0.104547	0.159492
s101285	TGGACTCTTTATAAGGCTTGGGCA	188	187	11.16	13.42	1.20251	0.266048	0.0740706	0.118255
s101286	TTGGCTGAGTGAGCATAACGG	188	153	11.16	10.98	0.983871	-0.023459	0.885586	0.914905
s101287	AGTAGACTTGAATCTTTCTGAAGA	188	156	11.16	11.19	1.00269	0.00387301	0.972639	0.981936
s101288	ATGAACTTGTGGTAGGTGGCT	187	181	11.1	12.99	1.17027	0.226842	0.13154	0.193574
s101289	TCTTTGCTCTAAGGCCACATA	186	243	11.04	17.44	1.57971	0.65966	2.39792e-06	8.68694e-06
s101290	TAACAGACCGGTAGACTTGAA	186	291	11.04	20.88	1.8913	0.919382	5.64296e-12	3.18839e-11
s101291	ATAGATAGTAGACAAAACAACAAA	186	184	11.04	13.2	1.19565	0.257798	0.0851349	0.133895
s101292	ATCGATGATGGGAGCGTGTGTT	186	243	11.04	17.44	1.57971	0.65966	2.39792e-06	8.70992e-06
s101293	TGAAGCTGCCAGCCTGATCTA	186	204	11.04	14.64	1.32609	0.407175	0.00535868	0.0115866
s101294	TGGAGATGTGATTCATAGTAA	185	164	10.98	11.77	1.07195	0.100236	0.516177	0.603159
s101295	AGATTTCGGGCATAGGTTGAGGAG	185	165	10.98	11.84	1.07832	0.108791	0.479641	0.565277
s101296	AATGACATGTAGGATGACATATAG	185	145	10.98	10.4	0.947177	-0.0782945	0.63121	0.704022
s101297	AAGAAGACTATAAAGTGATCGA	185	170	10.98	12.2	1.11111	0.152003	0.320948	0.408777
s101298	TCGCTTGGTGCAGGACGGGAC	184	162	10.92	11.62	1.0641	0.0896372	0.559911	0.642237
s101299	AGACGACTTAAATACGCGAC	184	159	10.92	11.41	1.04487	0.0633259	0.683284	0.749919
s101300	GTGGACGTGCCGGAGTGGTTAT	184	156	10.92	11.19	1.02473	0.0352372	0.817013	0.860245
s101301	ATCTCCTTTATGGACGTAGGTCGA	184	158	10.92	11.34	1.03846	0.0544478	0.726863	0.785814
s101302	TGAAAGCAACTTGAGGCTCCA	184	166	10.92	11.91	1.09066	0.125201	0.415727	0.50379
s101303	AAAATTATTTTCGTCGTACCAAAC	183	174	10.86	12.49	1.15009	0.201749	0.187745	0.261169
s101304	ATAAATTTGAATTAGTCAGACTTC	183	193	10.86	13.85	1.27532	0.350862	0.0185011	0.0347021
s101305	ACCACAAGATTAAAGGACATTC	183	173	10.86	12.41	1.14273	0.192479	0.207264	0.284289
s101306	TTAGGAACCGCATAATTCATG	182	167	10.8	11.98	1.10926	0.149597	0.331747	0.420193
s101307	TGAACCAGTGAAGAACAAAAGAAT	182	185	10.8	13.28	1.22963	0.298224	0.048313	0.0809936
s101308	AAATGAAGACAAGTTAAAGGACGC	182	192	10.8	13.78	1.27593	0.351545	0.0186766	0.0349835
s101309	AGGATATTCCATTGATTGTCATGA	182	152	10.8	10.91	1.01019	0.0146198	0.926159	0.949676
s101310	ATTCCATGAGACTGTTTTTGGGTA	182	224	10.8	16.07	1.48796	0.573339	6.46711e-05	0.00019558
s101311	ACATGACCGTAGATAGGAAGACA	182	147	10.8	10.55	0.976852	-0.0337883	0.83428	0.872404
s101312	TAAGGATGTTAGTCTAGGCAA	181	196	10.75	14.06	1.30791	0.38726	0.00893756	0.0179931
s101313	CGAAGATAGGAAAATTGACCA	181	147	10.75	10.55	0.981395	-0.0270937	0.87338	0.904337
s101314	ACGAGTAGAAGAACTGAGATTGAA	180	166	10.69	11.91	1.11413	0.155912	0.310917	0.397476
s101315	ACTTTAGAGGGATGGTTCGAG	180	256	10.69	18.37	1.71843	0.78109	1.87777e-08	8.1847e-08
s101316	CTCGACGGATCGCACGGCCA	180	420	10.69	30.14	2.81946	1.49542	2.29534e-34	2.60454e-33	**
s101317	AAGAACAGTAGCACGCAAGTCAGA	179	148	10.63	10.62	0.999059	-0.00135783	0.998766	0.999494
s101318	TCTGGACAGTATGACACATTTC	179	157	10.63	11.27	1.06021	0.0843459	0.589243	0.666417
s101319	CCGGTCGGATGTGGAACGGCGA	179	158	10.63	11.34	1.06679	0.093279	0.549293	0.632171
s101320	AGGATGACTGTTATAAAAAGC	179	160	10.63	11.48	1.07996	0.110981	0.473961	0.560507
s101321	AAGCGTAAGAAGAATTATGAGCTC	179	161	10.63	11.55	1.08655	0.119751	0.438697	0.526513
s101322	ACAGGTCAGTTATATGGACAAG	179	157	10.63	11.27	1.06021	0.0843459	0.589243	0.666967
s101323	ACACGATCTAGGAATATGTTGT	178	159	10.57	11.41	1.07947	0.110323	0.479034	0.565532
s101324	ATGTTTGGAGATGGTAGCTATG	178	251	10.57	18.01	1.70388	0.768823	3.99056e-08	1.66536e-07
s101325	GGAAGTCCGGAGACGTCGGCGGG	178	237	10.57	17.01	1.60927	0.686408	1.37316e-06	5.12322e-06
s101326	ATCTCTTTTGTGGATGTAGGTCGA	178	155	10.57	11.12	1.05203	0.0731814	0.636977	0.708153
s101327	GCGCTCTTAGTTCAGTTCGG	178	397	10.57	28.49	2.69536	1.43048	1.44327e-30	1.46786e-29	**
s101328	TGGGATAGTAATGAAGGCTTGC	178	164	10.57	11.77	1.11353	0.155139	0.317924	0.405302
s101329	TGTTTAAAATAGTATGTAGGGC	178	162	10.57	11.62	1.09934	0.136635	0.377285	0.46542
s101330	TTCGGAATTCGAAGCTAGAGG	178	186	10.57	13.35	1.26301	0.336864	0.0257719	0.0468054
s101331	ACGAACTGTAACGGAAGTAGCA	177	150	10.51	10.76	1.02379	0.0339154	0.823331	0.863586
s101332	TCAGAAATAGAAATGAACGGA	177	312	10.51	22.39	2.13035	1.09109	1.93594e-16	1.28408e-15	**
s101333	ATGGAACAATGTAGGCAAGGGAA	177	191	10.51	13.71	1.30447	0.383466	0.0107824	0.0213318
s101334	GTAGGAAAGAAAACCGAGGAT	177	172	10.51	12.34	1.17412	0.23158	0.13213	0.194234
s101335	TAAGGAAGATGACATTTGCATAAA	177	155	10.51	11.12	1.05804	0.0813941	0.601398	0.677374
s101336	ATAACTCGACGGATCGCACGGCCA	177	170	10.51	12.2	1.1608	0.215118	0.163735	0.232962
s101337	ACTAGCTTCAGACATATGTAGACC	176	165	10.45	11.84	1.13301	0.180166	0.24706	0.329974
s101338	ACAACTATTATTGAACGGATGGAG	176	198	10.45	14.21	1.35981	0.443404	0.00296055	0.00679738
s101339	ATGACACAATACATGTAGGACACC	176	142	10.45	10.19	0.97512	-0.0363489	0.829755	0.868333
s101340	ATCCGTAACTTCGGGAAAAGG	176	212	10.45	15.21	1.4555	0.541517	0.000219498	0.000622665
s101341	CGAGTGTGAGCATACCTGTCG	176	146	10.45	10.48	1.00287	0.00413577	0.975244	0.983843
s101342	AAGCCCAAGTTAGAACATTGCAT	175	174	10.39	12.49	1.20212	0.265578	0.085486	0.133987
s101343	ATAAGTGTTTGTGTCTTTAC	175	160	10.39	11.48	1.10491	0.143927	0.358481	0.447857
s101344	AATGAATGGGGAGACTTTTGCC	175	155	10.39	11.12	1.07026	0.0979611	0.532789	0.61836
s101345	TACATGTGACATGAACAAGCAG	175	146	10.39	10.48	1.00866	0.0124431	0.934849	0.956444
s101346	ATACTTAAATATGATTGATTGGGC	174	364	10.33	26.12	2.52856	1.33831	1.40615e-25	1.27857e-24	**
s101347	ATGAAACGGAATGGAATAAACGGG	174	182	10.33	13.06	1.26428	0.338315	0.0268034	0.0484224
s101348	ATACTTGTAGAAACGTCATGATAA	174	178	10.33	12.77	1.23621	0.305918	0.0461795	0.0778925
s101349	ACTAAAGATAGAAACAAGAACGGA	174	234	10.33	16.79	1.62536	0.700762	1.02407e-06	3.88413e-06
s101350	AGCAGAGATTCACCTGAACGGTA	174	183	10.33	13.13	1.27106	0.346027	0.0232594	0.0427512
s101351	AAAGTTTAGAACTTGAAAGGTTGG	174	142	10.33	10.19	0.986447	-0.0196862	0.909646	0.935538
s101352	AAGGATACAATGGGCTTGCCGG	174	177	10.33	12.7	1.22943	0.297988	0.0525976	0.0871128
s101353	ATTAGGGATGAAGCAGAGACTCGC	174	142	10.33	10.19	0.986447	-0.0196862	0.909646	0.93624
s101354	AAGGACGACATATAAATAGAAACA	174	147	10.33	10.55	1.0213	0.0304027	0.846473	0.883136
s101355	TCTGTGACAGGATTATGGAAG	174	175	10.33	12.56	1.21588	0.281996	0.0677503	0.108924
s101356	GAAGTAATTAGACAAGACATGACA	173	143	10.27	10.26	0.999026	-0.00140545	0.999477	0.999477
s101357	ACAAGAAACAACTCCAGGGCATT	173	148	10.27	10.62	1.03408	0.0483476	0.760019	0.814603
s101358	ATACGTGTGACTGACAGACGTGAT	173	161	10.27	11.55	1.12463	0.169457	0.280758	0.364694
s101359	ATGATCAAGATAAGTGGGCTA	173	142	10.27	10.19	0.99221	-0.0112821	0.950169	0.965642
s101360	AAGTAGATTGTATGCAGAGCTTA	173	162	10.27	11.62	1.13145	0.178174	0.25562	0.339754
s101361	TTAGGAATGATAAGAAAATGGA	173	183	10.27	13.13	1.27848	0.354431	0.0203274	0.0379205
s101362	ATTCGAACATGTCAAAAGAACAGG	172	177	10.21	12.7	1.24388	0.314846	0.0412949	0.070961
s101363	TCTGAAATGGGCATGTGTCTC	172	188	10.21	13.49	1.32125	0.401907	0.00821319	0.0167062
s101364	ACGGAATGGAATAAACGGGACGAC	172	161	10.21	11.55	1.13124	0.17791	0.258544	0.342316
s101365	TGGAAGGGAGAATATCCAGGT	172	238	10.21	17.08	1.67287	0.742325	2.20084e-07	8.91371e-07
s101366	TATTATAAAAGTAGAATTGGAA	171	196	10.15	14.06	1.38522	0.470117	0.00179723	0.00435972
s101367	TGGACAATCGGTAGACCAAAAT	171	152	10.15	10.91	1.07488	0.104171	0.516152	0.603643
s101368	ATGGAGTCTGTAGAAGGCAGTATA	170	200	10.09	14.35	1.4222	0.508125	0.000715101	0.00188091
s101369	AACGACTCTCGGCAACGGAT	170	220	10.09	15.79	1.56492	0.646085	1.05837e-05	3.57039e-05
s101370	TTGAGGAGGAGACAAACTTGA	170	189	10.09	13.56	1.3439	0.426431	0.00510992	0.0111187
s101371	CGACGAAGCGTTCATCACCTC	170	155	10.09	11.12	1.10208	0.140231	0.378982	0.467094
s101372	GAAGGATTCATACAATACCAA	169	171	10.03	12.27	1.22333	0.290814	0.0630799	0.102133
s101373	AGACACTTGGGCAGAGAACTGTA	169	168	10.03	12.06	1.20239	0.265908	0.0913832	0.141613
