# Supplementary material for: Genome-wide identification and validation of tomato-encoded sRNA as the cross-species antifungal factors targeting the virulence genes of Botrytis cinerea
Source: Front Plant Sci. 2023 Feb 2;14:1072181. doi: 10.3389/fpls.2023.1072181 (PMC9933504; doi:10.3389/fpls.2023.1072181)
Supplement: Supplementary file 2 [file Table_2.xlsx]

## Sheet: Sheet1
Table S2 confirmation of B.cinerea-induced sRNAs by 6 sRNA-seq datesets (Weiberg et al. 2013)
sRNA_id	Sequence	Read count		Reads Per Millions		Fold_change	Log2(Fold_change)	Pvalue	Significance	Validation of up-regulated sRNA
	Sequence	TC7d	TD7d	TC7d	TD7d		Log2(Fold_change)	Pvalue	Significance	24hpi_leaf	72hpi_leaf	24hpi_fruit	72hpi_fruit
s100001	TTGACAGAAGATAGAGAGCAC	556532	923832	33039	66291.5	2.00646	1.00465	0	**			√
s100006	TGACAGAAGAGAGTGAGCAC	98991	258755	5876.68	18567.5	3.15952	1.65971	0	**			√	√
s100014	GGTAGTTCGATCGTGGAATTTC	17458	36616	1036.41	2627.46	2.53516	1.34207	0	**
s100024	GCCGGCCGGGGGACGGACTGGG	10774	20304	639.61	1456.96	2.27789	1.1877	0	**
s100033	TCCCCAGTCCAGGCATTCCAAC	8681	19530	515.35	1401.42	2.71936	1.44326	0	**			√
s100034	ACGTGGGGGCATGTGATTGAA	8417	18909	499.68	1356.85	2.71544	1.44118	0	**
s100050	GGTAGTTCGATCGTGGAATTT	5645	11631	335.12	834.61	2.49048	1.31642	0	**
s100055	GGTAGTTCGATCGTGGAATT	5141	13119	305.2	941.38	3.08447	1.62502	0	**
s100060	TTGACAGAAGATAGAGAGCAA	4939	10843	293.21	778.06	2.65359	1.40795	0	**
s100063	TATTCAGAAAAGATCGTTGTC	4751	8541	282.05	612.88	2.17295	1.11965	0	**		√
s100120	AGCGGGGTAGAGGAATTGGTC	1729	2927	102.64	210.03	2.04628	1.033	2.84181e-128	**				√
s100182	TTTGAAAAAGAGGATTCCGGG	962	1652	57.11	118.54	2.07564	1.05356	1.35405e-75	**	√	√
s100211	TTGACAGAAGATAGAGCGCAC	914	2125	54.26	152.48	2.81017	1.49066	9.4893e-166	**
s100241	TTCCACAGCTTTCTTGAACTG	758	1289	45	92.49	2.05533	1.03937	4.03737e-58	**	√		√
s100282	ATTCAGAAAAGATCGTTGTCC	673	1304	39.95	93.57	2.34218	1.22785	2.10213e-76	**		√
s100299	TGCCATTGTACAGACTGAAGAA	663	1128	39.36	80.94	2.0564	1.04012	3.86293e-51	**
s100354	TCGCTTGGTGCAGGTCGGGCC	569	950	33.78	68.17	2.01806	1.01297	1.45818e-41	**
s100396	TCTGTGTTTGGGAAGTATGACA	486	810	28.85	58.12	2.01456	1.01046	1.50416e-35	**
s100407	TGGGATGGAGGAAAACGCGATA	482	818	28.61	58.7	2.05173	1.03684	2.33796e-37	**			√
s100410	ACTGTGTGAGATGGTAATAAC	473	944	28.08	67.74	2.41239	1.27047	8.24269e-59	**
s100439	ATAAAGCTGTGGGAAGATACA	452	815	26.83	58.48	2.17965	1.1241	2.94057e-42	**			√
s100519	ATATACAAATTTCTGCTCATTT	395	1004	23.45	72.04	3.07207	1.61921	2.05619e-89	**
s100544	CAACTAGTGGACGATCATGAG	388	687	23.03	49.3	2.14069	1.09807	1.33215e-34	**	√
s100565	TCCCCAGTCCAGGCATTCCAA	378	671	22.44	48.15	2.14572	1.10146	5.19617e-34	**			√
s100623	AACTTTGATTGCCACGATGATG	357	667	21.19	47.86	2.25861	1.17544	2.26253e-37	**
s100626	TTGTCAAAGATCTTGGAGGTT	357	612	21.19	43.92	2.07268	1.05149	5.42669e-29	**
s100640	TAAGTTTTAAAGATAGTTGGA	340	789	20.18	56.62	2.80575	1.48839	1.46422e-62	**
s100721	TTGACAGCAGATAGAGAGCAC	312	530	18.52	38.03	2.05346	1.03805	7.71649e-25	**
s100813	TGACAGAAGAGAGTGAGAAC	279	783	16.56	56.19	3.39312	1.76261	6.0262e-79	**
s100816	ACCAGAAATAGAAATGAACGGA	276	559	16.38	40.11	2.44872	1.29203	2.0059e-36	**
s100832	ACGTGGGGGCATGTGATTGAT	275	531	16.33	38.1	2.33313	1.22227	5.97215e-32	**
s100841	TCTTGCCTACACCGCCCATGCC	270	1021	16.03	73.26	4.57018	2.19225	1.16171e-136	**		√
s100885	TTCCTGGTGGATTGTAAGTGAA	260	485	15.44	34.8	2.25389	1.17241	1.51057e-27	**
s100893	TCCCCAGTCCAGGCATTCCA	258	514	15.32	36.88	2.40731	1.26742	1.04183e-32	**
s100897	AGGGATGTGGCGCAGCTTGGTAG	258	459	15.32	32.94	2.15013	1.10442	6.89192e-24	**
s100916	AGGGATGTGGCGCAGCTTGGTAGC	254	1120	15.08	80.37	5.32958	2.41402	1.90677e-168	**	√
s100977	AGAGGTAGGCCTAAGTGACACA	241	408	14.31	29.28	2.04612	1.03289	2.39702e-19	**
s100989	TTGGCTGAGTGAGCATCCCGG	240	427	14.25	30.64	2.15018	1.10445	2.45535e-22	**
s100993	CTGACAGAAGATAGAGAGCAC	240	403	14.25	28.92	2.02947	1.02111	8.47243e-19	**
s101051	AGGGCTATAGCTCAGTTGGTAGAG	229	659	13.59	47.29	3.47976	1.79899	1.30627e-68	**
s101071	TTGCTAGGTGGGCAAAGGTAA	224	446	13.3	32	2.40602	1.26665	1.4298e-28	**				√
s101112	AGGAGAAAGGTGGATGAAATA	215	1138	12.76	81.66	6.39969	2.678	8.62613e-193	**
s101117	ACTTTTAAGTCGGTATGCAAC	214	420	12.7	30.14	2.37323	1.24685	2.39056e-26	**			√
s101128	AGAGTAACTGAGCATTTCAAT	213	398	12.64	28.56	2.25949	1.176	5.76239e-23	**
s101159	ACTGTGTGAGATGGTAATAACG	209	546	12.41	39.18	3.15713	1.65861	3.83741e-51	**
s101225	TGGTATTGTTCCGTTCAGGGA	200	939	11.87	67.38	5.6765	2.505	8.83212e-148	**	√		√
s101239	TTGACAGAAGATAGAGAGGAC	196	372	11.64	26.69	2.29296	1.19721	3.47562e-22	**
s101249	GCACAGAGTAGGATCACGAGGCCC	195	643	11.58	46.14	3.98446	1.99438	6.52711e-77	**			√
s101279	GATCCTTCGATGTCGGCTCTTC	189	425	11.22	30.5	2.71836	1.44274	5.38625e-33	**				√
s101316	CTCGACGGATCGCACGGCCA	180	420	10.69	30.14	2.81946	1.49542	2.29534e-34	**	√		√	√
s101327	GCGCTCTTAGTTCAGTTCGG	178	397	10.57	28.49	2.69536	1.43048	1.44327e-30	**		√		√
s101332	TCAGAAATAGAAATGAACGGA	177	312	10.51	22.39	2.13035	1.09109	1.93594e-16	**				√
s101346	ATACTTAAATATGATTGATTGGGC	174	364	10.33	26.12	2.52856	1.33831	1.40615e-25	**
