# Supplementary material for: Genome-wide identification and validation of tomato-encoded sRNA as the cross-species antifungal factors targeting the virulence genes of Botrytis cinerea
Source: Front Plant Sci. 2023 Feb 2;14:1072181. doi: 10.3389/fpls.2023.1072181 (PMC9933504; doi:10.3389/fpls.2023.1072181)
Supplement: Supplementary file 3 [file Table_3.xlsx]

## Sheet: Sheet1
Table S3 B.cinerea coding genes targeted by 21 tomato sRNAs via psRNAtarget prediction
miRNA_Acc.	Target_Acc.	Expectation	UPE$	miRNA_start	miRNA_end	Target_start	Target_end	miRNA_aligned_fragment	alignment	Target_aligned_fragment	Inhibition	Target_Desc.	Multiplicity
miR5300	Bcin01g04300.1	1.5	-1	1	22	1079	1100	UCCCCAGUCCAGGCAUUCCAAC	::::::..:::.:::::::	CCGGGAAUGUUUGGGCUGGGGA	Cleavage	cdna chromosome:ASM83294v1:1:1568354:1569977:-1 gene:Bcin01g04300 gene_biotype:protein_coding transcript_biotype:protein_coding	1
miR5300	Bcin01g04300.1	1.5	-1	1	21	1080	1100	UCCCCAGUCCAGGCAUUCCAA	::::::..:::.:::::::	CGGGAAUGUUUGGGCUGGGGA	Cleavage	cdna chromosome:ASM83294v1:1:1568354:1569977:-1 gene:Bcin01g04300 gene_biotype:protein_coding transcript_biotype:protein_coding	1
siR15	Bcin08g05830.1	1.5	-1	1	21	79	99	UCAGAAAUAGAAAUGAACGGA	: :::::::::: ::::::::	UACGUUCAUUUCAAUUUCUGA	Cleavage	cdna chromosome:ASM83294v1:8:2174128:2177490:-1 gene:Bcin08g05830 gene_biotype:protein_coding transcript_biotype:protein_coding	1
miR157a_5p	Bcin09g06040.1	2	-1	1	21	544	564	UUGACAGAAGAUAGAGAGCAC	::::::: :::::::::::.	UUGCUCUCAAUCUUCUGUCAG	Cleavage	cdna chromosome:ASM83294v1:9:2106589:2108077:1 gene:Bcin09g06040 gene_biotype:protein_coding transcript_biotype:protein_coding	1
miR396a_5p	Bcin10g05250.1	2	-1	1	21	2872	2892	UUCCACAGCUUUCUUGAACUG	.: ::.:::::.:::::::::	UAUUUUAAGAAGGCUGUGGAA	Cleavage	cdna chromosome:ASM83294v1:10:1987447:1991471:1 gene:Bcin10g05250 gene_biotype:protein_coding transcript_biotype:protein_coding	1
siR12	Bcin01g09040.1	2	-1	1	22	944	965	GAUCCUUCGAUGUCGGCUCUUC	.::::.:.:.:.::::::::	AUGGAGCUGGCGUUGAAGGAUC	Cleavage	cdna chromosome:ASM83294v1:1:3150271:3151604:1 gene:Bcin01g09040 gene_biotype:protein_coding transcript_biotype:protein_coding	1
siR3	Bcin11g02960.1	2	-1	1	21	1658	1678	UUUGAAAAAGAGGAUUCCGGG	:::::.::::::::::.:	CGAGGAAUUCUCUUUUUCAGA	Cleavage	cdna chromosome:ASM83294v1:11:1022295:1024580:1 gene:Bcin11g02960 gene_biotype:protein_coding transcript_biotype:protein_coding	1
siR3	Bcin15g03410.1	2	-1	1	21	5602	5622	UUUGAAAAAGAGGAUUCCGGG	:::::::::.::::::: :	AGCGGAAUCCUUUUUUUCAUA	Cleavage	cdna chromosome:ASM83294v1:15:1196476:1202420:-1 gene:Bcin15g03410 gene_biotype:protein_coding transcript_biotype:protein_coding	1
siR7	Bcin12g03220.1	2	-1	1	24	2190	2213	AGGGAUGUGGCGCAGCUUGGUAGC	: : ::::.:::::::.:::::	CCCAACAAGUUGCGCCAUAUCCCG	Cleavage	cdna chromosome:ASM83294v1:12:1123209:1129274:1 gene:Bcin12g03220 gene_biotype:protein_coding transcript_biotype:protein_coding	1
siR7	Bcin12g03220.2	2	-1	1	24	2246	2269	AGGGAUGUGGCGCAGCUUGGUAGC	: : ::::.:::::::.:::::	CCCAACAAGUUGCGCCAUAUCCCG	Cleavage	cdna chromosome:ASM83294v1:12:1123209:1129274:1 gene:Bcin12g03220 gene_biotype:protein_coding transcript_biotype:protein_coding	1
siR9	Bcin06g04480.1	2	-1	1	21	1223	1243	ACUUUUAAGUCGGUAUGCAAC	::::::::::::::.::.:	CUUGCAUACCGACUUGAAGGA	Cleavage	cdna chromosome:ASM83294v1:6:1524365:1526467:1 gene:Bcin06g04480 gene_biotype:protein_coding transcript_biotype:protein_coding	1
miR156d_5p	Bcin03g04810.1	2.5	-1	1	20	2755	2774	UGACAGAAGAGAGUGAGCAC	::: :::::::::::: ::	UUGCCCACUCUCUUCUGCCA	Cleavage	cdna chromosome:ASM83294v1:3:1624176:1627868:1 gene:Bcin03g04810 gene_biotype:protein_coding transcript_biotype:protein_coding	1
miR396a_3p	Bcin09g01090.1	2.5	-1	1	21	65	85	AUAAAGCUGUGGGAAGAUACA	:.:::::: ::::::::.:	GAUGUCUUCCAACAGCUUUGU	Translation	cdna chromosome:ASM83294v1:9:406680:407185:1 gene:Bcin09g01090 gene_biotype:protein_coding transcript_biotype:protein_coding	1
miR396a_3p	Bcin09g04980.1	2.5	-1	1	21	844	864	AUAAAGCUGUGGGAAGAUACA	: ::::: ..:::.:::::::	UCUAUCUCUUCACGGCUUUAU	Cleavage	cdna chromosome:ASM83294v1:9:1742909:1745482:-1 gene:Bcin09g04980 gene_biotype:protein_coding transcript_biotype:protein_coding	1
miR396a_5p	Bcin04g05240.1	2.5	-1	1	21	539	559	UUCCACAGCUUUCUUGAACUG	::::: .:::.::.:::::::	CAGUUGGAGAGAGUUGUGGAA	Cleavage	cdna chromosome:ASM83294v1:4:1814095:1815009:1 gene:Bcin04g05240 gene_biotype:protein_coding transcript_biotype:protein_coding	1
miR396a_5p	Bcin03g07830.1	2.5	-1	1	21	2985	3005	UUCCACAGCUUUCUUGAACUG	::::::::.: :::::::.:	AAGUUCAAGGACGCUGUGGGA	Translation	cdna chromosome:ASM83294v1:3:2670028:2673985:-1 gene:Bcin03g07830 gene_biotype:protein_coding transcript_biotype:protein_coding	1
miR396a_5p	Bcin08g04180.1	2.5	-1	1	21	1034	1054	UUCCACAGCUUUCUUGAACUG	::::::.::: :::::::.:	GAGUUCAGGAAUGCUGUGGGA	Translation	cdna chromosome:ASM83294v1:8:1612619:1614675:1 gene:Bcin08g04180 gene_biotype:protein_coding transcript_biotype:protein_coding	1
miR396a_5p	Bcin11g03580.1	2.5	-1	1	21	620	640	UUCCACAGCUUUCUUGAACUG	:::::::: .:.:::::::	GUGUUCAAGAUGGUUGUGGAA	Translation	cdna chromosome:ASM83294v1:11:1258419:1261280:1 gene:Bcin11g03580 gene_biotype:protein_coding transcript_biotype:protein_coding	1
miR5300	Bcin06g04320.1	2.5	-1	1	22	1217	1238	UCCCCAGUCCAGGCAUUCCAAC	:: ::::::::..:::::.	UCGGGUAUGCCUGGGUUGGGGG	Cleavage	cdna chromosome:ASM83294v1:6:1474396:1476981:-1 gene:Bcin06g04320 gene_biotype:protein_coding transcript_biotype:protein_coding	1
miR5300	Bcin06g04320.2	2.5	-1	1	22	1217	1238	UCCCCAGUCCAGGCAUUCCAAC	:: ::::::::..:::::.	UCGGGUAUGCCUGGGUUGGGGG	Cleavage	cdna chromosome:ASM83294v1:6:1474396:1476981:-1 gene:Bcin06g04320 gene_biotype:protein_coding transcript_biotype:protein_coding	1
miR5300	Bcin06g04320.4	2.5	-1	1	22	312	333	UCCCCAGUCCAGGCAUUCCAAC	:: ::::::::..:::::.	UCGGGUAUGCCUGGGUUGGGGG	Cleavage	cdna chromosome:ASM83294v1:6:1474396:1475758:-1 gene:Bcin06g04320 gene_biotype:protein_coding transcript_biotype:protein_coding	1
miR5300	Bcin06g04320.3	2.5	-1	1	22	312	333	UCCCCAGUCCAGGCAUUCCAAC	:: ::::::::..:::::.	UCGGGUAUGCCUGGGUUGGGGG	Cleavage	cdna chromosome:ASM83294v1:6:1474396:1475758:-1 gene:Bcin06g04320 gene_biotype:protein_coding transcript_biotype:protein_coding	1
miR5300	Bcin06g04320.1	2.5	-1	1	21	1218	1238	UCCCCAGUCCAGGCAUUCCAA	:: ::::::::..:::::.	CGGGUAUGCCUGGGUUGGGGG	Cleavage	cdna chromosome:ASM83294v1:6:1474396:1476981:-1 gene:Bcin06g04320 gene_biotype:protein_coding transcript_biotype:protein_coding	1
miR5300	Bcin06g04320.2	2.5	-1	1	21	1218	1238	UCCCCAGUCCAGGCAUUCCAA	:: ::::::::..:::::.	CGGGUAUGCCUGGGUUGGGGG	Cleavage	cdna chromosome:ASM83294v1:6:1474396:1476981:-1 gene:Bcin06g04320 gene_biotype:protein_coding transcript_biotype:protein_coding	1
miR5300	Bcin06g04320.4	2.5	-1	1	21	313	333	UCCCCAGUCCAGGCAUUCCAA	:: ::::::::..:::::.	CGGGUAUGCCUGGGUUGGGGG	Cleavage	cdna chromosome:ASM83294v1:6:1474396:1475758:-1 gene:Bcin06g04320 gene_biotype:protein_coding transcript_biotype:protein_coding	1
miR5300	Bcin06g04320.3	2.5	-1	1	21	313	333	UCCCCAGUCCAGGCAUUCCAA	:: ::::::::..:::::.	CGGGUAUGCCUGGGUUGGGGG	Cleavage	cdna chromosome:ASM83294v1:6:1474396:1475758:-1 gene:Bcin06g04320 gene_biotype:protein_coding transcript_biotype:protein_coding	1
siR12	Bcin08g03700.1	2.5	-1	1	22	2054	2075	GAUCCUUCGAUGUCGGCUCUUC	:.: ::::::::.:::::.	GUUGGGACGACAUCGGAGGAUU	Cleavage	cdna chromosome:ASM83294v1:8:1429546:1433166:-1 gene:Bcin08g03700 gene_biotype:protein_coding transcript_biotype:protein_coding	2
siR15	Bcin01g08160.1	2.5	-1	1	21	1375	1395	UCAGAAAUAGAAAUGAACGGA	:..::::::::::.:: ::::	UUUGUUCAUUUCUGUUGCUGA	Cleavage	cdna chromosome:ASM83294v1:1:2862767:2864851:1 gene:Bcin01g08160 gene_biotype:protein_coding transcript_biotype:protein_coding	1
siR15	Bcin02g03960.1	2.5	-1	1	21	136	156	UCAGAAAUAGAAAUGAACGGA	.::: :::::::::::.::	AUCGUCCAUUUCUAUUUUUGC	Cleavage	cdna chromosome:ASM83294v1:2:1389939:1394313:1 gene:Bcin02g03960 gene_biotype:protein_coding transcript_biotype:protein_coding	2
siR2	Bcin07g01440.1	2.5	-1	1	21	439	459	AGCGGGGUAGAGGAAUUGGUC	:.:.::::::::.:.:.:::	UAUCGAUUCCUCUGCUCUGCU	Cleavage	cdna chromosome:ASM83294v1:7:524998:526399:-1 gene:Bcin07g01440 gene_biotype:protein_coding transcript_biotype:protein_coding	1
siR2	Bcin12g06490.1	2.5	-1	1	21	168	188	AGCGGGGUAGAGGAAUUGGUC	:.::.: ::.::::.::::::	GGCCGAAUCUUCUAUCCCGCU	Cleavage	cdna chromosome:ASM83294v1:12:2260425:2262782:1 gene:Bcin12g06490 gene_biotype:protein_coding transcript_biotype:protein_coding	1
siR2	Bcin15g04950.1	2.5	-1	1	21	327	347	AGCGGGGUAGAGGAAUUGGUC	::::: .:::::::::::	CUCCAAUCUCUCUACCCCGCC	Cleavage	cdna chromosome:ASM83294v1:15:1662592:1664455:1 gene:Bcin15g04950 gene_biotype:protein_coding transcript_biotype:protein_coding	1
siR5	Bcin07g05560.1	2.5	-1	1	22	1414	1435	UGGGAUGGAGGAAAACGCGAUA	: :::::::::: :::::::	CCUAGCGUUUUCCUACAUCCCA	Cleavage	cdna chromosome:ASM83294v1:7:2054281:2056651:1 gene:Bcin07g05560 gene_biotype:protein_coding transcript_biotype:protein_coding	1
siR5	Bcin07g05560.3	2.5	-1	1	22	1414	1435	UGGGAUGGAGGAAAACGCGAUA	: :::::::::: :::::::	CCUAGCGUUUUCCUACAUCCCA	Cleavage	cdna chromosome:ASM83294v1:7:2054281:2056651:1 gene:Bcin07g05560 gene_biotype:protein_coding transcript_biotype:protein_coding	1
siR5	Bcin07g05560.2	2.5	-1	1	22	1463	1484	UGGGAUGGAGGAAAACGCGAUA	: :::::::::: :::::::	CCUAGCGUUUUCCUACAUCCCA	Cleavage	cdna chromosome:ASM83294v1:7:2054281:2056651:1 gene:Bcin07g05560 gene_biotype:protein_coding transcript_biotype:protein_coding	1
siR5	Bcin07g05560.4	2.5	-1	1	22	1463	1484	UGGGAUGGAGGAAAACGCGAUA	: :::::::::: :::::::	CCUAGCGUUUUCCUACAUCCCA	Cleavage	cdna chromosome:ASM83294v1:7:2054281:2056651:1 gene:Bcin07g05560 gene_biotype:protein_coding transcript_biotype:protein_coding	1
siR5	Bcin05g05960.1	2.5	-1	1	22	308	329	UGGGAUGGAGGAAAACGCGAUA	: : .::::::::::::..::	GAGCUUGUUUUCCUCCAUUUCA	Cleavage	cdna chromosome:ASM83294v1:5:2049194:2051875:-1 gene:Bcin05g05960 gene_biotype:protein_coding transcript_biotype:protein_coding	1
siR5	Bcin07g00760.1	2.5	-1	1	22	197	218	UGGGAUGGAGGAAAACGCGAUA	::. :::::::.::::.::	UUCCGUCUUUUCCUUCAUCUCA	Cleavage	cdna chromosome:ASM83294v1:7:276959:283293:-1 gene:Bcin07g00760 gene_biotype:protein_coding transcript_biotype:protein_coding	1
miR156d_5p	Bcin03g00950.1	3	-1	1	20	533	552	UGACAGAAGAGAGUGAGCAC	::::.::::::.:::::	GACCUCAUUCUCUUUUGUCA	Cleavage	cdna chromosome:ASM83294v1:3:332044:335901:-1 gene:Bcin03g00950 gene_biotype:protein_coding transcript_biotype:protein_coding	1
miR157a_5p	Bcin06g06900.1	3	-1	1	21	681	701	UUGACAGAAGAUAGAGAGCAC	::::.::::::.:::::	ACCCUCUUUAUCUUUUGUCAC	Cleavage	cdna chromosome:ASM83294v1:6:2408495:2410918:1 gene:Bcin06g06900 gene_biotype:protein_coding transcript_biotype:protein_coding	1
miR396a_3p	Bcin06g03860.1	3	-1	1	21	316	336	AUAAAGCUGUGGGAAGAUACA	:::::::::.:::. ::.:	CCUAUCUUCCCGCAGUGUUGU	Cleavage	cdna chromosome:ASM83294v1:6:1333376:1334811:-1 gene:Bcin06g03860 gene_biotype:protein_coding transcript_biotype:protein_coding	1
miR396a_3p	Bcin03g02070.1	3	-1	1	21	1976	1996	AUAAAGCUGUGGGAAGAUACA	: .:::.:::::::::::	CUGAGUUUCUCACAGCUUUAU	Cleavage	cdna chromosome:ASM83294v1:3:693576:695746:1 gene:Bcin03g02070 gene_biotype:protein_coding transcript_biotype:protein_coding	1
miR396a_5p	Bcin04g04720.1	3	-1	1	21	1013	1033	UUCCACAGCUUUCUUGAACUG	:::: .::::::::: :::::	CAGUCUAAGAAAGCUUUGGAA	Cleavage	cdna chromosome:ASM83294v1:4:1636304:1637762:1 gene:Bcin04g04720 gene_biotype:protein_coding transcript_biotype:protein_coding	1
miR396a_5p	Bcin12g05730.1	3	-1	1	21	1558	1578	UUCCACAGCUUUCUUGAACUG	::::::::::.:.::: ::.	GAGUUCAAGAAGGUUGUUGAG	Cleavage	cdna chromosome:ASM83294v1:12:1972637:1974527:-1 gene:Bcin12g05730 gene_biotype:protein_coding transcript_biotype:protein_coding	1
miR396a_5p	Bcin05g07910.1	3	-1	1	21	2339	2359	UUCCACAGCUUUCUUGAACUG	:.: :.:::::::::::: ::	CGGCUUAAGAAAGCUGUGCAA	Cleavage	cdna chromosome:ASM83294v1:5:2788479:2791946:-1 gene:Bcin05g07910 gene_biotype:protein_coding transcript_biotype:protein_coding	1
miR396a_5p	Bcin10g01850.1	3	-1	1	21	2440	2460	UUCCACAGCUUUCUUGAACUG	.:::::::.:::: :::::	GGGUUCAAGGAAGCGGUGGAU	Cleavage	cdna chromosome:ASM83294v1:10:735161:737875:1 gene:Bcin10g01850 gene_biotype:protein_coding transcript_biotype:protein_coding	1
miR396a_5p	Bcin13g04520.1	3	-1	1	21	8201	8221	UUCCACAGCUUUCUUGAACUG	.:::. .::..:::::::::	AGGUUUUGGAGGGCUGUGGAA	Cleavage	cdna chromosome:ASM83294v1:13:1677117:1686473:1 gene:Bcin13g04520 gene_biotype:protein_coding transcript_biotype:protein_coding	1
miR396a_5p	Bcin10g02700.1	3	-1	1	21	1754	1774	UUCCACAGCUUUCUUGAACUG	.:: ::::.:::::::: ::	GGGUGCAAGGAAGCUGUGCAA	Cleavage	cdna chromosome:ASM83294v1:10:1015427:1018854:-1 gene:Bcin10g02700 gene_biotype:protein_coding transcript_biotype:protein_coding	1
miR396a_5p	Bcin06g07230.1	3	-1	1	21	4451	4471	UUCCACAGCUUUCUUGAACUG	.: ::: ::::::::::::	GGGAUCAUGAAAGCUGUGGAU	Cleavage	cdna chromosome:ASM83294v1:6:2562288:2574316:-1 gene:Bcin06g07230 gene_biotype:protein_coding transcript_biotype:protein_coding	1
miR396a_5p	Bcin05g07060.1	3	-1	1	21	1750	1770	UUCCACAGCUUUCUUGAACUG	: ::::::.::: ::::::	AUGGUCAAGAGAGCCGUGGAA	Cleavage	cdna chromosome:ASM83294v1:5:2455958:2458285:1 gene:Bcin05g07060 gene_biotype:protein_coding transcript_biotype:protein_coding	1
miR396a_5p	Bcin10g01430.1	3	-1	1	21	908	928	UUCCACAGCUUUCUUGAACUG	: :::::::::. ::::::	UCGGUCAAGAAAGUCGUGGAA	Cleavage	cdna chromosome:ASM83294v1:10:548967:550318:1 gene:Bcin10g01430 gene_biotype:protein_coding transcript_biotype:protein_coding	1
miR482b	Bcin16g01490.1	3	-1	1	22	751	772	UCUUGCCUACACCGCCCAUGCC	: :::: :::: :.:::::::	UGAAUGGCCGGUAUGGGCAAGA	Translation	cdna chromosome:ASM83294v1:16:593718:595884:-1 gene:Bcin16g01490 gene_biotype:protein_coding transcript_biotype:protein_coding	1
siR1	Bcin08g05980.1	3	-1	1	21	505	525	UAUUCAGAAAAGAUCGUUGUC	.: :.::::::::::::: :	CGCUAUGAUCUUUUCUGAAGA	Cleavage	cdna chromosome:ASM83294v1:8:2232623:2234917:-1 gene:Bcin08g05980 gene_biotype:protein_coding transcript_biotype:protein_coding	1
siR1	Bcin08g05980.2	3	-1	1	21	574	594	UAUUCAGAAAAGAUCGUUGUC	.: :.::::::::::::: :	CGCUAUGAUCUUUUCUGAAGA	Cleavage	cdna chromosome:ASM83294v1:8:2232623:2234917:-1 gene:Bcin08g05980 gene_biotype:protein_coding transcript_biotype:protein_coding	1
siR10	Bcin03g02010.1	3	-1	1	21	194	214	UGGUAUUGUUCCGUUCAGGGA	:.:::::.:::::.:::.:	CCUCUGAAUGGAACGAUAUCU	Cleavage	cdna chromosome:ASM83294v1:3:668235:676989:1 gene:Bcin03g02010 gene_biotype:protein_coding transcript_biotype:protein_coding	1
siR10	Bcin15g00380.1	3	-1	1	21	963	983	UGGUAUUGUUCCGUUCAGGGA	..:::..::::::::..::	AAUUUGAGUGGAACAAUGUCA	Cleavage	cdna chromosome:ASM83294v1:15:160916:162270:1 gene:Bcin15g00380 gene_biotype:protein_coding transcript_biotype:protein_coding	1
siR11	Bcin16g00300.1	3	-1	1	24	219	242	GCACAGAGUAGGAUCACGAGGCCC	.::.: :::::::::::: ::	GAUUCUUGGGAUCCUACUCUGCGC	Cleavage	cdna chromosome:ASM83294v1:16:182783:185072:-1 gene:Bcin16g00300 gene_biotype:protein_coding transcript_biotype:protein_coding	1
siR11	Bcin16g00300.4	3	-1	1	24	219	242	GCACAGAGUAGGAUCACGAGGCCC	.::.: :::::::::::: ::	GAUUCUUGGGAUCCUACUCUGCGC	Cleavage	cdna chromosome:ASM83294v1:16:182783:185072:-1 gene:Bcin16g00300 gene_biotype:protein_coding transcript_biotype:protein_coding	1
siR11	Bcin16g00300.2	3	-1	1	24	219	242	GCACAGAGUAGGAUCACGAGGCCC	.::.: :::::::::::: ::	GAUUCUUGGGAUCCUACUCUGCGC	Cleavage	cdna chromosome:ASM83294v1:16:182783:185072:-1 gene:Bcin16g00300 gene_biotype:protein_coding transcript_biotype:protein_coding	1
siR11	Bcin16g00300.3	3	-1	1	24	219	242	GCACAGAGUAGGAUCACGAGGCCC	.::.: :::::::::::: ::	GAUUCUUGGGAUCCUACUCUGCGC	Cleavage	cdna chromosome:ASM83294v1:16:182783:185072:-1 gene:Bcin16g00300 gene_biotype:protein_coding transcript_biotype:protein_coding	1
siR12	Bcin07g04920.1	3	-1	1	22	407	428	GAUCCUUCGAUGUCGGCUCUUC	.:: . :::.::::::::::	UCGGACUAGACGUCGAAGGAUC	Cleavage	cdna chromosome:ASM83294v1:7:1775562:1777668:1 gene:Bcin07g04920 gene_biotype:protein_coding transcript_biotype:protein_coding	1
siR14	Bcin01g06260.1	3	-1	1	20	1286	1304	GCGCUCUUAGUUCAGUUCGG	::::: ::::.::.::::::	CCGAA-UGAAUUAGGAGCGC	Cleavage	cdna chromosome:ASM83294v1:1:2199639:2205635:-1 gene:Bcin01g06260 gene_biotype:protein_coding transcript_biotype:protein_coding	1
siR15	Bcin01g00740.1	3	-1	1	21	898	918	UCAGAAAUAGAAAUGAACGGA	: ::: .::::.::::::::	UGCGUGUAUUUUUAUUUCUGU	Cleavage	cdna chromosome:ASM83294v1:1:285113:286266:1 gene:Bcin01g00740 gene_biotype:protein_coding transcript_biotype:protein_coding	1
siR2	Bcin16g03350.1	3	-1	1	21	1282	1302	AGCGGGGUAGAGGAAUUGGUC	:: ::: ::.::::::.::::	GAACAAAUCUUCUACCUCGCU	Cleavage	cdna chromosome:ASM83294v1:16:1262595:1264775:-1 gene:Bcin16g03350 gene_biotype:protein_coding transcript_biotype:protein_coding	1
siR2	Bcin04g03260.1	3	-1	1	21	384	404	AGCGGGGUAGAGGAAUUGGUC	: :.::::.::::: .:::::	GUCUAAUUUCUCUAAUCCGCU	Cleavage	cdna chromosome:ASM83294v1:4:1176555:1178057:-1 gene:Bcin04g03260 gene_biotype:protein_coding transcript_biotype:protein_coding	1
siR2	Bcin02g01080.1	3	-1	1	21	921	941	AGCGGGGUAGAGGAAUUGGUC	..::::::::::....:::	UCUUAAUUCCUCUAUUUUGCU	Cleavage	cdna chromosome:ASM83294v1:2:464502:466626:-1 gene:Bcin02g01080 gene_biotype:protein_coding transcript_biotype:protein_coding	1
siR2	Bcin02g04760.1	3	-1	1	21	5108	5128	AGCGGGGUAGAGGAAUUGGUC	.:::: ::::::.::.:::	CGCCAACUCCUCUGCCUCGCA	Cleavage	cdna chromosome:ASM83294v1:2:1697621:1703738:-1 gene:Bcin02g04760 gene_biotype:protein_coding transcript_biotype:protein_coding	1
siR2	Bcin08g02390.1	3	-1	1	21	972	992	AGCGGGGUAGAGGAAUUGGUC	:::: :.:::::::::.:	UGGCAAUACUUCUACCCCGUU	Cleavage	cdna chromosome:ASM83294v1:8:935028:937396:-1 gene:Bcin08g02390 gene_biotype:protein_coding transcript_biotype:protein_coding	1
siR2	Bcin11g06170.1	3	-1	1	21	709	729	AGCGGGGUAGAGGAAUUGGUC	.::: :::::::::.:::	CCUCAAAUCCUCUACCUCGCA	Cleavage	cdna chromosome:ASM83294v1:11:2198795:2204851:1 gene:Bcin11g06170 gene_biotype:protein_coding transcript_biotype:protein_coding	2
siR2	Bcin01g06200.1	3	-1	1	21	193	213	AGCGGGGUAGAGGAAUUGGUC	::.:: :::: ::::::::	CCCCGAUGCCUCCACCCCGCU	Cleavage	cdna chromosome:ASM83294v1:1:2173505:2176045:-1 gene:Bcin01g06200 gene_biotype:protein_coding transcript_biotype:protein_coding	1
siR3	Bcin01g06740.1	3	-1	1	21	326	346	UUUGAAAAAGAGGAUUCCGGG	.:. :..::::::::::::.:	UCUCGGGUCCUCUUUUUCAGA	Cleavage	cdna chromosome:ASM83294v1:1:2367309:2370256:1 gene:Bcin01g06740 gene_biotype:protein_coding transcript_biotype:protein_coding	1
siR3	Bcin01g06740.2	3	-1	1	21	326	346	UUUGAAAAAGAGGAUUCCGGG	.:. :..::::::::::::.:	UCUCGGGUCCUCUUUUUCAGA	Cleavage	cdna chromosome:ASM83294v1:1:2367309:2370256:1 gene:Bcin01g06740 gene_biotype:protein_coding transcript_biotype:protein_coding	1
siR3	Bcin05g05220.1	3	-1	1	21	757	777	UUUGAAAAAGAGGAUUCCGGG	..::::. :.:::::::.::.	UUCGGAGGCUUCUUUUUUAAG	Cleavage	cdna chromosome:ASM83294v1:5:1853597:1856524:1 gene:Bcin05g05220 gene_biotype:protein_coding transcript_biotype:protein_coding	1
siR3	Bcin15g00440.1	3	-1	1	21	1142	1162	UUUGAAAAAGAGGAUUCCGGG	.:::.::: .:::::::::	AAUGGAGUCCCUUUUUUCAAA	Translation	cdna chromosome:ASM83294v1:15:182371:184883:1 gene:Bcin15g00440 gene_biotype:protein_coding transcript_biotype:protein_coding	1
siR3	Bcin06g03520.1	3	-1	1	21	585	605	UUUGAAAAAGAGGAUUCCGGG	:: ::::::::::::::	AUUAGAUUCCUCUUUUUCAAA	Cleavage	cdna chromosome:ASM83294v1:6:1243382:1245681:1 gene:Bcin06g03520 gene_biotype:protein_coding transcript_biotype:protein_coding	1
siR3	Bcin04g06360.1	3	-1	1	21	2158	2178	UUUGAAAAAGAGGAUUCCGGG	:. ::: .::::::::::::	GCUCGAAGUCUCUUUUUCAAA	Cleavage	cdna chromosome:ASM83294v1:4:2185137:2188008:-1 gene:Bcin04g06360 gene_biotype:protein_coding transcript_biotype:protein_coding	1
siR3	Bcin01g08760.1	3	-1	1	21	3592	3612	UUUGAAAAAGAGGAUUCCGGG	::: ::.::.::::::::	AGCGGUAUUCUUUUUUUCAAC	Cleavage	cdna chromosome:ASM83294v1:1:3042090:3046046:-1 gene:Bcin01g08760 gene_biotype:protein_coding transcript_biotype:protein_coding	1
siR4	Bcin09g04030.1	3	-1	1	21	530	550	AUUCAGAAAAGAUCGUUGUCC	::: ::.::::::: ::::::	GGAAAAUGAUCUUUCCUGAAU	Cleavage	cdna chromosome:ASM83294v1:9:1428746:1430621:1 gene:Bcin09g04030 gene_biotype:protein_coding transcript_biotype:protein_coding	1
siR4	Bcin08g05980.1	3	-1	1	21	504	524	AUUCAGAAAAGAUCGUUGUCC	.: :.:::::::::::::	UCGCUAUGAUCUUUUCUGAAG	Cleavage	cdna chromosome:ASM83294v1:8:2232623:2234917:-1 gene:Bcin08g05980 gene_biotype:protein_coding transcript_biotype:protein_coding	1
siR4	Bcin08g05980.2	3	-1	1	21	573	593	AUUCAGAAAAGAUCGUUGUCC	.: :.:::::::::::::	UCGCUAUGAUCUUUUCUGAAG	Cleavage	cdna chromosome:ASM83294v1:8:2232623:2234917:-1 gene:Bcin08g05980 gene_biotype:protein_coding transcript_biotype:protein_coding	1
siR5	Bcin03g04320.1	3	-1	1	22	388	409	UGGGAUGGAGGAAAACGCGAUA	.:::::::::.::::.::..	GGUCGCGUUUUUCUCCGUCUUU	Cleavage	cdna chromosome:ASM83294v1:3:1438666:1441010:1 gene:Bcin03g04320 gene_biotype:protein_coding transcript_biotype:protein_coding	1
siR5	Bcin01g06630.1	3	-1	1	22	367	388	UGGGAUGGAGGAAAACGCGAUA	:: :::: :::::::::.::	AUUCCCGUUCUCCUCCAUCUCA	Cleavage	cdna chromosome:ASM83294v1:1:2332031:2333026:1 gene:Bcin01g06630 gene_biotype:protein_coding transcript_biotype:protein_coding	1
siR5	Bcin07g05540.1	3	-1	1	22	6946	6967	UGGGAUGGAGGAAAACGCGAUA	: ::: ::::::::.:.:::	GCUGGCGAUUUCCUCCGUUCCA	Cleavage	cdna chromosome:ASM83294v1:7:2039542:2050026:-1 gene:Bcin07g05540 gene_biotype:protein_coding transcript_biotype:protein_coding	1
siR6	Bcin15g05400.1	3	-1	1	21	949	969	CAACUAGUGGACGAUCAUGAG	:::::::::..:. :::::	GCCAUGAUCGUUUAUGAGUUG	Cleavage	cdna chromosome:ASM83294v1:15:1892372:1893583:1 gene:Bcin15g05400 gene_biotype:protein_coding transcript_biotype:protein_coding	1
siR6	Bcin15g05400.2	3	-1	1	21	1049	1069	CAACUAGUGGACGAUCAUGAG	:::::::::..:. :::::	GCCAUGAUCGUUUAUGAGUUG	Cleavage	cdna chromosome:ASM83294v1:15:1892372:1893583:1 gene:Bcin15g05400 gene_biotype:protein_coding transcript_biotype:protein_coding	1
siR7	Bcin04g04090.1	3	-1	1	24	484	507	AGGGAUGUGGCGCAGCUUGGUAGC	: ::::::: ::::..:.::.::	CCAACCAAGCCGCGCUGCGUCUCU	Cleavage	cdna chromosome:ASM83294v1:4:1451779:1453193:-1 gene:Bcin04g04090 gene_biotype:protein_coding transcript_biotype:protein_coding	1
siR7	Bcin15g03410.1	3	-1	1	24	4142	4165	AGGGAUGUGGCGCAGCUUGGUAGC	: ::::: :::::::::: .:	CAGAACAAGCAGCGCCACAUCAUU	Cleavage	cdna chromosome:ASM83294v1:15:1196476:1202420:-1 gene:Bcin15g03410 gene_biotype:protein_coding transcript_biotype:protein_coding	1
siR8	Bcin16g03150.1	3	-1	1	21	3843	3863	UUGCUAGGUGGGCAAAGGUAA	:.:::::::::::: :::	CAUCUUUUGCCCACCUAUCAA	Cleavage	cdna chromosome:ASM83294v1:16:1200908:1205701:-1 gene:Bcin16g03150 gene_biotype:protein_coding transcript_biotype:protein_coding	1
siR8	Bcin04g06820.1	3	-1	1	21	23	43	UUGCUAGGUGGGCAAAGGUAA	: .:::: ::::::.:.:::.	UCGCCUUCGCCCACUUGGCAG	Cleavage	cdna chromosome:ASM83294v1:4:2386674:2388035:-1 gene:Bcin04g06820 gene_biotype:protein_coding transcript_biotype:protein_coding	1
siR9	Bcin12g00300.1	3	-1	1	21	3101	3121	ACUUUUAAGUCGGUAUGCAAC	: ::: ::..::.::.:::::	GGUGCUUAUUGAUUUGAAAGU	Cleavage	cdna chromosome:ASM83294v1:12:106896:110669:-1 gene:Bcin12g00300 gene_biotype:protein_coding transcript_biotype:protein_coding	1
siR9	Bcin14g05300.1	3	-1	1	21	1401	1421	ACUUUUAAGUCGGUAUGCAAC	: :::: :::::::::.::	UAUUCAUAGCGACUUAAAGGU	Cleavage	cdna chromosome:ASM83294v1:14:2021928:2023432:1 gene:Bcin14g05300 gene_biotype:protein_coding transcript_biotype:protein_coding	1
miR156d_5p	Bcin08g04120.1	3.5	-1	1	20	500	519	UGACAGAAGAGAGUGAGCAC	:::.:::.:::.:::: ::.	GUGUUCAUUCUUUUCUCUCG	Cleavage	cdna chromosome:ASM83294v1:8:1588537:1592318:1 gene:Bcin08g04120 gene_biotype:protein_coding transcript_biotype:protein_coding	1
miR156d_5p	Bcin01g10050.1	3.5	-1	1	20	85	104	UGACAGAAGAGAGUGAGCAC	::: ::.:.:::::: :::	AUGCACAUUUUCUUCUUUCA	Cleavage	cdna chromosome:ASM83294v1:1:3512120:3516010:-1 gene:Bcin01g10050 gene_biotype:protein_coding transcript_biotype:protein_coding	1
miR156d_5p	Bcin11g05300.1	3.5	-1	1	20	47	66	UGACAGAAGAGAGUGAGCAC	: : ::.:.::::::::.:	UUCCGCAUUUUCUUCUGUUA	Cleavage	cdna chromosome:ASM83294v1:11:1883618:1885574:-1 gene:Bcin11g05300 gene_biotype:protein_coding transcript_biotype:protein_coding	1
miR156d_5p	Bcin10g04710.2	3.5	-1	1	20	1328	1346	UGACAGAAGAGAGUGAGCAC	::: ::::::::::: :::	AUGC-CACUCUCUUCUCUCA	Cleavage	cdna chromosome:ASM83294v1:10:1808951:1811680:1 gene:Bcin10g04710 gene_biotype:protein_coding transcript_biotype:protein_coding	1
miR156d_5p	Bcin10g04710.1	3.5	-1	1	20	1328	1346	UGACAGAAGAGAGUGAGCAC	::: ::::::::::: :::	AUGC-CACUCUCUUCUCUCA	Cleavage	cdna chromosome:ASM83294v1:10:1808951:1811680:1 gene:Bcin10g04710 gene_biotype:protein_coding transcript_biotype:protein_coding	1
miR157a_5p	Bcin02g06110.1	3.5	-1	1	21	116	136	UUGACAGAAGAUAGAGAGCAC	::.:::.::::::::: ::	CUGUUCUUUAUCUUCUGCCAU	Cleavage	cdna chromosome:ASM83294v1:2:2150788:2155789:1 gene:Bcin02g06110 gene_biotype:protein_coding transcript_biotype:protein_coding	1
miR157a_5p	Bcin04g04910.1	3.5	-1	1	21	81	101	UUGACAGAAGAUAGAGAGCAC	::::::::: :: .::::::	AUGCUCUCUAGCUAUUGUCAA	Translation	cdna chromosome:ASM83294v1:4:1690106:1692054:1 gene:Bcin04g04910 gene_biotype:protein_coding transcript_biotype:protein_coding	1
miR157a_5p	Bcin04g04910.2	3.5	-1	1	21	81	101	UUGACAGAAGAUAGAGAGCAC	::::::::: :: .::::::	AUGCUCUCUAGCUAUUGUCAA	Translation	cdna chromosome:ASM83294v1:4:1690106:1692054:1 gene:Bcin04g04910 gene_biotype:protein_coding transcript_biotype:protein_coding	1
miR157a_5p	Bcin06g05160.1	3.5	-1	1	21	1060	1080	UUGACAGAAGAUAGAGAGCAC	: :::::.::::::: ::: :	GGGCUCUUUAUCUUCGGUCCA	Cleavage	cdna chromosome:ASM83294v1:6:1749131:1751718:-1 gene:Bcin06g05160 gene_biotype:protein_coding transcript_biotype:protein_coding	1
miR157a_5p	Bcin07g05630.1	3.5	-1	1	21	1940	1960	UUGACAGAAGAUAGAGAGCAC	:::::::::: ::: :::.	UGGCUCUCUAUCGUCUAUCAG	Cleavage	cdna chromosome:ASM83294v1:7:2083408:2086571:1 gene:Bcin07g05630 gene_biotype:protein_coding transcript_biotype:protein_coding	1
miR157a_5p	Bcin03g02840.1	3.5	-1	1	21	604	624	UUGACAGAAGAUAGAGAGCAC	: ::. ::.:.:::::::::	CUACUUCCUGUUUUCUGUCAA	Cleavage	cdna chromosome:ASM83294v1:3:942485:944378:1 gene:Bcin03g02840 gene_biotype:protein_coding transcript_biotype:protein_coding	1
miR396a_3p	Bcin04g02090.1	3.5	-1	1	21	1469	1489	AUAAAGCUGUGGGAAGAUACA	::.:::::. :..:::::::	AGUGUCUUCUGAUGGCUUUAU	Translation	cdna chromosome:ASM83294v1:4:805604:810007:-1 gene:Bcin04g02090 gene_biotype:protein_coding transcript_biotype:protein_coding	1
miR396a_3p	Bcin04g02090.2	3.5	-1	1	21	1532	1552	AUAAAGCUGUGGGAAGAUACA	::.:::::. :..:::::::	AGUGUCUUCUGAUGGCUUUAU	Translation	cdna chromosome:ASM83294v1:4:805604:810007:-1 gene:Bcin04g02090 gene_biotype:protein_coding transcript_biotype:protein_coding	1
miR396a_3p	Bcin13g03640.1	3.5	-1	1	21	2002	2022	AUAAAGCUGUGGGAAGAUACA	::::.:.::::::::.:	ACGUUCUUUCUACAGCUUUGU	Cleavage	cdna chromosome:ASM83294v1:13:1263463:1265974:-1 gene:Bcin13g03640 gene_biotype:protein_coding transcript_biotype:protein_coding	1
miR396a_3p	Bcin08g02980.1	3.5	-1	1	21	4065	4085	AUAAAGCUGUGGGAAGAUACA	:::::: :...:.:.:::::	GGUAUCUGCUUGCGGUUUUAU	Cleavage	cdna chromosome:ASM83294v1:8:1127510:1136475:-1 gene:Bcin08g02980 gene_biotype:protein_coding transcript_biotype:protein_coding	1
miR396a_3p	Bcin08g05610.1	3.5	-1	1	21	505	525	AUAAAGCUGUGGGAAGAUACA	::::::.:.:: ::::::	GCUAUCUUUCUACCGCUUUAC	Cleavage	cdna chromosome:ASM83294v1:8:2118562:2119671:-1 gene:Bcin08g05610 gene_biotype:protein_coding transcript_biotype:protein_coding	1
miR396a_3p	Bcin07g04940.1	3.5	-1	1	21	1302	1322	AUAAAGCUGUGGGAAGAUACA	: :.:.:::.::..:.:::.:	UCUGUUUUCUCAUGGUUUUGU	Cleavage	cdna chromosome:ASM83294v1:7:1779084:1781978:-1 gene:Bcin07g04940 gene_biotype:protein_coding transcript_biotype:protein_coding	1
miR396a_3p	Bcin03g08100.1	3.5	-1	1	21	108	127	AUAAAGCUGUGGGAAGAUACA	: ::::::.::::: ::::::	UUUAUCUUUCCACA-CUUUAU	Cleavage	cdna chromosome:ASM83294v1:3:2787239:2788499:-1 gene:Bcin03g08100 gene_biotype:protein_coding transcript_biotype:protein_coding	1
miR396a_3p	Bcin08g04920.1	3.5	-1	1	21	1357	1377	AUAAAGCUGUGGGAAGAUACA	: :::: ::.:.::.:::::	AGAAUCUGCCUAUAGUUUUAU	Cleavage	cdna chromosome:ASM83294v1:8:1881930:1884922:1 gene:Bcin08g04920 gene_biotype:protein_coding transcript_biotype:protein_coding	1
miR396a_3p	Bcin01g07390.1	3.5	-1	1	21	437	457	AUAAAGCUGUGGGAAGAUACA	:::. :.: ::::::::::	CUUAUUGUUCAACAGCUUUAU	Translation	cdna chromosome:ASM83294v1:1:2586308:2587701:1 gene:Bcin01g07390 gene_biotype:protein_coding transcript_biotype:protein_coding	1
miR396a_3p	Bcin15g02370.1	3.5	-1	1	21	748	768	AUAAAGCUGUGGGAAGAUACA	:. :::.:.:..:::::::	GAUGCCUUUCUAUGGCUUUAU	Cleavage	cdna chromosome:ASM83294v1:15:832730:836052:1 gene:Bcin15g02370 gene_biotype:protein_coding transcript_biotype:protein_coding	1
miR396a_5p	Bcin01g02020.1	3.5	-1	1	21	695	715	UUCCACAGCUUUCUUGAACUG	:.:::.:: ::::::::: ::	CGGUUUAAAAAAGCUGUGUAA	Cleavage	cdna chromosome:ASM83294v1:1:782375:785574:1 gene:Bcin01g02020 gene_biotype:protein_coding transcript_biotype:protein_coding	1
miR396a_5p	Bcin11g01110.2	3.5	-1	1	21	1208	1228	UUCCACAGCUUUCUUGAACUG	..:::..::::::: :::::	UGGUUUGAGAAAGCAGUGGAU	Cleavage	cdna chromosome:ASM83294v1:11:398332:400084:1 gene:Bcin11g01110 gene_biotype:protein_coding transcript_biotype:protein_coding	1
miR396a_5p	Bcin11g01110.1	3.5	-1	1	21	1157	1177	UUCCACAGCUUUCUUGAACUG	..:::..::::::: :::::	UGGUUUGAGAAAGCAGUGGAU	Cleavage	cdna chromosome:ASM83294v1:11:398332:400084:1 gene:Bcin11g01110 gene_biotype:protein_coding transcript_biotype:protein_coding	1
miR396a_5p	Bcin11g05210.1	3.5	-1	1	21	2311	2331	UUCCACAGCUUUCUUGAACUG	:. ::::::::.:. ::::::	CGCUUCAAGAAGGUCGUGGAA	Cleavage	cdna chromosome:ASM83294v1:11:1852048:1855191:1 gene:Bcin11g05210 gene_biotype:protein_coding transcript_biotype:protein_coding	2
miR396a_5p	Bcin01g01940.1	3.5	-1	1	21	641	661	UUCCACAGCUUUCUUGAACUG	:. ::::::::.::: ::::.	CGAUUCAAGAAGGCUUUGGAG	Cleavage	cdna chromosome:ASM83294v1:1:729971:732719:-1 gene:Bcin01g01940 gene_biotype:protein_coding transcript_biotype:protein_coding	1
miR396a_5p	Bcin01g01940.2	3.5	-1	1	21	641	661	UUCCACAGCUUUCUUGAACUG	:. ::::::::.::: ::::.	CGAUUCAAGAAGGCUUUGGAG	Cleavage	cdna chromosome:ASM83294v1:1:729971:732719:-1 gene:Bcin01g01940 gene_biotype:protein_coding transcript_biotype:protein_coding	1
miR396a_5p	Bcin05g03500.1	3.5	-1	1	21	2091	2111	UUCCACAGCUUUCUUGAACUG	.:::..: :::::::::::	GGGUUUGAUAAAGCUGUGGAU	Cleavage	cdna chromosome:ASM83294v1:5:1269969:1272981:-1 gene:Bcin05g03500 gene_biotype:protein_coding transcript_biotype:protein_coding	2
miR396a_5p	Bcin10g00820.1	3.5	-1	1	21	911	931	UUCCACAGCUUUCUUGAACUG	:: :..::::::.::::::	GAGGUUGAGAAAGUUGUGGAU	Cleavage	cdna chromosome:ASM83294v1:10:347480:348641:-1 gene:Bcin10g00820 gene_biotype:protein_coding transcript_biotype:protein_coding	1
miR396a_5p	Bcin12g01140.1	3.5	-1	1	21	4636	4656	UUCCACAGCUUUCUUGAACUG	::::.: ::::::::: ::.	GAGUUUAUGAAAGCUGUAGAG	Cleavage	cdna chromosome:ASM83294v1:12:384068:391998:-1 gene:Bcin12g01140 gene_biotype:protein_coding transcript_biotype:protein_coding	1
miR396a_5p	Bcin12g06230.1	3.5	-1	1	21	2532	2552	UUCCACAGCUUUCUUGAACUG	:::::::::::: ::::	AAUGUCAAGAAAGCUGCGGAA	Cleavage	cdna chromosome:ASM83294v1:12:2155762:2162889:1 gene:Bcin12g06230 gene_biotype:protein_coding transcript_biotype:protein_coding	1
miR396a_5p	Bcin01g02160.1	3.5	-1	1	21	758	778	UUCCACAGCUUUCUUGAACUG	..:: :::::.::.: :::::	UGGUCCAAGAGAGUUAUGGAA	Cleavage	cdna chromosome:ASM83294v1:1:817328:821589:-1 gene:Bcin01g02160 gene_biotype:protein_coding transcript_biotype:protein_coding	1
miR396a_5p	Bcin02g01980.1	3.5	-1	1	21	827	847	UUCCACAGCUUUCUUGAACUG	:::.::::::. ::::::	AUUUUCGAGAAAGUGGUGGAA	Cleavage	cdna chromosome:ASM83294v1:2:742347:745265:1 gene:Bcin02g01980 gene_biotype:protein_coding transcript_biotype:protein_coding	1
miR396a_5p	Bcin08g00810.1	3.5	-1	1	21	975	995	UUCCACAGCUUUCUUGAACUG	:::::::.::.::: :::	GCAUUCAAGAGAGUUGUCGAA	Cleavage	cdna chromosome:ASM83294v1:8:341201:343242:1 gene:Bcin08g00810 gene_biotype:protein_coding transcript_biotype:protein_coding	1
miR396a_5p	Bcin10g03510.1	3.5	-1	1	21	476	496	UUCCACAGCUUUCUUGAACUG	::::::::.:. ::::::	GGUUUCAAGAAGGUGGUGGAA	Cleavage	cdna chromosome:ASM83294v1:10:1333702:1335420:1 gene:Bcin10g03510 gene_biotype:protein_coding transcript_biotype:protein_coding	1
miR396a_5p	Bcin14g04230.1	3.5	-1	1	21	826	846	UUCCACAGCUUUCUUGAACUG	::::::::.:::: ::.:	CCAUUCAAGAAGGCUGAGGGA	Cleavage	cdna chromosome:ASM83294v1:14:1660693:1661969:1 gene:Bcin14g04230 gene_biotype:protein_coding transcript_biotype:protein_coding	1
miR396a_5p	Bcin05g04850.1	3.5	-1	1	21	4497	4517	UUCCACAGCUUUCUUGAACUG	.::: :::::.:.:: ::::	AGGUUGAAGAAGGUUGAGGAA	Cleavage	cdna chromosome:ASM83294v1:5:1717971:1723882:-1 gene:Bcin05g04850 gene_biotype:protein_coding transcript_biotype:protein_coding	1
miR396a_5p	Bcin05g04850.2	3.5	-1	1	21	4493	4513	UUCCACAGCUUUCUUGAACUG	.::: :::::.:.:: ::::	AGGUUGAAGAAGGUUGAGGAA	Cleavage	cdna chromosome:ASM83294v1:5:1717971:1723882:-1 gene:Bcin05g04850 gene_biotype:protein_coding transcript_biotype:protein_coding	1
miR396a_5p	Bcin03g06450.1	3.5	-1	1	21	2774	2794	UUCCACAGCUUUCUUGAACUG	.::: :::::.: :::::.:	AGGUUGAAGAAGGGUGUGGGA	Cleavage	cdna chromosome:ASM83294v1:3:2174773:2178311:1 gene:Bcin03g06450 gene_biotype:protein_coding transcript_biotype:protein_coding	1
miR396a_5p	Bcin06g07500.1	3.5	-1	1	21	1284	1304	UUCCACAGCUUUCUUGAACUG	..: ::::::::::::::.	UGGGGCAAGAAAGCUGUGGGU	Cleavage	cdna chromosome:ASM83294v1:6:2649735:2651207:-1 gene:Bcin06g07500 gene_biotype:protein_coding transcript_biotype:protein_coding	1
miR396a_5p	Bcin01g05770.1	3.5	-1	1	21	1242	1262	UUCCACAGCUUUCUUGAACUG	.::: .::::.:.:::::..	AGGUUGGAGAAGGUUGUGGGG	Cleavage	cdna chromosome:ASM83294v1:1:2012073:2013516:-1 gene:Bcin01g05770 gene_biotype:protein_coding transcript_biotype:protein_coding	1
miR396a_5p	Bcin02g08980.1	3.5	-1	1	21	1464	1484	UUCCACAGCUUUCUUGAACUG	..::: ::::::: ::::::	UGGUUACAGAAAGCCGUGGAA	Cleavage	cdna chromosome:ASM83294v1:2:3188585:3191075:-1 gene:Bcin02g08980 gene_biotype:protein_coding transcript_biotype:protein_coding	1
miR396a_5p	Bcin07g00620.1	3.5	-1	1	21	591	611	UUCCACAGCUUUCUUGAACUG	: ::::::::: ::::::	UUCUCCAAGAAAGCAGUGGAA	Cleavage	cdna chromosome:ASM83294v1:7:227541:228905:1 gene:Bcin07g00620 gene_biotype:protein_coding transcript_biotype:protein_coding	1
miR396a_5p	Bcin02g07380.1	3.5	-1	1	21	2451	2471	UUCCACAGCUUUCUUGAACUG	::: :.:.:.:.::::::.	GUGUUGAGGGAGGUUGUGGAG	Cleavage	cdna chromosome:ASM83294v1:2:2614062:2616633:-1 gene:Bcin02g07380 gene_biotype:protein_coding transcript_biotype:protein_coding	1
miR396a_5p	Bcin01g04610.1	3.5	-1	1	21	971	991	UUCCACAGCUUUCUUGAACUG	::: :::::::.: ::::.	UCGUUGAAGAAAGUUUUGGAG	Cleavage	cdna chromosome:ASM83294v1:1:1678731:1680720:1 gene:Bcin01g04610 gene_biotype:protein_coding transcript_biotype:protein_coding	1
miR482b	Bcin09g05150.2	3.5	-1	1	22	1591	1612	UCUUGCCUACACCGCCCAUGCC	: ::: :::::::::: ::::	GUCAUUUGCGGUGUAGGGAAGA	Cleavage	cdna chromosome:ASM83294v1:9:1790744:1793848:-1 gene:Bcin09g05150 gene_biotype:protein_coding transcript_biotype:protein_coding	1
miR482b	Bcin09g05150.1	3.5	-1	1	22	1358	1379	UCUUGCCUACACCGCCCAUGCC	: ::: :::::::::: ::::	GUCAUUUGCGGUGUAGGGAAGA	Cleavage	cdna chromosome:ASM83294v1:9:1790744:1793848:-1 gene:Bcin09g05150 gene_biotype:protein_coding transcript_biotype:protein_coding	1
miR482b	Bcin01g05890.1	3.5	-1	1	22	683	704	UCUUGCCUACACCGCCCAUGCC	::: .:::::::::::::	AACAUUUUUGGUGUAGGCAAGA	Cleavage	cdna chromosome:ASM83294v1:1:2053377:2058704:-1 gene:Bcin01g05890 gene_biotype:protein_coding transcript_biotype:protein_coding	1
miR482b	Bcin07g03040.1	3.5	-1	1	22	1578	1599	UCUUGCCUACACCGCCCAUGCC	: : :.::::::::.:.::	GAGAGGAGUGGUGUAGGUAGGA	Cleavage	cdna chromosome:ASM83294v1:7:1109428:1112587:-1 gene:Bcin07g03040 gene_biotype:protein_coding transcript_biotype:protein_coding	1
miR5300	Bcin14g05100.1	3.5	-1	1	22	820	841	UCCCCAGUCCAGGCAUUCCAAC	::::: ::::: ..::::::	CGUGGAAGGCCUGCGUUGGGGA	Cleavage	cdna chromosome:ASM83294v1:14:1961854:1964113:-1 gene:Bcin14g05100 gene_biotype:protein_coding transcript_biotype:protein_coding	1
miR5300	Bcin14g05100.1	3.5	-1	1	21	821	841	UCCCCAGUCCAGGCAUUCCAA	::::: ::::: ..::::::	GUGGAAGGCCUGCGUUGGGGA	Cleavage	cdna chromosome:ASM83294v1:14:1961854:1964113:-1 gene:Bcin14g05100 gene_biotype:protein_coding transcript_biotype:protein_coding	1
siR1	Bcin16g04690.1	3.5	-1	1	21	1179	1199	UAUUCAGAAAAGAUCGUUGUC	::::: :.:: :::::::.::	GACAAAGGUCGUUUCUGAGUA	Translation	cdna chromosome:ASM83294v1:16:1714436:1716144:1 gene:Bcin16g04690 gene_biotype:protein_coding transcript_biotype:protein_coding	1
siR1	Bcin07g01260.1	3.5	-1	1	21	372	392	UAUUCAGAAAAGAUCGUUGUC	: :::.::::::::: :: ::	GCCAAUGAUCUUUUCCGAUUA	Cleavage	cdna chromosome:ASM83294v1:7:454437:456576:1 gene:Bcin07g01260 gene_biotype:protein_coding transcript_biotype:protein_coding	1
siR1	Bcin15g05430.1	3.5	-1	1	21	305	325	UAUUCAGAAAAGAUCGUUGUC	::.:::.: :::::::::	UCAAAUGAUUUCUUCUGAAUA	Translation	cdna chromosome:ASM83294v1:15:1901125:1904487:-1 gene:Bcin15g05430 gene_biotype:protein_coding transcript_biotype:protein_coding	1
siR1	Bcin04g01080.1	3.5	-1	1	21	2808	2828	UAUUCAGAAAAGAUCGUUGUC	:. ::.: ::::::.::.:::	GGGAAUGUUCUUUUUUGGAUA	Cleavage	cdna chromosome:ASM83294v1:4:429200:432825:1 gene:Bcin04g01080 gene_biotype:protein_coding transcript_biotype:protein_coding	1
siR1	Bcin01g07940.1	3.5	-1	1	21	403	423	UAUUCAGAAAAGAUCGUUGUC	:::::::::::::: :. :	AUCAACGAUCUUUUCUUAGAA	Cleavage	cdna chromosome:ASM83294v1:1:2769645:2770622:1 gene:Bcin01g07940 gene_biotype:protein_coding transcript_biotype:protein_coding	1
siR1	Bcin07g00990.1	3.5	-1	1	21	276	296	UAUUCAGAAAAGAUCGUUGUC	:.:.: ::::::::::.::	AAUAGCACUCUUUUCUGAGUA	Cleavage	cdna chromosome:ASM83294v1:7:358121:359959:1 gene:Bcin07g00990 gene_biotype:protein_coding transcript_biotype:protein_coding	1
siR1	Bcin01g11520.1	3.5	-1	1	21	719	739	UAUUCAGAAAAGAUCGUUGUC	: ::::::::::.::.: :	AUCCACGAUCUUUUUUGGAGA	Cleavage	cdna chromosome:ASM83294v1:1:4055961:4057765:-1 gene:Bcin01g11520 gene_biotype:protein_coding transcript_biotype:protein_coding	1
siR1	Bcin02g09140.2	3.5	-1	1	21	2398	2418	UAUUCAGAAAAGAUCGUUGUC	::: :::.:::: ::.:::	UCCAAGGAUUUUUUGUGGAUA	Cleavage	cdna chromosome:ASM83294v1:2:3234923:3241359:1 gene:Bcin02g09140 gene_biotype:protein_coding transcript_biotype:protein_coding	2
siR1	Bcin16g02740.1	3.5	-1	1	21	246	266	UAUUCAGAAAAGAUCGUUGUC	:: : ::.::::.::.:::	AUCACCAAUUUUUUUUGGAUA	Cleavage	cdna chromosome:ASM83294v1:16:1072834:1074341:-1 gene:Bcin16g02740 gene_biotype:protein_coding transcript_biotype:protein_coding	2
siR1	Bcin16g02740.2	3.5	-1	1	21	246	266	UAUUCAGAAAAGAUCGUUGUC	:: : ::.::::.::.:::	AUCACCAAUUUUUUUUGGAUA	Cleavage	cdna chromosome:ASM83294v1:16:1072834:1074341:-1 gene:Bcin16g02740 gene_biotype:protein_coding transcript_biotype:protein_coding	2
siR10	Bcin09g00810.1	3.5	-1	1	21	535	555	UGGUAUUGUUCCGUUCAGGGA	::: ::::.::.:..:::.::	UCCAUGAAUGGGAUGAUAUCA	Cleavage	cdna chromosome:ASM83294v1:9:295428:296822:-1 gene:Bcin09g00810 gene_biotype:protein_coding transcript_biotype:protein_coding	2
siR10	Bcin11g01090.1	3.5	-1	1	21	1101	1121	UGGUAUUGUUCCGUUCAGGGA	:::.:: :.:::::::::: :	UCCUUGCAUGGAACAAUACAA	Cleavage	cdna chromosome:ASM83294v1:11:391905:395492:-1 gene:Bcin11g01090 gene_biotype:protein_coding transcript_biotype:protein_coding	1
siR10	Bcin10g02460.1	3.5	-1	1	21	1391	1411	UGGUAUUGUUCCGUUCAGGGA	:::.:.::..::::::.:	AGGCUGGAUGGGGCAAUACUA	Cleavage	cdna chromosome:ASM83294v1:10:943668:945890:-1 gene:Bcin10g02460 gene_biotype:protein_coding transcript_biotype:protein_coding	1
siR10	Bcin16g01010.1	3.5	-1	1	21	977	997	UGGUAUUGUUCCGUUCAGGGA	.:::.:.::::::: .:::	AGUCUGGAUGGAACAAGGCCA	Cleavage	cdna chromosome:ASM83294v1:16:421296:423014:1 gene:Bcin16g01010 gene_biotype:protein_coding transcript_biotype:protein_coding	1
siR10	Bcin16g01010.2	3.5	-1	1	21	1026	1046	UGGUAUUGUUCCGUUCAGGGA	.:::.:.::::::: .:::	AGUCUGGAUGGAACAAGGCCA	Cleavage	cdna chromosome:ASM83294v1:16:421296:423014:1 gene:Bcin16g01010 gene_biotype:protein_coding transcript_biotype:protein_coding	1
siR10	Bcin16g01010.3	3.5	-1	1	21	977	997	UGGUAUUGUUCCGUUCAGGGA	.:::.:.::::::: .:::	AGUCUGGAUGGAACAAGGCCA	Cleavage	cdna chromosome:ASM83294v1:16:421296:423014:1 gene:Bcin16g01010 gene_biotype:protein_coding transcript_biotype:protein_coding	1
siR10	Bcin16g01010.4	3.5	-1	1	21	1026	1046	UGGUAUUGUUCCGUUCAGGGA	.:::.:.::::::: .:::	AGUCUGGAUGGAACAAGGCCA	Cleavage	cdna chromosome:ASM83294v1:16:421296:423014:1 gene:Bcin16g01010 gene_biotype:protein_coding transcript_biotype:protein_coding	1
siR10	Bcin10g00520.1	3.5	-1	1	21	2683	2703	UGGUAUUGUUCCGUUCAGGGA	: :.::::.::.::::::	UAACGGGACGGGACGAUACCA	Cleavage	cdna chromosome:ASM83294v1:10:194037:197526:-1 gene:Bcin10g00520 gene_biotype:protein_coding transcript_biotype:protein_coding	1
siR10	Bcin07g03390.1	3.5	-1	1	21	658	678	UGGUAUUGUUCCGUUCAGGGA	::: .:: :::::.:::::	AACCUCGACAGAACAGUACCA	Cleavage	cdna chromosome:ASM83294v1:7:1242545:1248721:-1 gene:Bcin07g03390 gene_biotype:protein_coding transcript_biotype:protein_coding	1
siR11	Bcin07g00950.1	3.5	-1	1	24	609	632	GCACAGAGUAGGAUCACGAGGCCC	.:::.::.:.::.:::::	UCCGGAUGUGGUCUUGCUUUGUGC	Cleavage	cdna chromosome:ASM83294v1:7:346877:348325:-1 gene:Bcin07g00950 gene_biotype:protein_coding transcript_biotype:protein_coding	1
siR12	Bcin13g02990.1	3.5	-1	1	22	543	564	GAUCCUUCGAUGUCGGCUCUUC	:..:::.:::: ::::: ::::	GGGGAGUCGACUUCGAAAGAUC	Translation	cdna chromosome:ASM83294v1:13:1044142:1046023:-1 gene:Bcin13g02990 gene_biotype:protein_coding transcript_biotype:protein_coding	1
siR12	Bcin02g08830.1	3.5	-1	1	22	1643	1664	GAUCCUUCGAUGUCGGCUCUUC	.:::: ::.:.:::: :::::	CGAGAGGCGGCGUCGAUGGAUC	Cleavage	cdna chromosome:ASM83294v1:2:3144522:3152966:-1 gene:Bcin02g08830 gene_biotype:protein_coding transcript_biotype:protein_coding	1
siR12	Bcin14g00480.1	3.5	-1	1	22	1596	1617	GAUCCUUCGAUGUCGGCUCUUC	:. :.::.::..:.:::::::	GGUGGGCUGAUGUUGAAGGAUA	Cleavage	cdna chromosome:ASM83294v1:14:183979:187053:1 gene:Bcin14g00480 gene_biotype:protein_coding transcript_biotype:protein_coding	1
siR12	Bcin12g03330.1	3.5	-1	1	22	3111	3132	GAUCCUUCGAUGUCGGCUCUUC	::.:: : ::::.::::::::	GAGGAUCAAACAUUGAAGGAUC	Cleavage	cdna chromosome:ASM83294v1:12:1157496:1162250:1 gene:Bcin12g03330 gene_biotype:protein_coding transcript_biotype:protein_coding	1
siR12	Bcin01g01650.1	3.5	-1	1	22	1575	1596	GAUCCUUCGAUGUCGGCUCUUC	: :::.:::.:.:::::::	UUACAGCUGACGUUGAAGGAUA	Cleavage	cdna chromosome:ASM83294v1:1:637473:640996:1 gene:Bcin01g01650 gene_biotype:protein_coding transcript_biotype:protein_coding	1
siR12	Bcin11g00130.1	3.5	-1	1	22	2756	2777	GAUCCUUCGAUGUCGGCUCUUC	: .: :..::.::.::.:::::	GUGGUGUUGAUAUUGAGGGAUC	Cleavage	cdna chromosome:ASM83294v1:11:51410:54781:1 gene:Bcin11g00130 gene_biotype:protein_coding transcript_biotype:protein_coding	1
siR12	Bcin05g06090.1	3.5	-1	1	22	2171	2192	GAUCCUUCGAUGUCGGCUCUUC	.:: :.:.::::::.::::	AUGGAUCUGGCAUCGAGGGAUA	Cleavage	cdna chromosome:ASM83294v1:5:2084337:2086782:-1 gene:Bcin05g06090 gene_biotype:protein_coding transcript_biotype:protein_coding	1
siR12	Bcin01g07000.1	3.5	-1	1	22	964	985	GAUCCUUCGAUGUCGGCUCUUC	::::::::.::::: :: :	UCCGAGCCGACGUCGAAAGACC	Cleavage	cdna chromosome:ASM83294v1:1:2449531:2450734:-1 gene:Bcin01g07000 gene_biotype:protein_coding transcript_biotype:protein_coding	1
siR12	Bcin16g01670.2	3.5	-1	1	22	2184	2205	GAUCCUUCGAUGUCGGCUCUUC	.::: :: :.:::::::::.	ACGGAGGCGUCGUCGAAGGAUU	Cleavage	cdna chromosome:ASM83294v1:16:679461:684075:1 gene:Bcin16g01670 gene_biotype:protein_coding transcript_biotype:protein_coding	1
siR12	Bcin16g01670.1	3.5	-1	1	22	2184	2205	GAUCCUUCGAUGUCGGCUCUUC	.::: :: :.:::::::::.	ACGGAGGCGUCGUCGAAGGAUU	Cleavage	cdna chromosome:ASM83294v1:16:679461:684075:1 gene:Bcin16g01670 gene_biotype:protein_coding transcript_biotype:protein_coding	1
siR12	Bcin03g08290.1	3.5	-1	1	22	3072	3093	GAUCCUUCGAUGUCGGCUCUUC	.:::: :::::.:::: ::.	AUGGAGCGGACAUUGAAGAAUU	Cleavage	cdna chromosome:ASM83294v1:3:2839481:2843461:1 gene:Bcin03g08290 gene_biotype:protein_coding transcript_biotype:protein_coding	1
siR12	Bcin01g02070.1	3.5	-1	1	22	854	875	GAUCCUUCGAUGUCGGCUCUUC	..:.: : ::.:.::::::::	AGGGGGACUACGUUGAAGGAUC	Cleavage	cdna chromosome:ASM83294v1:1:795942:797403:1 gene:Bcin01g02070 gene_biotype:protein_coding transcript_biotype:protein_coding	2
siR12	Bcin01g10020.1	3.5	-1	1	22	1705	1726	GAUCCUUCGAUGUCGGCUCUUC	: :. :::..::.:::::.::	AAUGGUCCGGUAUUGAAGGGUC	Cleavage	cdna chromosome:ASM83294v1:1:3498623:3501521:-1 gene:Bcin01g10020 gene_biotype:protein_coding transcript_biotype:protein_coding	1
siR14	Bcin06g03540.1	3.5	-1	1	20	1169	1188	GCGCUCUUAGUUCAGUUCGG	:.:::.:::.:: ::::::.	CUGAAUUGAGCUCAGAGCGU	Cleavage	cdna chromosome:ASM83294v1:6:1249025:1250668:-1 gene:Bcin06g03540 gene_biotype:protein_coding transcript_biotype:protein_coding	1
siR14	Bcin05g06570.1	3.5	-1	1	20	1027	1046	GCGCUCUUAGUUCAGUUCGG	.::.::::::.:: :::::	UCGGACUGAAUUAUGAGCGA	Cleavage	cdna chromosome:ASM83294v1:5:2261845:2263340:1 gene:Bcin05g06570 gene_biotype:protein_coding transcript_biotype:protein_coding	1
siR14	Bcin16g01670.1	3.5	-1	1	20	3973	3992	GCGCUCUUAGUUCAGUUCGG	: .:::::.:::::::.:	ACAGACUGAGCUAAGAGUGA	Cleavage	cdna chromosome:ASM83294v1:16:679461:684075:1 gene:Bcin16g01670 gene_biotype:protein_coding transcript_biotype:protein_coding	1
siR14	Bcin16g01670.2	3.5	-1	1	20	4035	4054	GCGCUCUUAGUUCAGUUCGG	: .:::::.:::::::.:	ACAGACUGAGCUAAGAGUGA	Cleavage	cdna chromosome:ASM83294v1:16:679461:684075:1 gene:Bcin16g01670 gene_biotype:protein_coding transcript_biotype:protein_coding	1
siR14	Bcin04g00300.1	3.5	-1	1	20	2170	2189	GCGCUCUUAGUUCAGUUCGG	: :: ::..::.:::::::	ACCAAGUGGGCUGAGAGCGC	Cleavage	cdna chromosome:ASM83294v1:4:117571:120351:1 gene:Bcin04g00300 gene_biotype:protein_coding transcript_biotype:protein_coding	1
siR15	Bcin10g02200.1	3.5	-1	1	21	4945	4965	UCAGAAAUAGAAAUGAACGGA	:..:::..:::::.:::.::	UUUGUUUGUUUCUGUUUUUGU	Cleavage	cdna chromosome:ASM83294v1:10:848291:853636:1 gene:Bcin10g02200 gene_biotype:protein_coding transcript_biotype:protein_coding	1
siR15	Bcin10g01600.1	3.5	-1	1	21	1230	1250	UCAGAAAUAGAAAUGAACGGA	::: ::..:::.:.:::.:::	UCCUUUUGUUUUUGUUUUUGA	Cleavage	cdna chromosome:ASM83294v1:10:607610:613031:1 gene:Bcin10g01600 gene_biotype:protein_coding transcript_biotype:protein_coding	1
siR15	Bcin06g03590.1	3.5	-1	1	21	730	750	UCAGAAAUAGAAAUGAACGGA	::..:::::.:::::::	ACGCUUUGUUUCUGUUUCUGA	Cleavage	cdna chromosome:ASM83294v1:6:1261709:1262996:-1 gene:Bcin06g03590 gene_biotype:protein_coding transcript_biotype:protein_coding	1
siR15	Bcin02g00220.1	3.5	-1	1	21	2053	2073	UCAGAAAUAGAAAUGAACGGA	: .:::.::::.:::::.: :	UAUGUUUAUUUUUAUUUUUAA	Cleavage	cdna chromosome:ASM83294v1:2:189996:192115:1 gene:Bcin02g00220 gene_biotype:protein_coding transcript_biotype:protein_coding	1
siR15	Bcin10g00310.2	3.5	-1	1	21	3374	3394	UCAGAAAUAGAAAUGAACGGA	::::..:::.:.:::.::	GGCGUUUGUUUUUGUUUUUGC	Cleavage	cdna chromosome:ASM83294v1:10:113840:118125:1 gene:Bcin10g00310 gene_biotype:protein_coding transcript_biotype:protein_coding	1
siR15	Bcin10g00310.1	3.5	-1	1	21	3872	3892	UCAGAAAUAGAAAUGAACGGA	::::..:::.:.:::.::	GGCGUUUGUUUUUGUUUUUGC	Cleavage	cdna chromosome:ASM83294v1:10:113840:118125:1 gene:Bcin10g00310 gene_biotype:protein_coding transcript_biotype:protein_coding	1
siR15	Bcin06g06760.1	3.5	-1	1	21	4870	4890	UCAGAAAUAGAAAUGAACGGA	:..: :. :::::::::.:::	UUUGAUUUUUUCUAUUUUUGA	Cleavage	cdna chromosome:ASM83294v1:6:2369333:2374421:-1 gene:Bcin06g06760 gene_biotype:protein_coding transcript_biotype:protein_coding	1
siR15	Bcin10g05960.1	3.5	-1	1	21	99	119	UCAGAAAUAGAAAUGAACGGA	:: ::::::::::.:::	CCAAUUAAUUUCUAUUUUUGA	Cleavage	cdna chromosome:ASM83294v1:10:2287275:2290132:1 gene:Bcin10g05960 gene_biotype:protein_coding transcript_biotype:protein_coding	1
siR15	Bcin10g05960.2	3.5	-1	1	21	99	119	UCAGAAAUAGAAAUGAACGGA	:: ::::::::::.:::	CCAAUUAAUUUCUAUUUUUGA	Cleavage	cdna chromosome:ASM83294v1:10:2287275:2290132:1 gene:Bcin10g05960 gene_biotype:protein_coding transcript_biotype:protein_coding	1
siR15	Bcin06g00680.1	3.5	-1	1	21	155	175	UCAGAAAUAGAAAUGAACGGA	.: ::. ::::::::::::	AUCAUUUCUUUCUAUUUCUGU	Cleavage	cdna chromosome:ASM83294v1:6:283571:286452:1 gene:Bcin06g00680 gene_biotype:protein_coding transcript_biotype:protein_coding	1
siR15	Bcin06g07190.2	3.5	-1	1	21	2177	2197	UCAGAAAUAGAAAUGAACGGA	: :: :::::::::: ::::	UACGCACAUUUCUAUUGCUGA	Cleavage	cdna chromosome:ASM83294v1:6:2546083:2551096:-1 gene:Bcin06g07190 gene_biotype:protein_coding transcript_biotype:protein_coding	1
siR15	Bcin06g07190.1	3.5	-1	1	21	2610	2630	UCAGAAAUAGAAAUGAACGGA	: :: :::::::::: ::::	UACGCACAUUUCUAUUGCUGA	Cleavage	cdna chromosome:ASM83294v1:6:2546083:2551525:-1 gene:Bcin06g07190 gene_biotype:protein_coding transcript_biotype:protein_coding	1
siR2	Bcin12g04930.1	3.5	-1	1	21	230	250	AGCGGGGUAGAGGAAUUGGUC	:::::: ::::: .:::.:::	GACCAACUCCUCAGCCCUGCU	Cleavage	cdna chromosome:ASM83294v1:12:1672469:1673264:-1 gene:Bcin12g04930 gene_biotype:protein_coding transcript_biotype:protein_coding	1
siR2	Bcin02g01870.1	3.5	-1	1	21	1325	1345	AGCGGGGUAGAGGAAUUGGUC	:::::::.:::: .:::::	CACCAAUUUCUCUCUCCCGCC	Cleavage	cdna chromosome:ASM83294v1:2:716856:719345:-1 gene:Bcin02g01870 gene_biotype:protein_coding transcript_biotype:protein_coding	1
siR2	Bcin11g04550.1	3.5	-1	1	21	277	297	AGCGGGGUAGAGGAAUUGGUC	.::.:::.::.:...:.:::	AGCCGAUUUCUUUGUUCUGCU	Cleavage	cdna chromosome:ASM83294v1:11:1681075:1681929:1 gene:Bcin11g04550 gene_biotype:protein_coding transcript_biotype:protein_coding	1
siR2	Bcin07g05800.1	3.5	-1	1	21	15	35	AGCGGGGUAGAGGAAUUGGUC	..::::::.::: :.:.:::	AGUCAAUUCUUCUUCUCUGCU	Cleavage	cdna chromosome:ASM83294v1:7:2142047:2146007:-1 gene:Bcin07g05800 gene_biotype:protein_coding transcript_biotype:protein_coding	1
siR2	Bcin01g10950.1	3.5	-1	1	21	404	424	AGCGGGGUAGAGGAAUUGGUC	:.. :: :.::::::.:::::	GGUGAAGUUCUCUACUCCGCU	Cleavage	cdna chromosome:ASM83294v1:1:3828482:3830132:1 gene:Bcin01g10950 gene_biotype:protein_coding transcript_biotype:protein_coding	1
siR2	Bcin11g04250.1	3.5	-1	1	21	854	874	AGCGGGGUAGAGGAAUUGGUC	.:::::::::::: ::: :	CCUCAAUUCCUCUACACCGAU	Cleavage	cdna chromosome:ASM83294v1:11:1583451:1585487:-1 gene:Bcin11g04250 gene_biotype:protein_coding transcript_biotype:protein_coding	1
siR2	Bcin15g02740.1	3.5	-1	1	21	231	251	AGCGGGGUAGAGGAAUUGGUC	.:::.: ::::: .::::::	UGCCAGUCCCUCUUUCCCGCU	Cleavage	cdna chromosome:ASM83294v1:15:957502:958619:1 gene:Bcin15g02740 gene_biotype:protein_coding transcript_biotype:protein_coding	1
siR2	Bcin16g04400.1	3.5	-1	1	21	1179	1199	AGCGGGGUAGAGGAAUUGGUC	::::: :.::::.:.::::	AACCAAACCUUCUAUCUCGCU	Cleavage	cdna chromosome:ASM83294v1:16:1606649:1608723:-1 gene:Bcin16g04400 gene_biotype:protein_coding transcript_biotype:protein_coding	1
siR2	Bcin16g04400.2	3.5	-1	1	21	1245	1265	AGCGGGGUAGAGGAAUUGGUC	::::: :.::::.:.::::	AACCAAACCUUCUAUCUCGCU	Cleavage	cdna chromosome:ASM83294v1:16:1606649:1608723:-1 gene:Bcin16g04400 gene_biotype:protein_coding transcript_biotype:protein_coding	1
siR2	Bcin07g06330.1	3.5	-1	1	21	161	181	AGCGGGGUAGAGGAAUUGGUC	:: ::::::.:::.:: ::	UCCCCAUUCCUUUACUCCCCU	Cleavage	cdna chromosome:ASM83294v1:7:2333165:2335704:1 gene:Bcin07g06330 gene_biotype:protein_coding transcript_biotype:protein_coding	1
siR2	Bcin15g00970.1	3.5	-1	1	21	2092	2112	AGCGGGGUAGAGGAAUUGGUC	.::: ::::: :.::::::	UUUCAACUCCUCAAUCCCGCU	Cleavage	cdna chromosome:ASM83294v1:15:361457:365080:-1 gene:Bcin15g00970 gene_biotype:protein_coding transcript_biotype:protein_coding	1
siR2	Bcin14g04740.1	3.5	-1	1	21	129	149	AGCGGGGUAGAGGAAUUGGUC	:. ::::.:::.:..::::	UUCUCAUUCUUCUGCUUCGCU	Cleavage	cdna chromosome:ASM83294v1:14:1831975:1833745:1 gene:Bcin14g04740 gene_biotype:protein_coding transcript_biotype:protein_coding	1
siR3	EFBcT00000013276	3.5	-1	1	21	79	99	UUUGAAAAAGAGGAUUCCGGG	:.:::::: :::::::: :.:	CUCGGAAUGCUCUUUUUAAGA	Cleavage	cdna chromosome:ASM83294v1:4:1559507:1559651:1 gene:EFBcG00000013276 gene_biotype:tRNA_pseudogene transcript_biotype:tRNA_pseudogene	1
siR3	Bcin08g01280.1	3.5	-1	1	21	1957	1977	UUUGAAAAAGAGGAUUCCGGG	.::::: ::::.:: ::.:::	UCCGGAUUCCUUUUCUUUAAA	Cleavage	cdna chromosome:ASM83294v1:8:516563:518914:1 gene:Bcin08g01280 gene_biotype:protein_coding transcript_biotype:protein_coding	1
siR3	Bcin15g03340.1	3.5	-1	1	21	1437	1457	UUUGAAAAAGAGGAUUCCGGG	:.::: ::::::::: ::.:.	CUCGGUAUCCUCUUUAUCGAG	Cleavage	cdna chromosome:ASM83294v1:15:1171719:1175097:1 gene:Bcin15g03340 gene_biotype:protein_coding transcript_biotype:protein_coding	1
siR3	Bcin05g01210.1	3.5	-1	1	21	3795	3815	UUUGAAAAAGAGGAUUCCGGG	::: : ::..:::::::.:::	CCCAGCAUUUUCUUUUUUAAA	Cleavage	cdna chromosome:ASM83294v1:5:474885:479935:-1 gene:Bcin05g01210 gene_biotype:protein_coding transcript_biotype:protein_coding	1
siR3	Bcin06g07130.1	3.5	-1	1	21	662	682	UUUGAAAAAGAGGAUUCCGGG	::::::: :::::::::	GAGGGAAUCCGCUUUUUCAAU	Translation	cdna chromosome:ASM83294v1:6:2531380:2532891:-1 gene:Bcin06g07130 gene_biotype:protein_coding transcript_biotype:protein_coding	1
siR3	Bcin05g00740.1	3.5	-1	1	21	2070	2090	UUUGAAAAAGAGGAUUCCGGG	..::.::..::::: :::::	GUUGGGAUUUUCUUUCUCAAA	Cleavage	cdna chromosome:ASM83294v1:5:303404:305692:1 gene:Bcin05g00740 gene_biotype:protein_coding transcript_biotype:protein_coding	1
siR3	Bcin10g01590.1	3.5	-1	1	21	792	812	UUUGAAAAAGAGGAUUCCGGG	:. :::::.::: :::::::	ACUCGAAUCUUCUCUUUCAAA	Cleavage	cdna chromosome:ASM83294v1:10:604335:606965:-1 gene:Bcin10g01590 gene_biotype:protein_coding transcript_biotype:protein_coding	1
siR3	Bcin11g04930.1	3.5	-1	1	21	560	580	UUUGAAAAAGAGGAUUCCGGG	::.::.::::: ::::::	AGAGGGAUUCUCUUCUUCAAA	Cleavage	cdna chromosome:ASM83294v1:11:1778032:1780553:1 gene:Bcin11g04930 gene_biotype:protein_coding transcript_biotype:protein_coding	1
siR3	Bcin01g10050.1	3.5	-1	1	21	3583	3603	UUUGAAAAAGAGGAUUCCGGG	.::::::::::::: ::.	UAUGGAAUCCUCUUUUACAGC	Cleavage	cdna chromosome:ASM83294v1:1:3512120:3516010:-1 gene:Bcin01g10050 gene_biotype:protein_coding transcript_biotype:protein_coding	1
siR3	Bcin04g02790.2	3.5	-1	1	21	5503	5523	UUUGAAAAAGAGGAUUCCGGG	::::::.: :::: :::::	GACGGAAUUCCCUUUGUCAAA	Translation	cdna chromosome:ASM83294v1:4:991929:1000301:-1 gene:Bcin04g02790 gene_biotype:protein_coding transcript_biotype:protein_coding	1
siR3	Bcin04g02790.1	3.5	-1	1	21	6037	6057	UUUGAAAAAGAGGAUUCCGGG	::::::.: :::: :::::	GACGGAAUUCCCUUUGUCAAA	Translation	cdna chromosome:ASM83294v1:4:991929:1000301:-1 gene:Bcin04g02790 gene_biotype:protein_coding transcript_biotype:protein_coding	1
siR3	Bcin02g09260.1	3.5	-1	1	21	1029	1049	UUUGAAAAAGAGGAUUCCGGG	: :::::.::: ::::.::	GGCCGAAUCUUCUCUUUCGAA	Cleavage	cdna chromosome:ASM83294v1:2:3278419:3280496:-1 gene:Bcin02g09260 gene_biotype:protein_coding transcript_biotype:protein_coding	1
siR4	Bcin07g06720.1	3.5	-1	1	21	1540	1560	AUUCAGAAAAGAUCGUUGUCC	:::: .:::.:::::::.::	GGACCUUGAUUUUUUCUGGAU	Cleavage	cdna chromosome:ASM83294v1:7:2491433:2493728:1 gene:Bcin07g06720 gene_biotype:protein_coding transcript_biotype:protein_coding	1
siR4	Bcin16g04690.1	3.5	-1	1	21	1178	1198	AUUCAGAAAAGAUCGUUGUCC	::::: :.:: :::::::.:	AGACAAAGGUCGUUUCUGAGU	Translation	cdna chromosome:ASM83294v1:16:1714436:1716144:1 gene:Bcin16g04690 gene_biotype:protein_coding transcript_biotype:protein_coding	1
siR4	Bcin15g01740.1	3.5	-1	1	21	2272	2292	AUUCAGAAAAGAUCGUUGUCC	::.: ::::.:::::::: :	CGAUAUCGAUUUUUUCUGAUU	Cleavage	cdna chromosome:ASM83294v1:15:619298:621722:-1 gene:Bcin15g01740 gene_biotype:protein_coding transcript_biotype:protein_coding	1
siR4	Bcin02g04240.1	3.5	-1	1	21	1646	1666	AUUCAGAAAAGAUCGUUGUCC	: :.::.:.:.::::.::..:	GUAUAAUGGUUUUUUUUGGGU	Cleavage	cdna chromosome:ASM83294v1:2:1493068:1495248:-1 gene:Bcin02g04240 gene_biotype:protein_coding transcript_biotype:protein_coding	1
siR4	Bcin12g05420.1	3.5	-1	1	21	640	660	AUUCAGAAAAGAUCGUUGUCC	:.:: : ::::::::::::	UGGCAUCUAUCUUUUCUGAAG	Cleavage	cdna chromosome:ASM83294v1:12:1874430:1876319:1 gene:Bcin12g05420 gene_biotype:protein_coding transcript_biotype:protein_coding	1
siR5	Bcin16g03930.1	3.5	-1	1	22	4958	4979	UGGGAUGGAGGAAAACGCGAUA	.:::::::::.::.:.:....	AGUCGCGUUUUUCUUCGUUUUG	Cleavage	cdna chromosome:ASM83294v1:16:1431259:1437735:1 gene:Bcin16g03930 gene_biotype:protein_coding transcript_biotype:protein_coding	1
siR5	Bcin16g01770.1	3.5	-1	1	22	2201	2222	UGGGAUGGAGGAAAACGCGAUA	:.::::::::: ::::.::	CUUUGCGUUUUCCCCCAUUCCU	Cleavage	cdna chromosome:ASM83294v1:16:713386:716612:-1 gene:Bcin16g01770 gene_biotype:protein_coding transcript_biotype:protein_coding	1
siR5	Bcin04g06650.2	3.5	-1	1	22	1074	1095	UGGGAUGGAGGAAAACGCGAUA	:::: :::::::: :::::	CCUCGCUGUUUCCUCCCUCCCA	Cleavage	cdna chromosome:ASM83294v1:4:2303388:2306101:1 gene:Bcin04g06650 gene_biotype:protein_coding transcript_biotype:protein_coding	2
siR5	Bcin07g04260.1	3.5	-1	1	22	1056	1077	UGGGAUGGAGGAAAACGCGAUA	:: : :::::::::::..:.	CUUCACCUUUUCCUCCAUUUCG	Cleavage	cdna chromosome:ASM83294v1:7:1546986:1550737:1 gene:Bcin07g04260 gene_biotype:protein_coding transcript_biotype:protein_coding	1
siR5	Bcin03g01210.1	3.5	-1	1	22	1388	1409	UGGGAUGGAGGAAAACGCGAUA	::: :::::::::::.:	UGAGUCGUCUUCCUCCAUCCUA	Cleavage	cdna chromosome:ASM83294v1:3:430875:436198:1 gene:Bcin03g01210 gene_biotype:protein_coding transcript_biotype:protein_coding	1
siR5	Bcin04g06650.1	3.5	-1	1	22	968	989	UGGGAUGGAGGAAAACGCGAUA	:::: :::::::: :::::	CCUCGCUGUUUCCUCCCUCCCA	Cleavage	cdna chromosome:ASM83294v1:4:2303388:2306101:1 gene:Bcin04g06650 gene_biotype:protein_coding transcript_biotype:protein_coding	2
siR5	Bcin10g05070.1	3.5	-1	1	22	262	283	UGGGAUGGAGGAAAACGCGAUA	:: ::::::::::::: :	GUCCGAGUUUUCCUCCAUCGCU	Cleavage	cdna chromosome:ASM83294v1:10:1916531:1917419:1 gene:Bcin10g05070 gene_biotype:protein_coding transcript_biotype:protein_coding	1
siR5	Bcin04g05540.1	3.5	-1	1	22	1220	1241	UGGGAUGGAGGAAAACGCGAUA	: ::::::.:::: ::::.	AGGCACGUUUUUCUCCCUCCCG	Cleavage	cdna chromosome:ASM83294v1:4:1913723:1916030:-1 gene:Bcin04g05540 gene_biotype:protein_coding transcript_biotype:protein_coding	1
siR6	Bcin01g09770.1	3.5	-1	1	21	2009	2029	CAACUAGUGGACGAUCAUGAG	.:. ::::::..::::::::	UUUUGGAUCGUUUACUAGUUG	Cleavage	cdna chromosome:ASM83294v1:1:3395834:3398147:-1 gene:Bcin01g09770 gene_biotype:protein_coding transcript_biotype:protein_coding	1
siR6	Bcin15g05080.1	3.5	-1	1	21	342	362	CAACUAGUGGACGAUCAUGAG	::::: ::.::::.::::	AACAUGAGGGUUCACUGGUUG	Cleavage	cdna chromosome:ASM83294v1:15:1713546:1716383:1 gene:Bcin15g05080 gene_biotype:protein_coding transcript_biotype:protein_coding	1
siR6	Bcin15g05080.2	3.5	-1	1	21	342	362	CAACUAGUGGACGAUCAUGAG	::::: ::.::::.::::	AACAUGAGGGUUCACUGGUUG	Cleavage	cdna chromosome:ASM83294v1:15:1713546:1716383:1 gene:Bcin15g05080 gene_biotype:protein_coding transcript_biotype:protein_coding	1
siR6	Bcin15g05080.3	3.5	-1	1	21	342	362	CAACUAGUGGACGAUCAUGAG	::::: ::.::::.::::	AACAUGAGGGUUCACUGGUUG	Cleavage	cdna chromosome:ASM83294v1:15:1713546:1716383:1 gene:Bcin15g05080 gene_biotype:protein_coding transcript_biotype:protein_coding	1
siR6	Bcin15g05080.4	3.5	-1	1	21	342	362	CAACUAGUGGACGAUCAUGAG	::::: ::.::::.::::	AACAUGAGGGUUCACUGGUUG	Cleavage	cdna chromosome:ASM83294v1:15:1713546:1716383:1 gene:Bcin15g05080 gene_biotype:protein_coding transcript_biotype:protein_coding	1
siR6	Bcin09g05050.1	3.5	-1	1	21	3215	3235	CAACUAGUGGACGAUCAUGAG	.::: .::.:::::::::	GAUAUGUAUGUUCACUAGUUG	Cleavage	cdna chromosome:ASM83294v1:9:1759731:1764017:-1 gene:Bcin09g05050 gene_biotype:protein_coding transcript_biotype:protein_coding	1
siR7	Bcin14g02250.1	3.5	-1	1	24	2342	2365	AGGGAUGUGGCGCAGCUUGGUAGC	.::::::::::.:::.:	GAGAGAUGGCUGCGCCACGUCCUU	Cleavage	cdna chromosome:ASM83294v1:14:907474:910915:1 gene:Bcin14g02250 gene_biotype:protein_coding transcript_biotype:protein_coding	1
siR7	Bcin10g05800.1	3.5	-1	1	24	114	137	AGGGAUGUGGCGCAGCUUGGUAGC	: : :::::::.::..::::. :	CCAAACAAGCUGUGCUGCAUCUAU	Cleavage	cdna chromosome:ASM83294v1:10:2211810:2216683:-1 gene:Bcin10g05800 gene_biotype:protein_coding transcript_biotype:protein_coding	1
siR7	Bcin07g04340.1	3.5	-1	1	24	2235	2258	AGGGAUGUGGCGCAGCUUGGUAGC	..:::: :::.:::::.::	UCAUAUGAGCUUCGCUACAUCUCU	Cleavage	cdna chromosome:ASM83294v1:7:1566657:1569683:-1 gene:Bcin07g04340 gene_biotype:protein_coding transcript_biotype:protein_coding	1
siR8	Bcin08g03050.1	3.5	-1	1	21	2300	2320	UUGCUAGGUGGGCAAAGGUAA	: ::::::...:.::.::::	AUCCCUUUGUUUAUCUGGCAA	Cleavage	cdna chromosome:ASM83294v1:8:1164208:1167794:1 gene:Bcin08g03050 gene_biotype:protein_coding transcript_biotype:protein_coding	1
siR8	Bcin05g03030.1	3.5	-1	1	21	1384	1404	UUGCUAGGUGGGCAAAGGUAA	: .::::: :.::.::.::::	UGGCCUUUUCUCAUCUGGCAA	Cleavage	cdna chromosome:ASM83294v1:5:1109281:1114833:-1 gene:Bcin05g03030 gene_biotype:protein_coding transcript_biotype:protein_coding	1
siR9	Bcin01g06600.1	3.5	-1	1	21	1417	1437	ACUUUUAAGUCGGUAUGCAAC	::::.: ::::. :::::::	UUUGCGUUCCGAUCUAAAAGU	Cleavage	cdna chromosome:ASM83294v1:1:2321614:2323354:-1 gene:Bcin01g06600 gene_biotype:protein_coding transcript_biotype:protein_coding	1
miR156d_5p	Bcin05g00008.2	4	-1	1	20	615	634	UGACAGAAGAGAGUGAGCAC	:::.::. ::::::.::::	GUGUUCGAUCUCUUUUGUCU	Cleavage	cdna chromosome:ASM83294v1:5:18465:20186:-1 gene:Bcin05g00008 gene_biotype:protein_coding transcript_biotype:protein_coding	1
miR156d_5p	Bcin05g00008.3	4	-1	1	20	1387	1406	UGACAGAAGAGAGUGAGCAC	:::.::. ::::::.::::	GUGUUCGAUCUCUUUUGUCU	Cleavage	cdna chromosome:ASM83294v1:5:18465:21012:-1 gene:Bcin05g00008 gene_biotype:protein_coding transcript_biotype:protein_coding	1
miR156d_5p	Bcin05g00008.1	4	-1	1	20	1387	1406	UGACAGAAGAGAGUGAGCAC	:::.::. ::::::.::::	GUGUUCGAUCUCUUUUGUCU	Cleavage	cdna chromosome:ASM83294v1:5:18465:21012:-1 gene:Bcin05g00008 gene_biotype:protein_coding transcript_biotype:protein_coding	1
miR156d_5p	Bcin02g05480.1	4	-1	1	20	3840	3859	UGACAGAAGAGAGUGAGCAC	:.::::::::::: :::	AAGUUCACUCUCUUCAGUCC	Cleavage	cdna chromosome:ASM83294v1:2:1973977:1980738:-1 gene:Bcin02g05480 gene_biotype:protein_coding transcript_biotype:protein_coding	1
miR156d_5p	Bcin12g05650.1	4	-1	1	20	22	41	UGACAGAAGAGAGUGAGCAC	:::::.:::.::.:: ::	AGGCUCAUUCUUUUUUGGCA	Cleavage	cdna chromosome:ASM83294v1:12:1953824:1956593:-1 gene:Bcin12g05650 gene_biotype:protein_coding transcript_biotype:protein_coding	1
miR156d_5p	Bcin01g03260.1	4	-1	1	20	1606	1625	UGACAGAAGAGAGUGAGCAC	::::: :::::::: :::	AGGCUCAGUCUCUUCUUUCA	Cleavage	cdna chromosome:ASM83294v1:1:1171988:1175481:1 gene:Bcin01g03260 gene_biotype:protein_coding transcript_biotype:protein_coding	1
miR156d_5p	Bcin08g04200.1	4	-1	1	20	42	61	UGACAGAAGAGAGUGAGCAC	::::::. :::::: ::.:	AUGCUCAUCCUCUUCAGUUA	Cleavage	cdna chromosome:ASM83294v1:8:1615853:1617420:1 gene:Bcin08g04200 gene_biotype:protein_coding transcript_biotype:protein_coding	1
miR156d_5p	Bcin13g01120.1	4	-1	1	20	176	195	UGACAGAAGAGAGUGAGCAC	::.:...:::::::: :.:	CUGUUUGUUCUCUUCUUUUA	Cleavage	cdna chromosome:ASM83294v1:13:421170:423026:1 gene:Bcin13g01120 gene_biotype:protein_coding transcript_biotype:protein_coding	1
miR156d_5p	Bcin03g02030.1	4	-1	1	20	214	232	UGACAGAAGAGAGUGAGCAC	::::..:: ::::::::::	CUGCUUGCU-UCUUCUGUCA	Translation	cdna chromosome:ASM83294v1:3:680658:683204:1 gene:Bcin03g02030 gene_biotype:protein_coding transcript_biotype:protein_coding	1
miR156d_5p	Bcin10g00310.2	4	-1	1	20	275	294	UGACAGAAGAGAGUGAGCAC	:: : :::::::: :::::.	GUACACACUCUCUACUGUCG	Cleavage	cdna chromosome:ASM83294v1:10:113840:118125:1 gene:Bcin10g00310 gene_biotype:protein_coding transcript_biotype:protein_coding	1
miR156d_5p	Bcin10g00310.1	4	-1	1	20	275	294	UGACAGAAGAGAGUGAGCAC	:: : :::::::: :::::.	GUACACACUCUCUACUGUCG	Cleavage	cdna chromosome:ASM83294v1:10:113840:118125:1 gene:Bcin10g00310 gene_biotype:protein_coding transcript_biotype:protein_coding	1
miR156d_5p	Bcin12g01230.1	4	-1	1	20	897	916	UGACAGAAGAGAGUGAGCAC	:: ::: .::::::::: ::	GUCCUCCUUCUCUUCUGCCA	Cleavage	cdna chromosome:ASM83294v1:12:424741:429677:1 gene:Bcin12g01230 gene_biotype:protein_coding transcript_biotype:protein_coding	1
miR156d_5p	Bcin14g01300.1	4	-1	1	20	14399	14418	UGACAGAAGAGAGUGAGCAC	:: . :::::::::.:::..	GUCUACACUCUCUUUUGUUG	Cleavage	cdna chromosome:ASM83294v1:14:587785:602303:1 gene:Bcin14g01300 gene_biotype:protein_coding transcript_biotype:protein_coding	1
miR156d_5p	Bcin14g01300.2	4	-1	1	20	14456	14475	UGACAGAAGAGAGUGAGCAC	:: . :::::::::.:::..	GUCUACACUCUCUUUUGUUG	Cleavage	cdna chromosome:ASM83294v1:14:587785:602303:1 gene:Bcin14g01300 gene_biotype:protein_coding transcript_biotype:protein_coding	1
miR156d_5p	Bcin05g00480.1	4	-1	1	20	770	789	UGACAGAAGAGAGUGAGCAC	::::. ::::::::: ::	UUGCUUUCUCUCUUCUCUCU	Cleavage	cdna chromosome:ASM83294v1:5:181229:183586:-1 gene:Bcin05g00480 gene_biotype:protein_coding transcript_biotype:protein_coding	1
miR156d_5p	Bcin12g05840.1	4	-1	1	20	2336	2355	UGACAGAAGAGAGUGAGCAC	::::. .:.::::.::::	AUGCUUCUUUUCUUUUGUCU	Cleavage	cdna chromosome:ASM83294v1:12:2013250:2016280:1 gene:Bcin12g05840 gene_biotype:protein_coding transcript_biotype:protein_coding	1
miR156d_5p	Bcin08g06290.1	4	-1	1	20	645	664	UGACAGAAGAGAGUGAGCAC	: .::::::::::: :::	CUCUUCACUCUCUUCCGUCU	Cleavage	cdna chromosome:ASM83294v1:8:2342843:2345394:1 gene:Bcin08g06290 gene_biotype:protein_coding transcript_biotype:protein_coding	1
miR156d_5p	Bcin13g03830.1	4	-1	1	20	1872	1892	UGACAGAAGAGAGUG-AGCAC	::.: ::: :::::::::::	AUGUUGCACCCUCUUCUGUCA	Cleavage	cdna chromosome:ASM83294v1:13:1338864:1343737:1 gene:Bcin13g03830 gene_biotype:protein_coding transcript_biotype:protein_coding	1
miR156d_5p	Bcin09g06040.1	4	-1	1	20	544	563	UGACAGAAGAGAGUGAGCAC	::::: : ::::::::::	UUGCUCUCAAUCUUCUGUCA	Translation	cdna chromosome:ASM83294v1:9:2106589:2108077:1 gene:Bcin09g06040 gene_biotype:protein_coding transcript_biotype:protein_coding	1
miR156d_5p	Bcin02g04030.1	4	-1	1	20	16	35	UGACAGAAGAGAGUGAGCAC	::.:: :.::::.:::::	AUGUUCCAUUUCUUUUGUCA	Cleavage	cdna chromosome:ASM83294v1:2:1414024:1416156:-1 gene:Bcin02g04030 gene_biotype:protein_coding transcript_biotype:protein_coding	1
miR156d_5p	Bcin03g03190.1	4	-1	1	20	1712	1731	UGACAGAAGAGAGUGAGCAC	:: :::::.:: :::::..	AUGGUCACUUUCGUCUGUUG	Cleavage	cdna chromosome:ASM83294v1:3:1064508:1066507:1 gene:Bcin03g03190 gene_biotype:protein_coding transcript_biotype:protein_coding	1
miR156d_5p	Bcin16g02130.1	4	-1	1	20	112	131	UGACAGAAGAGAGUGAGCAC	: ::::.:.::::::: .:	UUUCUCAUUUUCUUCUGCUA	Cleavage	cdna chromosome:ASM83294v1:16:840867:843240:-1 gene:Bcin16g02130 gene_biotype:protein_coding transcript_biotype:protein_coding	1
miR156d_5p	Bcin04g05590.1	4	-1	1	20	326	345	UGACAGAAGAGAGUGAGCAC	::. ::::.::::.:: ::	AUGUCCACUUUCUUUUGACA	Cleavage	cdna chromosome:ASM83294v1:4:1949664:1953625:-1 gene:Bcin04g05590 gene_biotype:protein_coding transcript_biotype:protein_coding	1
miR156d_5p	Bcin06g01270.1	4	-1	1	20	309	328	UGACAGAAGAGAGUGAGCAC	: :. ::.::::::::::	UGGGUUCCUUUCUUCUGUCA	Cleavage	cdna chromosome:ASM83294v1:6:460498:461478:1 gene:Bcin06g01270 gene_biotype:protein_coding transcript_biotype:protein_coding	1
miR156d_5p	Bcin05g04790.2	4	-1	1	20	1031	1050	UGACAGAAGAGAGUGAGCAC	: : ::::: :::.:::::	CUUCACACUCACUUUUGUCA	Translation	cdna chromosome:ASM83294v1:5:1699297:1701359:1 gene:Bcin05g04790 gene_biotype:protein_coding transcript_biotype:protein_coding	1
miR156d_5p	Bcin05g04790.1	4	-1	1	20	1203	1222	UGACAGAAGAGAGUGAGCAC	: : ::::: :::.:::::	CUUCACACUCACUUUUGUCA	Translation	cdna chromosome:ASM83294v1:5:1698866:1701359:1 gene:Bcin05g04790 gene_biotype:protein_coding transcript_biotype:protein_coding	1
miR156d_5p	Bcin01g08550.1	4	-1	1	20	25	44	UGACAGAAGAGAGUGAGCAC	: ::: :::::: .:::::	CUUCUCUCUCUCUCUUGUCA	Cleavage	cdna chromosome:ASM83294v1:1:2977223:2979947:1 gene:Bcin01g08550 gene_biotype:protein_coding transcript_biotype:protein_coding	1
miR156d_5p	Bcin02g06170.1	4	-1	1	20	836	855	UGACAGAAGAGAGUGAGCAC	: .:: .:.:::::::::.	CUCUUCUUUUUCUUCUGUCG	Cleavage	cdna chromosome:ASM83294v1:2:2180930:2185764:-1 gene:Bcin02g06170 gene_biotype:protein_coding transcript_biotype:protein_coding	1
miR156d_5p	Bcin12g05210.1	4	-1	1	20	719	737	UGACAGAAGAGAGUGAGCAC	::.:: ::::::::: :::	UUGUUC-CUCUCUUCUCUCA	Cleavage	cdna chromosome:ASM83294v1:12:1766983:1768682:-1 gene:Bcin12g05210 gene_biotype:protein_coding transcript_biotype:protein_coding	1
miR157a_5p	Bcin03g08420.1	4	-1	1	21	937	957	UUGACAGAAGAUAGAGAGCAC	: .:::::::::::::::	UUUUUCUCUAUCUUCUGUCUU	Cleavage	cdna chromosome:ASM83294v1:3:2887243:2889749:-1 gene:Bcin03g08420 gene_biotype:protein_coding transcript_biotype:protein_coding	1
miR157a_5p	Bcin02g01000.1	4	-1	1	21	419	439	UUGACAGAAGAUAGAGAGCAC	::.:.:::.:.::::::..	CUGUUUUCUGUUUUCUGUUGC	Cleavage	cdna chromosome:ASM83294v1:2:424852:428137:1 gene:Bcin02g01000 gene_biotype:protein_coding transcript_biotype:protein_coding	1
miR157a_5p	Bcin11g04820.1	4	-1	1	21	2278	2298	UUGACAGAAGAUAGAGAGCAC	::.:.::::::::: ::: :	UUGUUUUCUAUCUUCAGUCCA	Cleavage	cdna chromosome:ASM83294v1:11:1743759:1747055:-1 gene:Bcin11g04820 gene_biotype:protein_coding transcript_biotype:protein_coding	1
miR157a_5p	Bcin07g00560.1	4	-1	1	21	538	558	UUGACAGAAGAUAGAGAGCAC	::.::::::::::::.	GGUUGCUUUAUCUUCUGUCAG	Cleavage	cdna chromosome:ASM83294v1:7:211970:213495:1 gene:Bcin07g00560 gene_biotype:protein_coding transcript_biotype:protein_coding	1
miR157a_5p	Bcin05g04530.1	4	-1	1	21	382	402	UUGACAGAAGAUAGAGAGCAC	: .:::.::::::.:::.:	CUUUUCUUUAUCUUUUGUUAC	Cleavage	cdna chromosome:ASM83294v1:5:1600993:1607444:-1 gene:Bcin05g04530 gene_biotype:protein_coding transcript_biotype:protein_coding	1
miR157a_5p	Bcin05g04530.2	4	-1	1	21	382	402	UUGACAGAAGAUAGAGAGCAC	: .:::.::::::.:::.:	CUUUUCUUUAUCUUUUGUUAC	Cleavage	cdna chromosome:ASM83294v1:5:1600993:1607444:-1 gene:Bcin05g04530 gene_biotype:protein_coding transcript_biotype:protein_coding	1
miR157a_5p	Bcin01g09270.1	4	-1	1	21	658	678	UUGACAGAAGAUAGAGAGCAC	:: :.:::.:.:::: ::::	CUGGUUUCUGUUUUCUUUCAA	Cleavage	cdna chromosome:ASM83294v1:1:3221825:3223136:-1 gene:Bcin01g09270 gene_biotype:protein_coding transcript_biotype:protein_coding	1
miR157a_5p	Bcin15g02320.1	4	-1	1	21	311	331	UUGACAGAAGAUAGAGAGCAC	: .:::::.:::::: :.::	CUCUUCUCUGUCUUCUAUUAA	Cleavage	cdna chromosome:ASM83294v1:15:813244:815605:-1 gene:Bcin15g02320 gene_biotype:protein_coding transcript_biotype:protein_coding	1
miR157a_5p	Bcin01g04440.2	4	-1	1	21	72	92	UUGACAGAAGAUAGAGAGCAC	::: .:: ::.::.::::::	CUGCAUUCCAUUUUUUGUCAA	Cleavage	cdna chromosome:ASM83294v1:1:1620401:1623102:1 gene:Bcin01g04440 gene_biotype:protein_coding transcript_biotype:protein_coding	1
miR157a_5p	Bcin01g04440.1	4	-1	1	21	72	92	UUGACAGAAGAUAGAGAGCAC	::: .:: ::.::.::::::	CUGCAUUCCAUUUUUUGUCAA	Cleavage	cdna chromosome:ASM83294v1:1:1620401:1623102:1 gene:Bcin01g04440 gene_biotype:protein_coding transcript_biotype:protein_coding	1
miR157a_5p	Bcin01g03830.1	4	-1	1	21	424	444	UUGACAGAAGAUAGAGAGCAC	: :::::.: ::::: :::.:	GAGCUCUUUUUCUUCGGUCGA	Cleavage	cdna chromosome:ASM83294v1:1:1380083:1381719:-1 gene:Bcin01g03830 gene_biotype:protein_coding transcript_biotype:protein_coding	1
miR157a_5p	Bcin05g05560.1	4	-1	1	21	406	426	UUGACAGAAGAUAGAGAGCAC	:.:.:: :::::.:::::	CAGUUUUCAAUCUUUUGUCAC	Cleavage	cdna chromosome:ASM83294v1:5:1949513:1951485:1 gene:Bcin05g05560 gene_biotype:protein_coding transcript_biotype:protein_coding	1
miR157a_5p	Bcin07g06790.1	4	-1	1	21	393	413	UUGACAGAAGAUAGAGAGCAC	: :.:::::::: ::: :::.	GCGUUCUCUAUCAUCUAUCAG	Cleavage	cdna chromosome:ASM83294v1:7:2517778:2519798:1 gene:Bcin07g06790 gene_biotype:protein_coding transcript_biotype:protein_coding	1
miR157a_5p	Bcin15g01050.1	4	-1	1	21	386	406	UUGACAGAAGAUAGAGAGCAC	:::::: :::: .:::::.	AAGCUCUCAAUCUCUUGUCAG	Cleavage	cdna chromosome:ASM83294v1:15:392799:394924:-1 gene:Bcin15g01050 gene_biotype:protein_coding transcript_biotype:protein_coding	1
miR157a_5p	Bcin09g03150.1	4	-1	1	21	33	53	UUGACAGAAGAUAGAGAGCAC	: .:.: :::.::.::::::	CUUUUUUGUAUUUUUUGUCAA	Cleavage	cdna chromosome:ASM83294v1:9:1122527:1124504:-1 gene:Bcin09g03150 gene_biotype:protein_coding transcript_biotype:protein_coding	1
miR157a_5p	Bcin09g02080.1	4	-1	1	21	1695	1715	UUGACAGAAGAUAGAGAGCAC	: ::. :::::::: :::::	UUCCUUCCUAUCUUCCGUCAA	Cleavage	cdna chromosome:ASM83294v1:9:770593:773967:1 gene:Bcin09g02080 gene_biotype:protein_coding transcript_biotype:protein_coding	1
miR157a_5p	Bcin01g11090.2	4	-1	1	21	217	237	UUGACAGAAGAUAGAGAGCAC	::: :::::::::: :.:	UAACUCCCUAUCUUCUGACGA	Cleavage	cdna chromosome:ASM83294v1:1:3904981:3905871:-1 gene:Bcin01g11090 gene_biotype:protein_coding transcript_biotype:protein_coding	1
miR157a_5p	Bcin01g11090.1	4	-1	1	21	283	303	UUGACAGAAGAUAGAGAGCAC	::: :::::::::: :.:	UAACUCCCUAUCUUCUGACGA	Cleavage	cdna chromosome:ASM83294v1:1:3904981:3905871:-1 gene:Bcin01g11090 gene_biotype:protein_coding transcript_biotype:protein_coding	1
miR157a_5p	Bcin14g04430.1	4	-1	1	21	1890	1910	UUGACAGAAGAUAGAGAGCAC	: :::. ::.::::.:: :::	GAGCUUACUGUCUUUUGGCAA	Cleavage	cdna chromosome:ASM83294v1:14:1734254:1736920:-1 gene:Bcin14g04430 gene_biotype:protein_coding transcript_biotype:protein_coding	1
miR157a_5p	Bcin12g00750.1	4	-1	1	21	3534	3553	UUGACAGAAGAUAGAGAGCAC	: ::: :::::::::: ::::	GCGCUGUCUAUCUUCU-UCAA	Cleavage	cdna chromosome:ASM83294v1:12:280466:284639:-1 gene:Bcin12g00750 gene_biotype:protein_coding transcript_biotype:protein_coding	1
miR157a_5p	Bcin09g03190.1	4	-1	1	21	3001	3021	UUGACAGAAGAUAGAGAGCAC	:.::: :.:: :::::::.	UAGUUCUAUGUCCUCUGUCAG	Cleavage	cdna chromosome:ASM83294v1:9:1131236:1136355:1 gene:Bcin09g03190 gene_biotype:protein_coding transcript_biotype:protein_coding	1
miR157a_5p	Bcin03g08090.1	4	-1	1	21	125	144	UUGACAGAAGAUAGAGAGCAC	:: ::::::::::: ::::	AAGCGCUCUAUCUUCU-UCAA	Cleavage	cdna chromosome:ASM83294v1:3:2784947:2787227:1 gene:Bcin03g08090 gene_biotype:protein_coding transcript_biotype:protein_coding	1
miR396a_3p	Bcin10g05810.1	4	-1	1	21	32	52	AUAAAGCUGUGGGAAGAUACA	:: ::.: .::.:.:::::::	UGAAUUUCUCCGCGGCUUUAU	Cleavage	cdna chromosome:ASM83294v1:10:2221211:2221632:1 gene:Bcin10g05810 gene_biotype:protein_coding transcript_biotype:protein_coding	1
miR396a_3p	Bcin14g04430.1	4	-1	1	21	1620	1640	AUAAAGCUGUGGGAAGAUACA	::::: : :.::: :::::::	UGUAUAUCCUCACUGCUUUAU	Cleavage	cdna chromosome:ASM83294v1:14:1734254:1736920:-1 gene:Bcin14g04430 gene_biotype:protein_coding transcript_biotype:protein_coding	1
miR396a_3p	Bcin14g01190.1	4	-1	1	21	44	64	AUAAAGCUGUGGGAAGAUACA	::. .::::::.: ::::::	GGUGCUUUCCCAUAUCUUUAU	Cleavage	cdna chromosome:ASM83294v1:14:535828:537727:1 gene:Bcin14g01190 gene_biotype:protein_coding transcript_biotype:protein_coding	1
miR396a_3p	Bcin01g10610.1	4	-1	1	21	2085	2105	AUAAAGCUGUGGGAAGAUACA	::::::: .::::::::	UCAAUCUUCCAGCAGCUUUAC	Translation	cdna chromosome:ASM83294v1:1:3694948:3698237:1 gene:Bcin01g10610 gene_biotype:protein_coding transcript_biotype:protein_coding	1
miR396a_3p	Bcin08g06930.1	4	-1	1	21	3719	3739	AUAAAGCUGUGGGAAGAUACA	::::::. :::::::::	CUAUUCUUCCUCCAGCUUUAU	Translation	cdna chromosome:ASM83294v1:8:2546719:2551314:1 gene:Bcin08g06930 gene_biotype:protein_coding transcript_biotype:protein_coding	1
miR396a_3p	Bcin17g00010.1	4	-1	1	21	344	364	AUAAAGCUGUGGGAAGAUACA	.:::::..:::::: :::	CCCGUCUUCUUACAGCUCUAU	Cleavage	cdna chromosome:ASM83294v1:17:4647:6496:-1 gene:Bcin17g00010 gene_biotype:protein_coding transcript_biotype:protein_coding	1
miR396a_3p	Bcin03g03750.1	4	-1	1	21	703	723	AUAAAGCUGUGGGAAGAUACA	: :::.::::.::: :::: :	UCUAUUUUCCUACAACUUUCU	Cleavage	cdna chromosome:ASM83294v1:3:1260989:1262958:1 gene:Bcin03g03750 gene_biotype:protein_coding transcript_biotype:protein_coding	1
miR396a_3p	Bcin11g06320.1	4	-1	1	21	284	304	AUAAAGCUGUGGGAAGAUACA	::::::::.:. ::::.:	AUAAUCUUCCCGCGACUUUGU	Cleavage	cdna chromosome:ASM83294v1:11:2244098:2247606:-1 gene:Bcin11g06320 gene_biotype:protein_coding transcript_biotype:protein_coding	1
miR396a_3p	Bcin11g06320.2	4	-1	1	21	284	304	AUAAAGCUGUGGGAAGAUACA	::::::::.:. ::::.:	AUAAUCUUCCCGCGACUUUGU	Cleavage	cdna chromosome:ASM83294v1:11:2244098:2247606:-1 gene:Bcin11g06320 gene_biotype:protein_coding transcript_biotype:protein_coding	1
miR396a_3p	Bcin14g01160.1	4	-1	1	21	2090	2110	AUAAAGCUGUGGGAAGAUACA	:::::::: .:::.::: :	AAUAUCUUCCAGCAGUUUUUU	Translation	cdna chromosome:ASM83294v1:14:526975:529212:-1 gene:Bcin14g01160 gene_biotype:protein_coding transcript_biotype:protein_coding	1
miR396a_3p	Bcin14g00190.2	4	-1	1	21	305	325	AUAAAGCUGUGGGAAGAUACA	:::.:::..:..:::: ::	ACUAUUUUCUUAUGGCUUGAU	Cleavage	cdna chromosome:ASM83294v1:14:79058:81544:1 gene:Bcin14g00190 gene_biotype:protein_coding transcript_biotype:protein_coding	1
miR396a_3p	Bcin14g00190.1	4	-1	1	21	305	325	AUAAAGCUGUGGGAAGAUACA	:::.:::..:..:::: ::	ACUAUUUUCUUAUGGCUUGAU	Cleavage	cdna chromosome:ASM83294v1:14:79058:81544:1 gene:Bcin14g00190 gene_biotype:protein_coding transcript_biotype:protein_coding	1
miR396a_3p	Bcin10g03530.1	4	-1	1	21	794	814	AUAAAGCUGUGGGAAGAUACA	:::.:::.:: ::: ::::	CUUAUUUUCUCAAAGCCUUAU	Cleavage	cdna chromosome:ASM83294v1:10:1351858:1355370:1 gene:Bcin10g03530 gene_biotype:protein_coding transcript_biotype:protein_coding	1
miR396a_3p	Bcin03g07260.2	4	-1	1	21	11	30	AUAAAGCUGUGGGAAGAUACA	:::.:::.:: ::::::::	AAUAUUUUCUCA-AGCUUUAU	Cleavage	cdna chromosome:ASM83294v1:3:2459035:2460488:1 gene:Bcin03g07260 gene_biotype:protein_coding transcript_biotype:protein_coding	1
miR396a_3p	Bcin12g03430.1	4	-1	1	21	383	403	AUAAAGCUGUGGGAAGAUACA	: :::::.:::.:::::	CGGCUAUUCCCGCAGUUUUAU	Cleavage	cdna chromosome:ASM83294v1:12:1190457:1192561:-1 gene:Bcin12g03430 gene_biotype:protein_coding transcript_biotype:protein_coding	1
miR396a_3p	Bcin06g04830.1	4	-1	1	21	1434	1454	AUAAAGCUGUGGGAAGAUACA	:::: :..:.:::.:::::	AGUAUGAUUUCGCAGUUUUAU	Cleavage	cdna chromosome:ASM83294v1:6:1638817:1641101:1 gene:Bcin06g04830 gene_biotype:protein_coding transcript_biotype:protein_coding	1
miR396a_3p	Bcin04g03950.1	4	-1	1	21	841	861	AUAAAGCUGUGGGAAGAUACA	: :. ::::.::..::::::	UCUGCCUUCUCAUGGCUUUAC	Cleavage	cdna chromosome:ASM83294v1:4:1401025:1403385:1 gene:Bcin04g03950 gene_biotype:protein_coding transcript_biotype:protein_coding	1
miR396a_3p	Bcin03g05660.1	4	-1	1	21	1160	1180	AUAAAGCUGUGGGAAGAUACA	:.: ::::.::::.:::.	CCUGUAUUCCUACAGUUUUGA	Cleavage	cdna chromosome:ASM83294v1:3:1897387:1899385:-1 gene:Bcin03g05660 gene_biotype:protein_coding transcript_biotype:protein_coding	1
miR396a_3p	Bcin09g01930.1	4	-1	1	21	1057	1077	AUAAAGCUGUGGGAAGAUACA	.: ::::.::::.:::.:	CUGGUGUUCCUACAGUUUUGU	Cleavage	cdna chromosome:ASM83294v1:9:705942:707896:-1 gene:Bcin09g01930 gene_biotype:protein_coding transcript_biotype:protein_coding	1
miR396a_3p	Bcin06g02350.1	4	-1	1	21	1300	1320	AUAAAGCUGUGGGAAGAUACA	::: ::::..:::.:::.	AAUAUAUUCCUGCAGUUUUGA	Cleavage	cdna chromosome:ASM83294v1:6:819760:822221:1 gene:Bcin06g02350 gene_biotype:protein_coding transcript_biotype:protein_coding	1
miR396a_3p	Bcin08g07110.1	4	-1	1	21	1843	1863	AUAAAGCUGUGGGAAGAUACA	: :: .::.::::::::: .:	UCUACUUUUCCACAGCUUCGU	Cleavage	cdna chromosome:ASM83294v1:8:2598524:2601933:1 gene:Bcin08g07110 gene_biotype:protein_coding transcript_biotype:protein_coding	1
miR396a_3p	Bcin11g02410.1	4	-1	1	21	3740	3760	AUAAAGCUGUGGGAAGAUACA	: : :.:::.: :.:::::::	UUUUUUUUCUCUCGGCUUUAU	Translation	cdna chromosome:ASM83294v1:11:813864:818074:-1 gene:Bcin11g02410 gene_biotype:protein_coding transcript_biotype:protein_coding	1
miR396a_3p	Bcin09g02510.1	4	-1	1	21	4332	4353	AUAAAGCUGUGGGA-AGAUACA	::::: ::::.:.:.:::.:	CUUAUCUGUCCCGCGGUUUUGU	Cleavage	cdna chromosome:ASM83294v1:9:898408:908142:1 gene:Bcin09g02510 gene_biotype:protein_coding transcript_biotype:protein_coding	1
miR396a_3p	Bcin12g00330.2	4	-1	1	21	31	51	AUAAAGCUGUGGGAAGAUACA	:: .::.....::::::::	CUUAAUUUUUUGUAGCUUUAU	Cleavage	cdna chromosome:ASM83294v1:12:115736:116509:1 gene:Bcin12g00330 gene_biotype:protein_coding transcript_biotype:protein_coding	1
miR396a_3p	Bcin12g00330.1	4	-1	1	21	31	51	AUAAAGCUGUGGGAAGAUACA	:: .::.....::::::::	CUUAAUUUUUUGUAGCUUUAU	Cleavage	cdna chromosome:ASM83294v1:12:115736:119126:1 gene:Bcin12g00330 gene_biotype:protein_coding transcript_biotype:protein_coding	1
miR396a_3p	Bcin03g07420.1	4	-1	1	21	657	677	AUAAAGCUGUGGGAAGAUACA	:: :::.:::.::.: :::	AAUAACUUUCCAUAGUUCUAU	Cleavage	cdna chromosome:ASM83294v1:3:2510751:2514051:1 gene:Bcin03g07420 gene_biotype:protein_coding transcript_biotype:protein_coding	1
miR396a_5p	Bcin05g03000.1	4	-1	1	21	323	343	UUCCACAGCUUUCUUGAACUG	::::: ::::.::: :::::	CAGUUGAAGAGAGCGGUGGAU	Cleavage	cdna chromosome:ASM83294v1:5:1102909:1106773:-1 gene:Bcin05g03000 gene_biotype:protein_coding transcript_biotype:protein_coding	1
miR396a_5p	Bcin11g05210.1	4	-1	1	21	799	819	UUCCACAGCUUUCUUGAACUG	::::::.:::: :::::	GAUGUCAAGAGAGCUUUGGAA	Cleavage	cdna chromosome:ASM83294v1:11:1852048:1855191:1 gene:Bcin11g05210 gene_biotype:protein_coding transcript_biotype:protein_coding	2
miR396a_5p	Bcin03g02900.1	4	-1	1	21	366	386	UUCCACAGCUUUCUUGAACUG	.: ::::::.: ::::::::	UAUUUCAAGGAUGCUGUGGAU	Translation	cdna chromosome:ASM83294v1:3:958721:960204:-1 gene:Bcin03g02900 gene_biotype:protein_coding transcript_biotype:protein_coding	1
miR396a_5p	Bcin11g00760.2	4	-1	1	21	745	765	UUCCACAGCUUUCUUGAACUG	:: : ::.::.::.::::::.	CAUUGCAGGAGAGUUGUGGAG	Cleavage	cdna chromosome:ASM83294v1:11:279534:282177:1 gene:Bcin11g00760 gene_biotype:protein_coding transcript_biotype:protein_coding	1
miR396a_5p	Bcin11g00760.1	4	-1	1	21	745	765	UUCCACAGCUUUCUUGAACUG	:: : ::.::.::.::::::.	CAUUGCAGGAGAGUUGUGGAG	Cleavage	cdna chromosome:ASM83294v1:11:279534:282177:1 gene:Bcin11g00760 gene_biotype:protein_coding transcript_biotype:protein_coding	1
miR396a_5p	Bcin06g05580.1	4	-1	1	21	1423	1443	UUCCACAGCUUUCUUGAACUG	:.: :::. ::::.:::::.:	CGGAUCAGAAAAGUUGUGGGA	Cleavage	cdna chromosome:ASM83294v1:6:1907599:1909443:1 gene:Bcin06g05580 gene_biotype:protein_coding transcript_biotype:protein_coding	2
miR396a_5p	Bcin14g01400.1	4	-1	1	21	2285	2305	UUCCACAGCUUUCUUGAACUG	:.::::.:::::::::	ACCAACGAGAAGGCUGUGGAA	Cleavage	cdna chromosome:ASM83294v1:14:624042:627754:1 gene:Bcin14g01400 gene_biotype:protein_coding transcript_biotype:protein_coding	1
miR396a_5p	Bcin12g05290.1	4	-1	1	21	1126	1146	UUCCACAGCUUUCUUGAACUG	:: :::::::: .::::::	AAGCUCAAGAAACUUGUGGAC	Cleavage	cdna chromosome:ASM83294v1:12:1795640:1797916:-1 gene:Bcin12g05290 gene_biotype:protein_coding transcript_biotype:protein_coding	1
miR396a_5p	Bcin13g04630.1	4	-1	1	21	3727	3747	UUCCACAGCUUUCUUGAACUG	::::. :::.:: ::::::.	AAGUUUUAGAGAGGUGUGGAG	Cleavage	cdna chromosome:ASM83294v1:13:1721488:1725719:1 gene:Bcin13g04630 gene_biotype:protein_coding transcript_biotype:protein_coding	1
miR396a_5p	Bcin05g00170.1	4	-1	1	21	1604	1624	UUCCACAGCUUUCUUGAACUG	::::::::::: :::.:	UUUCUCAAGAAAGCUUUGGGA	Cleavage	cdna chromosome:ASM83294v1:5:77192:81082:1 gene:Bcin05g00170 gene_biotype:protein_coding transcript_biotype:protein_coding	1
miR396a_5p	Bcin12g00990.1	4	-1	1	21	185	205	UUCCACAGCUUUCUUGAACUG	::::. .:::.::::: :::	GAGUUUUGGAAGGCUGUCGAA	Cleavage	cdna chromosome:ASM83294v1:12:342184:345241:-1 gene:Bcin12g00990 gene_biotype:protein_coding transcript_biotype:protein_coding	1
miR396a_5p	Bcin03g02920.1	4	-1	1	21	1650	1670	UUCCACAGCUUUCUUGAACUG	:: :.:.:...:.:::::::	GAGAUUAGGGGGGUUGUGGAA	Cleavage	cdna chromosome:ASM83294v1:3:963337:965896:-1 gene:Bcin03g02920 gene_biotype:protein_coding transcript_biotype:protein_coding	1
miR396a_5p	Bcin10g00250.1	4	-1	1	21	1779	1799	UUCCACAGCUUUCUUGAACUG	: ::.::::. ::::::::.	GAUUUUAAGAGUGCUGUGGAG	Translation	cdna chromosome:ASM83294v1:10:92617:95042:-1 gene:Bcin10g00250 gene_biotype:protein_coding transcript_biotype:protein_coding	1
miR396a_5p	Bcin07g05590.1	4	-1	1	21	1045	1065	UUCCACAGCUUUCUUGAACUG	: ::.:::::: .::::::.	AACUUUAAGAAAUUUGUGGAG	Cleavage	cdna chromosome:ASM83294v1:7:2061336:2063441:-1 gene:Bcin07g05590 gene_biotype:protein_coding transcript_biotype:protein_coding	1
miR396a_5p	Bcin15g00140.1	4	-1	1	21	440	460	UUCCACAGCUUUCUUGAACUG	::: ::::..:::::: ::.	GAGUCCAAGGGAGCUGUUGAG	Cleavage	cdna chromosome:ASM83294v1:15:88671:90492:-1 gene:Bcin15g00140 gene_biotype:protein_coding transcript_biotype:protein_coding	1
miR396a_5p	Bcin15g02590.2	4	-1	1	21	5413	5433	UUCCACAGCUUUCUUGAACUG	::::::..:::: :::.:	UGCUUCAAGGGAGCUUUGGGA	Cleavage	cdna chromosome:ASM83294v1:15:918496:926842:-1 gene:Bcin15g02590 gene_biotype:protein_coding transcript_biotype:protein_coding	1
miR396a_5p	Bcin15g02590.1	4	-1	1	21	5410	5430	UUCCACAGCUUUCUUGAACUG	::::::..:::: :::.:	UGCUUCAAGGGAGCUUUGGGA	Cleavage	cdna chromosome:ASM83294v1:15:918496:926842:-1 gene:Bcin15g02590 gene_biotype:protein_coding transcript_biotype:protein_coding	1
miR396a_5p	Bcin05g02760.1	4	-1	1	21	1570	1590	UUCCACAGCUUUCUUGAACUG	..::::: :::.:. :::::.	UGGUUCAUGAAGGUGGUGGAG	Cleavage	cdna chromosome:ASM83294v1:5:998064:1000407:1 gene:Bcin05g02760 gene_biotype:protein_coding transcript_biotype:protein_coding	1
miR396a_5p	Bcin02g08260.1	4	-1	1	21	558	578	UUCCACAGCUUUCUUGAACUG	::::: : ::::::::::	ACUUUCAAUACAGCUGUGGAA	Translation	cdna chromosome:ASM83294v1:2:2952669:2954553:-1 gene:Bcin02g08260 gene_biotype:protein_coding transcript_biotype:protein_coding	1
miR396a_5p	Bcin15g03990.1	4	-1	1	21	1098	1118	UUCCACAGCUUUCUUGAACUG	..:: :.::.:::.: :::::	UGGUGCGAGGAAGUUUUGGAA	Cleavage	cdna chromosome:ASM83294v1:15:1397095:1398380:1 gene:Bcin15g03990 gene_biotype:protein_coding transcript_biotype:protein_coding	1
miR396a_5p	Bcin03g04540.1	4	-1	1	21	1207	1228	UUCCACAGCUUUCUUG-AACUG	.::: ::::::.::::: :::	GGGUUGCAAGAAGGCUGUCGAA	Cleavage	cdna chromosome:ASM83294v1:3:1506038:1507780:-1 gene:Bcin03g04540 gene_biotype:protein_coding transcript_biotype:protein_coding	1
miR396a_5p	Bcin09g06390.1	4	-1	1	21	413	432	UUCCACAGCUUUCUUGAACUG	:.::::: ::::: ::::::.	CGGUUCA-GAAAGAUGUGGAG	Cleavage	cdna chromosome:ASM83294v1:9:2262753:2263625:-1 gene:Bcin09g06390 gene_biotype:protein_coding transcript_biotype:protein_coding	1
miR396a_5p	Bcin03g00610.1	4	-1	1	21	675	695	UUCCACAGCUUUCUUGAACUG	: : :::::.: ::::::::	GAUUACAAGAGAACUGUGGAA	Cleavage	cdna chromosome:ASM83294v1:3:220303:222859:-1 gene:Bcin03g00610 gene_biotype:protein_coding transcript_biotype:protein_coding	1
miR396a_5p	Bcin01g11330.1	4	-1	1	21	1697	1717	UUCCACAGCUUUCUUGAACUG	:: :: .:::.:.::::::.	GAGAUCUGGAAGGUUGUGGAG	Cleavage	cdna chromosome:ASM83294v1:1:3959604:3962179:-1 gene:Bcin01g11330 gene_biotype:protein_coding transcript_biotype:protein_coding	1
miR396a_5p	Bcin08g01870.1	4	-1	1	21	129	149	UUCCACAGCUUUCUUGAACUG	:::: : ::::.::::::	UCGUUCUACAAAGUUGUGGAU	Cleavage	cdna chromosome:ASM83294v1:8:723977:726863:-1 gene:Bcin08g01870 gene_biotype:protein_coding transcript_biotype:protein_coding	1
miR396a_5p	Bcin06g02410.1	4	-1	1	21	769	789	UUCCACAGCUUUCUUGAACUG	:: .:::::: :::::::	CCCUUGGAGAAAGAUGUGGAA	Cleavage	cdna chromosome:ASM83294v1:6:843501:845605:1 gene:Bcin06g02410 gene_biotype:protein_coding transcript_biotype:protein_coding	1
miR482b	Bcin10g02300.1	4	-1	1	22	1173	1194	UCUUGCCUACACCGCCCAUGCC	:::::.:::: .::: :::	CAAAUGGGUGGUGCGGGCCAGA	Cleavage	cdna chromosome:ASM83294v1:10:887967:894353:1 gene:Bcin10g02300 gene_biotype:protein_coding transcript_biotype:protein_coding	1
miR482b	Bcin01g07840.1	4	-1	1	22	393	414	UCUUGCCUACACCGCCCAUGCC	::::::::: : ::.:::.	AUGAUGGGCGGUUUUGGUAAGG	Translation	cdna chromosome:ASM83294v1:1:2739297:2741297:-1 gene:Bcin01g07840 gene_biotype:protein_coding transcript_biotype:protein_coding	1
miR482b	Bcin17g00160.1	4	-1	1	22	410	431	UCUUGCCUACACCGCCCAUGCC	:.: :: :::::.::.::::	UGUACUGGAGGUGUGGGUAAGA	Cleavage	cdna chromosome:ASM83294v1:17:172963:173443:1 gene:Bcin17g00160 gene_biotype:protein_coding transcript_biotype:protein_coding	1
miR482b	Bcin15g01330.1	4	-1	1	22	2438	2459	UCUUGCCUACACCGCCCAUGCC	:::: .:::::.::. :::	UUAAUGGAUGGUGUGGGUCAGA	Cleavage	cdna chromosome:ASM83294v1:15:497600:501964:-1 gene:Bcin15g01330 gene_biotype:protein_coding transcript_biotype:protein_coding	1
miR482b	Bcin12g03880.1	4	-1	1	22	259	280	UCUUGCCUACACCGCCCAUGCC	: .:::: : ::::::::.::	GAUAUGGCAGAUGUAGGCAGGA	Cleavage	cdna chromosome:ASM83294v1:12:1314060:1315948:-1 gene:Bcin12g03880 gene_biotype:protein_coding transcript_biotype:protein_coding	1
miR482b	Bcin14g02380.1	4	-1	1	22	764	785	UCUUGCCUACACCGCCCAUGCC	: .. ::: :::::.::.:::.	GCUGAGGGGGGUGUGGGUAAGG	Cleavage	cdna chromosome:ASM83294v1:14:942279:943397:1 gene:Bcin14g02380 gene_biotype:protein_coding transcript_biotype:protein_coding	1
miR482b	Bcin05g03630.1	4	-1	1	22	652	673	UCUUGCCUACACCGCCCAUGCC	: :::.:::::.:: :.::	UUGAGGGGUGGUGUGGGGAGGA	Cleavage	cdna chromosome:ASM83294v1:5:1311589:1312594:1 gene:Bcin05g03630 gene_biotype:protein_coding transcript_biotype:protein_coding	1
miR482b	Bcin16g04060.4	4	-1	1	22	1227	1248	UCUUGCCUACACCGCCCAUGCC	:: : :::::.::::.::	GUUCUGCGGGGUGUGGGCAGGA	Cleavage	cdna chromosome:ASM83294v1:16:1483812:1485342:1 gene:Bcin16g04060 gene_biotype:protein_coding transcript_biotype:protein_coding	1
miR482b	Bcin16g04060.3	4	-1	1	22	1181	1202	UCUUGCCUACACCGCCCAUGCC	:: : :::::.::::.::	GUUCUGCGGGGUGUGGGCAGGA	Cleavage	cdna chromosome:ASM83294v1:16:1483812:1485342:1 gene:Bcin16g04060 gene_biotype:protein_coding transcript_biotype:protein_coding	1
miR482b	Bcin16g04060.2	4	-1	1	22	1174	1195	UCUUGCCUACACCGCCCAUGCC	:: : :::::.::::.::	GUUCUGCGGGGUGUGGGCAGGA	Cleavage	cdna chromosome:ASM83294v1:16:1483812:1485342:1 gene:Bcin16g04060 gene_biotype:protein_coding transcript_biotype:protein_coding	1
miR482b	Bcin16g04060.1	4	-1	1	22	1128	1149	UCUUGCCUACACCGCCCAUGCC	:: : :::::.::::.::	GUUCUGCGGGGUGUGGGCAGGA	Cleavage	cdna chromosome:ASM83294v1:16:1483812:1485342:1 gene:Bcin16g04060 gene_biotype:protein_coding transcript_biotype:protein_coding	1
miR5300	Bcin01g02390.2	4	-1	1	22	726	747	UCCCCAGUCCAGGCAUUCCAAC	::::::: ::.:::: :::::	GUUGGAAAGCUUGGAAUGGGGC	Cleavage	cdna chromosome:ASM83294v1:1:890924:892984:1 gene:Bcin01g02390 gene_biotype:protein_coding transcript_biotype:protein_coding	1
miR5300	Bcin01g02390.1	4	-1	1	22	726	747	UCCCCAGUCCAGGCAUUCCAAC	::::::: ::.:::: :::::	GUUGGAAAGCUUGGAAUGGGGC	Cleavage	cdna chromosome:ASM83294v1:1:890924:892984:1 gene:Bcin01g02390 gene_biotype:protein_coding transcript_biotype:protein_coding	1
miR5300	Bcin16g00950.1	4	-1	1	22	2651	2672	UCCCCAGUCCAGGCAUUCCAAC	::::::: . ::::::::::	UUUGGAAUCUGUGGACUGGGGC	Cleavage	cdna chromosome:ASM83294v1:16:393573:398876:-1 gene:Bcin16g00950 gene_biotype:protein_coding transcript_biotype:protein_coding	1
miR5300	Bcin05g07350.1	4	-1	1	22	2701	2722	UCCCCAGUCCAGGCAUUCCAAC	:::::::.: :::::::.	CGAGGAAUGCUUCAACUGGGGG	Translation	cdna chromosome:ASM83294v1:5:2601394:2604565:1 gene:Bcin05g07350 gene_biotype:protein_coding transcript_biotype:protein_coding	1
miR5300	Bcin16g02690.1	4	-1	1	22	785	806	UCCCCAGUCCAGGCAUUCCAAC	: ::::: :.:::..:::::.	GGUGGAAGCCUUGGGUUGGGGG	Cleavage	cdna chromosome:ASM83294v1:16:1046499:1048077:-1 gene:Bcin16g02690 gene_biotype:protein_coding transcript_biotype:protein_coding	1
miR5300	Bcin01g00390.1	4	-1	1	22	1920	1941	UCCCCAGUCCAGGCAUUCCAAC	::: : :::::: .::::::	CCUGGUACGCCUGGUUUGGGGA	Cleavage	cdna chromosome:ASM83294v1:1:172922:176252:-1 gene:Bcin01g00390 gene_biotype:protein_coding transcript_biotype:protein_coding	1
miR5300	Bcin16g00950.1	4	-1	1	21	2652	2672	UCCCCAGUCCAGGCAUUCCAA	::::::: . ::::::::::	UUGGAAUCUGUGGACUGGGGC	Cleavage	cdna chromosome:ASM83294v1:16:393573:398876:-1 gene:Bcin16g00950 gene_biotype:protein_coding transcript_biotype:protein_coding	1
miR5300	Bcin01g02390.2	4	-1	1	21	727	747	UCCCCAGUCCAGGCAUUCCAA	:::::: ::.:::: :::::	UUGGAAAGCUUGGAAUGGGGC	Cleavage	cdna chromosome:ASM83294v1:1:890924:892984:1 gene:Bcin01g02390 gene_biotype:protein_coding transcript_biotype:protein_coding	1
miR5300	Bcin01g02390.1	4	-1	1	21	727	747	UCCCCAGUCCAGGCAUUCCAA	:::::: ::.:::: :::::	UUGGAAAGCUUGGAAUGGGGC	Cleavage	cdna chromosome:ASM83294v1:1:890924:892984:1 gene:Bcin01g02390 gene_biotype:protein_coding transcript_biotype:protein_coding	1
miR5300	Bcin05g07350.1	4	-1	1	21	2702	2722	UCCCCAGUCCAGGCAUUCCAA	:::::::.: :::::::.	GAGGAAUGCUUCAACUGGGGG	Translation	cdna chromosome:ASM83294v1:5:2601394:2604565:1 gene:Bcin05g07350 gene_biotype:protein_coding transcript_biotype:protein_coding	1
miR5300	Bcin01g00390.1	4	-1	1	21	1921	1941	UCCCCAGUCCAGGCAUUCCAA	::: : :::::: .::::::	CUGGUACGCCUGGUUUGGGGA	Cleavage	cdna chromosome:ASM83294v1:1:172922:176252:-1 gene:Bcin01g00390 gene_biotype:protein_coding transcript_biotype:protein_coding	1
miR5300	Bcin16g02690.1	4	-1	1	21	786	806	UCCCCAGUCCAGGCAUUCCAA	::::: :.:::..:::::.	GUGGAAGCCUUGGGUUGGGGG	Cleavage	cdna chromosome:ASM83294v1:16:1046499:1048077:-1 gene:Bcin16g02690 gene_biotype:protein_coding transcript_biotype:protein_coding	1
miR5300	Bcin04g04210.1	4	-1	1	21	1224	1244	UCCCCAGUCCAGGCAUUCCAA	:: . :::::::.:::::	ACGGUGAGCCUGGAUUGGGGC	Cleavage	cdna chromosome:ASM83294v1:4:1496720:1500374:1 gene:Bcin04g04210 gene_biotype:protein_coding transcript_biotype:protein_coding	1
miR5300	Bcin04g04210.2	4	-1	1	21	1070	1090	UCCCCAGUCCAGGCAUUCCAA	:: . :::::::.:::::	ACGGUGAGCCUGGAUUGGGGC	Cleavage	cdna chromosome:ASM83294v1:4:1496720:1500374:1 gene:Bcin04g04210 gene_biotype:protein_coding transcript_biotype:protein_coding	1
siR1	Bcin09g04030.1	4	-1	1	21	531	551	UAUUCAGAAAAGAUCGUUGUC	:: ::.::::::: ::::::	GAAAAUGAUCUUUCCUGAAUC	Cleavage	cdna chromosome:ASM83294v1:9:1428746:1430621:1 gene:Bcin09g04030 gene_biotype:protein_coding transcript_biotype:protein_coding	1
siR1	Bcin02g04240.1	4	-1	1	21	1647	1667	UAUUCAGAAAAGAUCGUUGUC	:.::.:.:.::::.::..:.	UAUAAUGGUUUUUUUUGGGUG	Cleavage	cdna chromosome:ASM83294v1:2:1493068:1495248:-1 gene:Bcin02g04240 gene_biotype:protein_coding transcript_biotype:protein_coding	1
siR1	Bcin07g01410.4	4	-1	1	21	416	436	UAUUCAGAAAAGAUCGUUGUC	....::.: ::::.::::::	AGUGGCGGUGUUUUUUGAAUA	Cleavage	cdna chromosome:ASM83294v1:7:517067:519622:1 gene:Bcin07g01410 gene_biotype:protein_coding transcript_biotype:protein_coding	1
siR1	Bcin07g01410.3	4	-1	1	21	446	466	UAUUCAGAAAAGAUCGUUGUC	....::.: ::::.::::::	AGUGGCGGUGUUUUUUGAAUA	Cleavage	cdna chromosome:ASM83294v1:7:517067:519622:1 gene:Bcin07g01410 gene_biotype:protein_coding transcript_biotype:protein_coding	1
siR1	Bcin07g01410.1	4	-1	1	21	603	623	UAUUCAGAAAAGAUCGUUGUC	....::.: ::::.::::::	AGUGGCGGUGUUUUUUGAAUA	Cleavage	cdna chromosome:ASM83294v1:7:517067:519622:1 gene:Bcin07g01410 gene_biotype:protein_coding transcript_biotype:protein_coding	1
siR1	Bcin15g05260.1	4	-1	1	21	64	84	UAUUCAGAAAAGAUCGUUGUC	:. :::::: :::.::.:::	CAUCACGAUCGUUUUUGGAUA	Translation	cdna chromosome:ASM83294v1:15:1819623:1822365:1 gene:Bcin15g05260 gene_biotype:protein_coding transcript_biotype:protein_coding	1
siR1	Bcin12g03970.1	4	-1	1	21	664	684	UAUUCAGAAAAGAUCGUUGUC	.: :::::.::::.: .:::	AGCCACGAUUUUUUUUAGAUA	Cleavage	cdna chromosome:ASM83294v1:12:1347803:1348888:1 gene:Bcin12g03970 gene_biotype:protein_coding transcript_biotype:protein_coding	1
siR1	Bcin07g02850.1	4	-1	1	21	26	46	UAUUCAGAAAAGAUCGUUGUC	::::: ::: ::.:::::	ACCAACGUUCUCUUUUGAAUU	Translation	cdna chromosome:ASM83294v1:7:1039875:1041645:1 gene:Bcin07g02850 gene_biotype:protein_coding transcript_biotype:protein_coding	1
siR1	Bcin02g04230.2	4	-1	1	21	2243	2263	UAUUCAGAAAAGAUCGUUGUC	: .::::::::.::.::.	UCGAUUGAUCUUUUUUGGAUG	Cleavage	cdna chromosome:ASM83294v1:2:1484666:1487207:-1 gene:Bcin02g04230 gene_biotype:protein_coding transcript_biotype:protein_coding	1
siR1	Bcin02g04230.1	4	-1	1	21	2838	2858	UAUUCAGAAAAGAUCGUUGUC	: .::::::::.::.::.	UCGAUUGAUCUUUUUUGGAUG	Cleavage	cdna chromosome:ASM83294v1:2:1484666:1487909:-1 gene:Bcin02g04230 gene_biotype:protein_coding transcript_biotype:protein_coding	1
siR1	Bcin08g01290.1	4	-1	1	21	588	608	UAUUCAGAAAAGAUCGUUGUC	::::: .:::::::.::.	ACCAACGCGUUUUUCUGGAUG	Cleavage	cdna chromosome:ASM83294v1:8:520510:522160:1 gene:Bcin08g01290 gene_biotype:protein_coding transcript_biotype:protein_coding	1
siR10	Bcin01g06060.1	4	-1	1	21	776	796	UGGUAUUGUUCCGUUCAGGGA	:::::::. ::::::::....	UCCCUGAGGGGAACAAUGUUG	Cleavage	cdna chromosome:ASM83294v1:1:2141565:2142620:1 gene:Bcin01g06060 gene_biotype:protein_coding transcript_biotype:protein_coding	1
siR10	Bcin02g05920.1	4	-1	1	21	1691	1711	UGGUAUUGUUCCGUUCAGGGA	:: :::.::: :::.::.:::	UCACUGGACGUAACGAUGCCA	Translation	cdna chromosome:ASM83294v1:2:2102357:2105695:1 gene:Bcin02g05920 gene_biotype:protein_coding transcript_biotype:protein_coding	1
siR10	Bcin10g05580.1	4	-1	1	21	1030	1050	UGGUAUUGUUCCGUUCAGGGA	::.::.:.::.:::: .:::	GCCUUGGAUGGGACAAAGCCA	Cleavage	cdna chromosome:ASM83294v1:10:2112339:2114095:1 gene:Bcin10g05580 gene_biotype:protein_coding transcript_biotype:protein_coding	1
siR10	Bcin05g05160.1	4	-1	1	21	1290	1310	UGGUAUUGUUCCGUUCAGGGA	:..:::: . ::::::::.::	UUUCUGAUUAGAACAAUAUCA	Cleavage	cdna chromosome:ASM83294v1:5:1827826:1829550:-1 gene:Bcin05g05160 gene_biotype:protein_coding transcript_biotype:protein_coding	1
siR10	Bcin03g04330.1	4	-1	1	21	1766	1786	UGGUAUUGUUCCGUUCAGGGA	:. ::::..:::::.::.:..	UUGCUGAGUGGAACGAUGCUG	Cleavage	cdna chromosome:ASM83294v1:3:1442290:1444595:1 gene:Bcin03g04330 gene_biotype:protein_coding transcript_biotype:protein_coding	1
siR10	Bcin16g03500.1	4	-1	1	21	1914	1934	UGGUAUUGUUCCGUUCAGGGA	:... :::.::::::.:.::.	UUUUCGAAUGGAACAGUGCCG	Cleavage	cdna chromosome:ASM83294v1:16:1307529:1309827:-1 gene:Bcin16g03500 gene_biotype:protein_coding transcript_biotype:protein_coding	1
siR10	Bcin01g02280.1	4	-1	1	21	112	132	UGGUAUUGUUCCGUUCAGGGA	.:.::.: :::::::::.:	AUCUUGGAAGGAACAAUAUCU	Cleavage	cdna chromosome:ASM83294v1:1:857206:861930:1 gene:Bcin01g02280 gene_biotype:protein_coding transcript_biotype:protein_coding	1
siR10	Bcin09g04960.1	4	-1	1	21	2224	2244	UGGUAUUGUUCCGUUCAGGGA	::. :::::: ::::::::	GCCUGGAACGGCACAAUACCU	Translation	cdna chromosome:ASM83294v1:9:1728138:1734444:-1 gene:Bcin09g04960 gene_biotype:protein_coding transcript_biotype:protein_coding	1
siR10	Bcin01g09180.1	4	-1	1	21	400	420	UGGUAUUGUUCCGUUCAGGGA	:.. ::..::::..::::::	ACUUGGAGUGGAAUGAUACCA	Cleavage	cdna chromosome:ASM83294v1:1:3198701:3200177:1 gene:Bcin01g09180 gene_biotype:protein_coding transcript_biotype:protein_coding	1
siR10	Bcin05g00890.1	4	-1	1	21	369	389	UGGUAUUGUUCCGUUCAGGGA	:.:: :..::.::.::::.:	GCUCUAAGUGGGACGAUACUA	Cleavage	cdna chromosome:ASM83294v1:5:367160:369341:1 gene:Bcin05g00890 gene_biotype:protein_coding transcript_biotype:protein_coding	1
siR10	Bcin04g00630.1	4	-1	1	21	3468	3488	UGGUAUUGUUCCGUUCAGGGA	::.: ::.:: :.:::::::	GCCUUCAAUGGUAUAAUACCA	Translation	cdna chromosome:ASM83294v1:4:230760:236479:1 gene:Bcin04g00630 gene_biotype:protein_coding transcript_biotype:protein_coding	1
siR10	Bcin11g03750.1	4	-1	1	21	3205	3225	UGGUAUUGUUCCGUUCAGGGA	:.. :::.::.::.:::.::	ACUUGGAAUGGGACGAUAUCA	Cleavage	cdna chromosome:ASM83294v1:11:1317963:1323828:1 gene:Bcin11g03750 gene_biotype:protein_coding transcript_biotype:protein_coding	1
siR10	Bcin04g00630.2	4	-1	1	21	3525	3545	UGGUAUUGUUCCGUUCAGGGA	::.: ::.:: :.:::::::	GCCUUCAAUGGUAUAAUACCA	Translation	cdna chromosome:ASM83294v1:4:230760:236478:1 gene:Bcin04g00630 gene_biotype:protein_coding transcript_biotype:protein_coding	1
siR10	Bcin11g03750.2	4	-1	1	21	3657	3677	UGGUAUUGUUCCGUUCAGGGA	:.. :::.::.::.:::.::	ACUUGGAAUGGGACGAUAUCA	Cleavage	cdna chromosome:ASM83294v1:11:1317963:1323828:1 gene:Bcin11g03750 gene_biotype:protein_coding transcript_biotype:protein_coding	1
siR10	Bcin10g05060.1	4	-1	1	21	739	759	UGGUAUUGUUCCGUUCAGGGA	::.::: .:::.:::::...	ACCUUGACUGGAGCAAUAUUG	Cleavage	cdna chromosome:ASM83294v1:10:1906706:1912718:1 gene:Bcin10g05060 gene_biotype:protein_coding transcript_biotype:protein_coding	1
siR10	Bcin03g03330.2	4	-1	1	21	1154	1174	UGGUAUUGUUCCGUUCAGGGA	:::.. :::.::::::::	GAGCUGGGAGGAGCAAUACCA	Cleavage	cdna chromosome:ASM83294v1:3:1115742:1118600:-1 gene:Bcin03g03330 gene_biotype:protein_coding transcript_biotype:protein_coding	1
siR10	Bcin03g03330.1	4	-1	1	21	1206	1226	UGGUAUUGUUCCGUUCAGGGA	:::.. :::.::::::::	GAGCUGGGAGGAGCAAUACCA	Cleavage	cdna chromosome:ASM83294v1:3:1115742:1118600:-1 gene:Bcin03g03330 gene_biotype:protein_coding transcript_biotype:protein_coding	1
siR10	Bcin08g03500.1	4	-1	1	21	4008	4028	UGGUAUUGUUCCGUUCAGGGA	:::::.::::::. :.::	UAGCUGAAUGGAACAGAAUCA	Cleavage	cdna chromosome:ASM83294v1:8:1346537:1350722:-1 gene:Bcin08g03500 gene_biotype:protein_coding transcript_biotype:protein_coding	1
siR10	Bcin02g07750.1	4	-1	1	21	4316	4336	UGGUAUUGUUCCGUUCAGGGA	: :.:::..::.:..:::.:.	UACUUGAGUGGGAUGAUAUCG	Cleavage	cdna chromosome:ASM83294v1:2:2769957:2776026:1 gene:Bcin02g07750 gene_biotype:protein_coding transcript_biotype:protein_coding	1
siR10	Bcin03g01970.1	4	-1	1	21	537	557	UGGUAUUGUUCCGUUCAGGGA	:::::..::.:. :::.::	GACCUGAGUGGGAUCAUAUCA	Cleavage	cdna chromosome:ASM83294v1:3:658356:660132:1 gene:Bcin03g01970 gene_biotype:protein_coding transcript_biotype:protein_coding	1
siR10	Bcin06g02530.1	4	-1	1	21	1205	1225	UGGUAUUGUUCCGUUCAGGGA	::::::.:: :::::....	AGCCUGAAUGGCACAAUGUUG	Translation	cdna chromosome:ASM83294v1:6:874042:876640:1 gene:Bcin06g02530 gene_biotype:protein_coding transcript_biotype:protein_coding	1
siR10	Bcin05g00150.1	4	-1	1	21	650	670	UGGUAUUGUUCCGUUCAGGGA	::::::: ::. ::::.::	GACCUGAACCGAGAAAUAUCA	Cleavage	cdna chromosome:ASM83294v1:5:72175:74977:-1 gene:Bcin05g00150 gene_biotype:protein_coding transcript_biotype:protein_coding	1
siR10	Bcin15g03140.1	4	-1	1	21	117	137	UGGUAUUGUUCCGUUCAGGGA	: : ::::.: :::.::::.:	UACAUGAAUGCAACGAUACUA	Translation	cdna chromosome:ASM83294v1:15:1093140:1094987:1 gene:Bcin15g03140 gene_biotype:protein_coding transcript_biotype:protein_coding	1
siR10	Bcin09g00880.1	4	-1	1	21	994	1014	UGGUAUUGUUCCGUUCAGGGA	: :.:: ..::::.:::..::	UACUUGUGUGGAAUAAUGUCA	Cleavage	cdna chromosome:ASM83294v1:9:325314:326956:1 gene:Bcin09g00880 gene_biotype:protein_coding transcript_biotype:protein_coding	1
siR11	Bcin04g05720.2	4	-1	1	24	809	832	GCACAGAGUAGGAUCACGAGGCCC	:::.:: :: :::::.::: :::	UGGCUUCAUGUUCCUAUUCUCUGC	Cleavage	cdna chromosome:ASM83294v1:4:1991805:1993344:1 gene:Bcin04g05720 gene_biotype:protein_coding transcript_biotype:protein_coding	1
siR11	Bcin04g05720.1	4	-1	1	24	893	916	GCACAGAGUAGGAUCACGAGGCCC	:::.:: :: :::::.::: :::	UGGCUUCAUGUUCCUAUUCUCUGC	Cleavage	cdna chromosome:ASM83294v1:4:1991805:1993344:1 gene:Bcin04g05720 gene_biotype:protein_coding transcript_biotype:protein_coding	1
siR11	Bcin01g03890.1	4	-1	1	24	714	737	GCACAGAGUAGGAUCACGAGGCCC	:: .::::::::::. .:::::	GGAGUUCGUGAUCCUGAGUUGUGC	Cleavage	cdna chromosome:ASM83294v1:1:1435274:1436747:-1 gene:Bcin01g03890 gene_biotype:protein_coding transcript_biotype:protein_coding	1
siR11	Bcin04g03280.1	4	-1	1	24	361	384	GCACAGAGUAGGAUCACGAGGCCC	::::::::.:: :::: :.	UGCUGUCGUGAUCUUAGUCUGGGU	Cleavage	cdna chromosome:ASM83294v1:4:1184689:1188623:1 gene:Bcin04g03280 gene_biotype:protein_coding transcript_biotype:protein_coding	2
siR11	Bcin07g07060.1	4	-1	1	24	327	350	GCACAGAGUAGGAUCACGAGGCCC	:.: : ::::::::.::::.	GAUCUUGGAAAUCCUACUUUGUGU	Cleavage	cdna chromosome:ASM83294v1:7:2601718:2607078:-1 gene:Bcin07g07060 gene_biotype:protein_coding transcript_biotype:protein_coding	1
siR11	Bcin02g02000.1	4	-1	1	24	938	961	GCACAGAGUAGGAUCACGAGGCCC	:: ::::.:::::.:: :.	UUCUAUCAUGAUUCUACUUUGAGU	Cleavage	cdna chromosome:ASM83294v1:2:748955:750151:-1 gene:Bcin02g02000 gene_biotype:protein_coding transcript_biotype:protein_coding	1
siR12	Bcin13g03500.1	4	-1	1	22	1206	1227	GAUCCUUCGAUGUCGGCUCUUC	::::::: ::::::::: : :	AAAGAGCCUACAUCGAAGCAAC	Cleavage	cdna chromosome:ASM83294v1:13:1214907:1216386:-1 gene:Bcin13g03500 gene_biotype:protein_coding transcript_biotype:protein_coding	1
siR12	Bcin06g06500.1	4	-1	1	22	1594	1615	GAUCCUUCGAUGUCGGCUCUUC	:::: .:.:::::::::::	CAAGAUAUGGCAUCGAAGGAUA	Cleavage	cdna chromosome:ASM83294v1:6:2281924:2285300:1 gene:Bcin06g06500 gene_biotype:protein_coding transcript_biotype:protein_coding	1
siR12	Bcin06g06500.2	4	-1	1	22	1594	1615	GAUCCUUCGAUGUCGGCUCUUC	:::: .:.:::::::::::	CAAGAUAUGGCAUCGAAGGAUA	Cleavage	cdna chromosome:ASM83294v1:6:2281924:2285300:1 gene:Bcin06g06500 gene_biotype:protein_coding transcript_biotype:protein_coding	1
siR12	Bcin08g03210.1	4	-1	1	22	1201	1222	GAUCCUUCGAUGUCGGCUCUUC	.::::: :. ::::::::::	AGAGAGCAGGAAUCGAAGGAUG	Cleavage	cdna chromosome:ASM83294v1:8:1236264:1237859:1 gene:Bcin08g03210 gene_biotype:protein_coding transcript_biotype:protein_coding	1
siR12	Bcin02g09070.1	4	-1	1	22	862	883	GAUCCUUCGAUGUCGGCUCUUC	::::::::.. .:.:::::.	CCAGAGCCGAUGCUGGAGGAUU	Translation	cdna chromosome:ASM83294v1:2:3213813:3215400:1 gene:Bcin02g09070 gene_biotype:protein_coding transcript_biotype:protein_coding	1
siR12	Bcin02g09070.2	4	-1	1	22	862	883	GAUCCUUCGAUGUCGGCUCUUC	::::::::.. .:.:::::.	CCAGAGCCGAUGCUGGAGGAUU	Translation	cdna chromosome:ASM83294v1:2:3213813:3215286:1 gene:Bcin02g09070 gene_biotype:protein_coding transcript_biotype:protein_coding	1
siR12	Bcin14g03330.1	4	-1	1	22	241	262	GAUCCUUCGAUGUCGGCUCUUC	::::.:::.:::::: :::	CUAGAGUCGAUAUCGAAUCAUC	Cleavage	cdna chromosome:ASM83294v1:14:1279564:1280438:-1 gene:Bcin14g03330 gene_biotype:protein_coding transcript_biotype:protein_coding	1
siR12	Bcin04g00130.1	4	-1	1	22	719	741	GAUCCUUCGA-UGUCGGCUCUUC	::::::::: :.:::::::.	UUCGAGCCGACAAUUGAAGGAUU	Translation	cdna chromosome:ASM83294v1:4:50204:54675:-1 gene:Bcin04g00130 gene_biotype:protein_coding transcript_biotype:protein_coding	1
siR12	Bcin01g02630.2	4	-1	1	22	347	368	GAUCCUUCGAUGUCGGCUCUUC	:.: ::::.:.:.::::: ::	AAGGUGCCGGCGUUGAAGGCUC	Cleavage	cdna chromosome:ASM83294v1:1:974846:977260:-1 gene:Bcin01g02630 gene_biotype:protein_coding transcript_biotype:protein_coding	1
siR12	Bcin01g02630.1	4	-1	1	22	347	368	GAUCCUUCGAUGUCGGCUCUUC	:.: ::::.:.:.::::: ::	AAGGUGCCGGCGUUGAAGGCUC	Cleavage	cdna chromosome:ASM83294v1:1:974846:977260:-1 gene:Bcin01g02630 gene_biotype:protein_coding transcript_biotype:protein_coding	1
siR12	Bcin13g04510.1	4	-1	1	22	1923	1944	GAUCCUUCGAUGUCGGCUCUUC	: :::::: :..: :::::::.	GCAGAGCCUAUGUGGAAGGAUU	Cleavage	cdna chromosome:ASM83294v1:13:1673095:1676666:1 gene:Bcin13g04510 gene_biotype:protein_coding transcript_biotype:protein_coding	1
siR12	Bcin10g00740.1	4	-1	1	22	727	748	GAUCCUUCGAUGUCGGCUCUUC	: .:::..::.:::::.: ::.	GUGGAGUUGAUAUCGAGGAAUU	Cleavage	cdna chromosome:ASM83294v1:10:311882:313145:-1 gene:Bcin10g00740 gene_biotype:protein_coding transcript_biotype:protein_coding	1
siR12	Bcin09g06190.1	4	-1	1	22	5914	5935	GAUCCUUCGAUGUCGGCUCUUC	.::::::::: ::::::	UCGAGGCCGACAUCAAAGGAUG	Cleavage	cdna chromosome:ASM83294v1:9:2160024:2167254:1 gene:Bcin09g06190 gene_biotype:protein_coding transcript_biotype:protein_coding	1
siR12	Bcin08g00830.1	4	-1	1	22	234	255	GAUCCUUCGAUGUCGGCUCUUC	::::: : .::.:::::::.	CUAGAGCGGCUAUUGAAGGAUU	Cleavage	cdna chromosome:ASM83294v1:8:344133:347046:1 gene:Bcin08g00830 gene_biotype:protein_coding transcript_biotype:protein_coding	1
siR12	Bcin08g00830.2	4	-1	1	22	234	255	GAUCCUUCGAUGUCGGCUCUUC	::::: : .::.:::::::.	CUAGAGCGGCUAUUGAAGGAUU	Cleavage	cdna chromosome:ASM83294v1:8:344133:347046:1 gene:Bcin08g00830 gene_biotype:protein_coding transcript_biotype:protein_coding	1
siR12	Bcin08g00830.3	4	-1	1	22	234	255	GAUCCUUCGAUGUCGGCUCUUC	::::: : .::.:::::::.	CUAGAGCGGCUAUUGAAGGAUU	Cleavage	cdna chromosome:ASM83294v1:8:344133:347046:1 gene:Bcin08g00830 gene_biotype:protein_coding transcript_biotype:protein_coding	1
siR12	Bcin08g00830.4	4	-1	1	22	234	255	GAUCCUUCGAUGUCGGCUCUUC	::::: : .::.:::::::.	CUAGAGCGGCUAUUGAAGGAUU	Cleavage	cdna chromosome:ASM83294v1:8:344133:347046:1 gene:Bcin08g00830 gene_biotype:protein_coding transcript_biotype:protein_coding	1
siR12	Bcin10g04700.1	4	-1	1	22	633	654	GAUCCUUCGAUGUCGGCUCUUC	:::::::: .:::::.:.	AUGCAGCCGACAAUGAAGGGUU	Translation	cdna chromosome:ASM83294v1:10:1807041:1808902:1 gene:Bcin10g04700 gene_biotype:protein_coding transcript_biotype:protein_coding	1
siR12	Bcin08g06860.1	4	-1	1	22	7749	7770	GAUCCUUCGAUGUCGGCUCUUC	: :: .:::.:::::.::::.	GUAGUAUCGAUAUCGAGGGAUU	Cleavage	cdna chromosome:ASM83294v1:8:2522206:2530781:1 gene:Bcin08g06860 gene_biotype:protein_coding transcript_biotype:protein_coding	1
siR12	Bcin02g07750.1	4	-1	1	22	4460	4481	GAUCCUUCGAUGUCGGCUCUUC	:.::::. ::::::::: :	GUUGGGCCGGAAUCGAAGGACC	Cleavage	cdna chromosome:ASM83294v1:2:2769957:2776026:1 gene:Bcin02g07750 gene_biotype:protein_coding transcript_biotype:protein_coding	1
siR12	Bcin16g01780.1	4	-1	1	22	1080	1101	GAUCCUUCGAUGUCGGCUCUUC	: .::::: .:.:.: ::::::	GUGGAGCCCGCGUUGCAGGAUC	Cleavage	cdna chromosome:ASM83294v1:16:719307:724694:-1 gene:Bcin16g01780 gene_biotype:protein_coding transcript_biotype:protein_coding	1
siR12	Bcin16g01780.2	4	-1	1	22	1080	1101	GAUCCUUCGAUGUCGGCUCUUC	: .::::: .:.:.: ::::::	GUGGAGCCCGCGUUGCAGGAUC	Cleavage	cdna chromosome:ASM83294v1:16:719307:724694:-1 gene:Bcin16g01780 gene_biotype:protein_coding transcript_biotype:protein_coding	1
siR12	Bcin16g01780.3	4	-1	1	22	1080	1101	GAUCCUUCGAUGUCGGCUCUUC	: .::::: .:.:.: ::::::	GUGGAGCCCGCGUUGCAGGAUC	Cleavage	cdna chromosome:ASM83294v1:16:719307:724694:-1 gene:Bcin16g01780 gene_biotype:protein_coding transcript_biotype:protein_coding	1
siR12	Bcin16g01780.4	4	-1	1	22	1080	1101	GAUCCUUCGAUGUCGGCUCUUC	: .::::: .:.:.: ::::::	GUGGAGCCCGCGUUGCAGGAUC	Cleavage	cdna chromosome:ASM83294v1:16:719307:724694:-1 gene:Bcin16g01780 gene_biotype:protein_coding transcript_biotype:protein_coding	1
siR12	Bcin16g01780.5	4	-1	1	22	1080	1101	GAUCCUUCGAUGUCGGCUCUUC	: .::::: .:.:.: ::::::	GUGGAGCCCGCGUUGCAGGAUC	Cleavage	cdna chromosome:ASM83294v1:16:719307:724694:-1 gene:Bcin16g01780 gene_biotype:protein_coding transcript_biotype:protein_coding	1
siR12	Bcin16g01780.6	4	-1	1	22	1080	1101	GAUCCUUCGAUGUCGGCUCUUC	: .::::: .:.:.: ::::::	GUGGAGCCCGCGUUGCAGGAUC	Cleavage	cdna chromosome:ASM83294v1:16:719307:724694:-1 gene:Bcin16g01780 gene_biotype:protein_coding transcript_biotype:protein_coding	1
siR12	Bcin05g06590.1	4	-1	1	22	840	861	GAUCCUUCGAUGUCGGCUCUUC	:. ::::. ::. .::::::::	GGUGAGCUCACGCUGAAGGAUC	Translation	cdna chromosome:ASM83294v1:5:2266520:2267471:1 gene:Bcin05g06590 gene_biotype:protein_coding transcript_biotype:protein_coding	1
siR13	Bcin04g06410.1	4	-1	1	20	237	256	CUCGACGGAUCGCACGGCCA	: ::::::: .::::::::	UUGCCGUGCAGUCCGUCGAU	Translation	cdna chromosome:ASM83294v1:4:2206852:2209713:-1 gene:Bcin04g06410 gene_biotype:protein_coding transcript_biotype:protein_coding	1
siR13	Bcin13g02090.1	4	-1	1	20	1158	1177	CUCGACGGAUCGCACGGCCA	:: .::::.::::. :::::	UGAUCGUGUGAUCUUUCGAG	Cleavage	cdna chromosome:ASM83294v1:13:735361:736642:-1 gene:Bcin13g02090 gene_biotype:protein_coding transcript_biotype:protein_coding	1
siR13	Bcin09g02510.1	4	-1	1	20	8237	8256	CUCGACGGAUCGCACGGCCA	::.::::: ::.:::: ::	GGGUCGUGCAAUUCGUCAAG	Translation	cdna chromosome:ASM83294v1:9:898408:908142:1 gene:Bcin09g02510 gene_biotype:protein_coding transcript_biotype:protein_coding	1
siR13	Bcin01g09700.1	4	-1	1	20	4971	4990	CUCGACGGAUCGCACGGCCA	:::: ::.:.::.::: ::	CGGCCCUGUGGUCUGUCUAG	Cleavage	cdna chromosome:ASM83294v1:1:3367976:3373474:1 gene:Bcin01g09700 gene_biotype:protein_coding transcript_biotype:protein_coding	1
siR13	Bcin03g04870.1	4	-1	1	20	1133	1152	CUCGACGGAUCGCACGGCCA	: :.: :::::.::::::	CGUCUGAGCGAUUCGUCGAU	Cleavage	cdna chromosome:ASM83294v1:3:1647499:1649274:-1 gene:Bcin03g04870 gene_biotype:protein_coding transcript_biotype:protein_coding	1
siR14	Bcin10g04100.1	4	-1	1	20	1312	1331	GCGCUCUUAGUUCAGUUCGG	:. .::::: ::.:::::::	CUCGACUGACCUGAGAGCGC	Translation	cdna chromosome:ASM83294v1:10:1576213:1578280:-1 gene:Bcin10g04100 gene_biotype:protein_coding transcript_biotype:protein_coding	1
siR14	Bcin10g04100.2	4	-1	1	20	1408	1427	GCGCUCUUAGUUCAGUUCGG	:. .::::: ::.:::::::	CUCGACUGACCUGAGAGCGC	Translation	cdna chromosome:ASM83294v1:10:1576213:1578188:-1 gene:Bcin10g04100 gene_biotype:protein_coding transcript_biotype:protein_coding	1
siR14	Bcin02g01420.1	4	-1	1	20	2068	2087	GCGCUCUUAGUUCAGUUCGG	..:::.:::.. :::::::.	UUGAAUUGAGUGAAGAGCGU	Cleavage	cdna chromosome:ASM83294v1:2:571961:575124:1 gene:Bcin02g01420 gene_biotype:protein_coding transcript_biotype:protein_coding	1
siR14	Bcin13g02580.1	4	-1	1	20	2906	2925	GCGCUCUUAGUUCAGUUCGG	::::::::: :.::.:.:	ACGAACUGAAGUGAGGGUGA	Translation	cdna chromosome:ASM83294v1:13:884297:887685:1 gene:Bcin13g02580 gene_biotype:protein_coding transcript_biotype:protein_coding	1
siR14	Bcin09g00340.1	4	-1	1	20	1405	1424	GCGCUCUUAGUUCAGUUCGG	:::: ::..:.::::.::	GAGAACCGAGUUGAGAGUGC	Cleavage	cdna chromosome:ASM83294v1:9:140269:143449:1 gene:Bcin09g00340 gene_biotype:protein_coding transcript_biotype:protein_coding	1
siR14	Bcin13g00120.1	4	-1	1	20	1297	1316	GCGCUCUUAGUUCAGUUCGG	::::: :.:::.::: .::	ACGAACGGGACUGAGACUGC	Cleavage	cdna chromosome:ASM83294v1:13:48251:50026:-1 gene:Bcin13g00120 gene_biotype:protein_coding transcript_biotype:protein_coding	1
siR14	Bcin11g02740.1	4	-1	1	20	2494	2513	GCGCUCUUAGUUCAGUUCGG	.: . .:::::::.:.::::	UCAGCUUGAACUAGGGGCGC	Cleavage	cdna chromosome:ASM83294v1:11:943836:946475:1 gene:Bcin11g02740 gene_biotype:protein_coding transcript_biotype:protein_coding	1
siR14	Bcin10g01450.1	4	-1	1	20	1641	1660	GCGCUCUUAGUUCAGUUCGG	::: ::::::..:::::	GCGAUGUGAACUGGGAGCGA	Cleavage	cdna chromosome:ASM83294v1:10:554517:556961:1 gene:Bcin10g01450 gene_biotype:protein_coding transcript_biotype:protein_coding	1
siR14	Bcin05g04240.1	4	-1	1	20	4837	4856	GCGCUCUUAGUUCAGUUCGG	.:: ::::::::::: ::	AUGACGUGAACUAAGAGAGC	Cleavage	cdna chromosome:ASM83294v1:5:1520423:1526533:1 gene:Bcin05g04240 gene_biotype:protein_coding transcript_biotype:protein_coding	1
siR15	Bcin08g02880.1	4	-1	1	21	17	37	UCAGAAAUAGAAAUGAACGGA	:.. :::::::::::::::	UUUAUUCAUUUCUAUUUCUAU	Cleavage	cdna chromosome:ASM83294v1:8:1072200:1075378:-1 gene:Bcin08g02880 gene_biotype:protein_coding transcript_biotype:protein_coding	1
siR15	Bcin02g04270.1	4	-1	1	21	4430	4450	UCAGAAAUAGAAAUGAACGGA	::..::::::::::::	GAUAUUUGUUUCUAUUUCUGU	Cleavage	cdna chromosome:ASM83294v1:2:1505953:1510799:-1 gene:Bcin02g04270 gene_biotype:protein_coding transcript_biotype:protein_coding	1
siR15	Bcin03g03420.1	4	-1	1	21	4907	4927	UCAGAAAUAGAAAUGAACGGA	:.:::::::::::::.	AGCUCUUAUUUCUAUUUCUGG	Cleavage	cdna chromosome:ASM83294v1:3:1149612:1156357:1 gene:Bcin03g03420 gene_biotype:protein_coding transcript_biotype:protein_coding	1
siR15	Bcin03g03420.2	4	-1	1	21	5075	5095	UCAGAAAUAGAAAUGAACGGA	:.:::::::::::::.	AGCUCUUAUUUCUAUUUCUGG	Cleavage	cdna chromosome:ASM83294v1:3:1149612:1156357:1 gene:Bcin03g03420 gene_biotype:protein_coding transcript_biotype:protein_coding	1
siR15	Bcin09g06010.1	4	-1	1	21	383	403	UCAGAAAUAGAAAUGAACGGA	..:::..:::::. :::::.	GUUGUUUGUUUCUGGUUCUGG	Cleavage	cdna chromosome:ASM83294v1:9:2095951:2098312:1 gene:Bcin09g06010 gene_biotype:protein_coding transcript_biotype:protein_coding	1
siR15	Bcin13g05540.1	4	-1	1	21	438	458	UCAGAAAUAGAAAUGAACGGA	:::::: ::: ::: :::::	GCCGUUCCUUUGUAUCUCUGA	Translation	cdna chromosome:ASM83294v1:13:2110183:2113659:1 gene:Bcin13g05540 gene_biotype:protein_coding transcript_biotype:protein_coding	1
siR15	Bcin03g03840.1	4	-1	1	21	40	60	UCAGAAAUAGAAAUGAACGGA	: .:::..:::.:.:::.::	UGUGUUUGUUUUUGUUUUUGU	Cleavage	cdna chromosome:ASM83294v1:3:1290718:1294489:-1 gene:Bcin03g03840 gene_biotype:protein_coding transcript_biotype:protein_coding	2
siR15	Bcin07g01070.1	4	-1	1	21	283	303	UCAGAAAUAGAAAUGAACGGA	:.: ::: ::::::: ::::.	UUCUUUCCUUUCUAUAUCUGG	Cleavage	cdna chromosome:ASM83294v1:7:393915:395799:-1 gene:Bcin07g01070 gene_biotype:protein_coding transcript_biotype:protein_coding	1
siR15	Bcin09g02190.1	4	-1	1	21	1126	1146	UCAGAAAUAGAAAUGAACGGA	:.::: .:: ::::::::::	UUCGUCAGUUGCUAUUUCUGA	Translation	cdna chromosome:ASM83294v1:9:808398:810400:1 gene:Bcin09g02190 gene_biotype:protein_coding transcript_biotype:protein_coding	1
siR15	Bcin07g03980.1	4	-1	1	21	222	242	UCAGAAAUAGAAAUGAACGGA	:.:: .:::::::::::: :	UUCGAGUAUUUCUAUUUCUCA	Cleavage	cdna chromosome:ASM83294v1:7:1437777:1440367:1 gene:Bcin07g03980 gene_biotype:protein_coding transcript_biotype:protein_coding	1
siR15	Bcin15g04460.1	4	-1	1	21	111	131	UCAGAAAUAGAAAUGAACGGA	::: :. :::::::::.:::	UCCCAUUUUUUCUAUUUUUGA	Cleavage	cdna chromosome:ASM83294v1:15:1535352:1538133:1 gene:Bcin15g04460 gene_biotype:protein_coding transcript_biotype:protein_coding	1
siR15	Bcin04g03730.1	4	-1	1	21	115	135	UCAGAAAUAGAAAUGAACGGA	.: :::.:::: :::::::	AUCUUUCGUUUCAAUUUCUGU	Cleavage	cdna chromosome:ASM83294v1:4:1339136:1341337:-1 gene:Bcin04g03730 gene_biotype:protein_coding transcript_biotype:protein_coding	1
siR15	Bcin08g02730.1	4	-1	1	21	2432	2452	UCAGAAAUAGAAAUGAACGGA	:: ::::.:.:::::::	CUUCUUGAUUUUUGUUUCUGA	Cleavage	cdna chromosome:ASM83294v1:8:1038913:1041673:1 gene:Bcin08g02730 gene_biotype:protein_coding transcript_biotype:protein_coding	1
siR15	Bcin08g02730.2	4	-1	1	21	2483	2503	UCAGAAAUAGAAAUGAACGGA	:: ::::.:.:::::::	CUUCUUGAUUUUUGUUUCUGA	Cleavage	cdna chromosome:ASM83294v1:8:1038913:1041673:1 gene:Bcin08g02730 gene_biotype:protein_coding transcript_biotype:protein_coding	1
siR15	Bcin01g06250.1	4	-1	1	21	2447	2467	UCAGAAAUAGAAAUGAACGGA	:: .:::.:::::::::	UUGAUUGGUUUUUAUUUCUGA	Cleavage	cdna chromosome:ASM83294v1:1:2195607:2198399:1 gene:Bcin01g06250 gene_biotype:protein_coding transcript_biotype:protein_coding	1
siR15	Bcin04g05530.1	4	-1	1	21	1817	1837	UCAGAAAUAGAAAUGAACGGA	::: .:: ::::::::::	AAAGUUGGUUGCUAUUUCUGA	Translation	cdna chromosome:ASM83294v1:4:1911112:1913204:1 gene:Bcin04g05530 gene_biotype:protein_coding transcript_biotype:protein_coding	1
siR15	Bcin06g03400.1	4	-1	1	21	1890	1910	UCAGAAAUAGAAAUGAACGGA	.::: ::::.:.:::.::	AAUGUUGAUUUUUGUUUUUGU	Cleavage	cdna chromosome:ASM83294v1:6:1187792:1190249:-1 gene:Bcin06g03400 gene_biotype:protein_coding transcript_biotype:protein_coding	1
siR15	Bcin08g00080.1	4	-1	1	21	836	856	UCAGAAAUAGAAAUGAACGGA	:: .::::::: ::::::	AAGGUCUAUUUCUAAUUCUGA	Cleavage	cdna chromosome:ASM83294v1:8:43127:45456:-1 gene:Bcin08g00080 gene_biotype:protein_coding transcript_biotype:protein_coding	1
siR15	Bcin15g04180.1	4	-1	1	21	2373	2393	UCAGAAAUAGAAAUGAACGGA	:.. : ::::.:::::::::	UUUUUAGAUUUUUAUUUCUGA	Cleavage	cdna chromosome:ASM83294v1:15:1450218:1453463:1 gene:Bcin15g04180 gene_biotype:protein_coding transcript_biotype:protein_coding	1
siR15	Bcin08g02010.1	4	-1	1	21	78	98	UCAGAAAUAGAAAUGAACGGA	: :::::: ::.::::::	CACAUUCAUUCCUGUUUCUGU	Translation	cdna chromosome:ASM83294v1:8:761209:765792:-1 gene:Bcin08g02010 gene_biotype:protein_coding transcript_biotype:protein_coding	1
siR15	Bcin05g04130.1	4	-1	1	21	225	245	UCAGAAAUAGAAAUGAACGGA	: :::.:::::.: ::::.	CGCAUUCGUUUCUGUAUCUGG	Cleavage	cdna chromosome:ASM83294v1:5:1484983:1485784:-1 gene:Bcin05g04130 gene_biotype:protein_coding transcript_biotype:protein_coding	1
siR2	Bcin12g05690.1	4	-1	1	21	1126	1146	AGCGGGGUAGAGGAAUUGGUC	:.:::::::.::::: :.:.	GGCCAAUUCUUCUACGCUGUA	Cleavage	cdna chromosome:ASM83294v1:12:1964879:1966150:1 gene:Bcin12g05690 gene_biotype:protein_coding transcript_biotype:protein_coding	1
siR2	Bcin03g02940.2	4	-1	1	21	817	837	AGCGGGGUAGAGGAAUUGGUC	:..::::::::: ::..:::	GGUCAAUUCCUCAACUUCGCC	Cleavage	cdna chromosome:ASM83294v1:3:971598:974225:-1 gene:Bcin03g02940 gene_biotype:protein_coding transcript_biotype:protein_coding	1
siR2	Bcin03g02940.1	4	-1	1	21	892	912	AGCGGGGUAGAGGAAUUGGUC	:..::::::::: ::..:::	GGUCAAUUCCUCAACUUCGCC	Cleavage	cdna chromosome:ASM83294v1:3:971598:974225:-1 gene:Bcin03g02940 gene_biotype:protein_coding transcript_biotype:protein_coding	1
siR2	Bcin06g00024.1	4	-1	1	21	245	265	AGCGGGGUAGAGGAAUUGGUC	::.: ::::.::: :::.:::	GAUCCAUUCUUCUCCCCUGCU	Cleavage	cdna chromosome:ASM83294v1:6:22765:23851:1 gene:Bcin06g00024 gene_biotype:protein_coding transcript_biotype:protein_coding	1
siR2	Bcin16g03770.1	4	-1	1	21	71	91	AGCGGGGUAGAGGAAUUGGUC	:::::::..::::: .:::	CACCAAUUUUUCUACAUCGCC	Cleavage	cdna chromosome:ASM83294v1:16:1403088:1404489:-1 gene:Bcin16g03770 gene_biotype:protein_coding transcript_biotype:protein_coding	1
siR2	Bcin17g00050.1	4	-1	1	21	461	481	AGCGGGGUAGAGGAAUUGGUC	::...:: ::::.:::.:::	AACUGGUUGCUCUGCCCUGCU	Cleavage	cdna chromosome:ASM83294v1:17:16992:19603:1 gene:Bcin17g00050 gene_biotype:protein_coding transcript_biotype:protein_coding	1
siR2	Bcin01g05500.1	4	-1	1	21	569	589	AGCGGGGUAGAGGAAUUGGUC	:..:.:: :.::::..:::.:	GGUCGAUACUUCUAUUCCGUU	Cleavage	cdna chromosome:ASM83294v1:1:1931209:1933089:1 gene:Bcin01g05500 gene_biotype:protein_coding transcript_biotype:protein_coding	1
siR2	Bcin01g05500.2	4	-1	1	21	569	589	AGCGGGGUAGAGGAAUUGGUC	:..:.:: :.::::..:::.:	GGUCGAUACUUCUAUUCCGUU	Cleavage	cdna chromosome:ASM83294v1:1:1931209:1933089:1 gene:Bcin01g05500 gene_biotype:protein_coding transcript_biotype:protein_coding	1
siR2	Bcin01g10840.1	4	-1	1	21	1404	1424	AGCGGGGUAGAGGAAUUGGUC	::.: : :::::::::::: :	GAUCCAGUCCUCUACCCCGAU	Cleavage	cdna chromosome:ASM83294v1:1:3778305:3780521:-1 gene:Bcin01g10840 gene_biotype:protein_coding transcript_biotype:protein_coding	1
siR2	Bcin11g06170.1	4	-1	1	21	5475	5495	AGCGGGGUAGAGGAAUUGGUC	:: .:: :::::::::: ::	UACAGAUGCCUCUACCCCACU	Cleavage	cdna chromosome:ASM83294v1:11:2198795:2204851:1 gene:Bcin11g06170 gene_biotype:protein_coding transcript_biotype:protein_coding	2
siR2	Bcin07g01680.1	4	-1	1	21	497	517	AGCGGGGUAGAGGAAUUGGUC	::: ::::::::..::.:.	UACCCAUUCCUCUGUCCUGUG	Cleavage	cdna chromosome:ASM83294v1:7:618233:619167:-1 gene:Bcin07g01680 gene_biotype:protein_coding transcript_biotype:protein_coding	1
siR2	Bcin08g01440.1	4	-1	1	21	127	147	AGCGGGGUAGAGGAAUUGGUC	:::. ::.::::::.:::.	UACCGCUUUCUCUACUCCGUG	Cleavage	cdna chromosome:ASM83294v1:8:572132:573904:-1 gene:Bcin08g01440 gene_biotype:protein_coding transcript_biotype:protein_coding	1
siR2	Bcin03g00940.1	4	-1	1	21	611	631	AGCGGGGUAGAGGAAUUGGUC	::::: :::::::::.: :	AACCAACUCCUCUACCUCCCG	Cleavage	cdna chromosome:ASM83294v1:3:324624:328353:1 gene:Bcin03g00940 gene_biotype:protein_coding transcript_biotype:protein_coding	1
siR2	Bcin02g05970.1	4	-1	1	21	749	769	AGCGGGGUAGAGGAAUUGGUC	:: :.:::.:.:.:..::::	AACGAGUUCUUUUGCUUCGCU	Cleavage	cdna chromosome:ASM83294v1:2:2115791:2116992:1 gene:Bcin02g05970 gene_biotype:protein_coding transcript_biotype:protein_coding	1
siR2	Bcin02g01510.2	4	-1	1	21	47	67	AGCGGGGUAGAGGAAUUGGUC	::::: ::::::.::::	UUACAAUUACUCUACUCCGCA	Cleavage	cdna chromosome:ASM83294v1:2:601364:602902:-1 gene:Bcin02g01510 gene_biotype:protein_coding transcript_biotype:protein_coding	1
siR2	Bcin02g01510.1	4	-1	1	21	47	67	AGCGGGGUAGAGGAAUUGGUC	::::: ::::::.::::	UUACAAUUACUCUACUCCGCA	Cleavage	cdna chromosome:ASM83294v1:2:601364:602902:-1 gene:Bcin02g01510 gene_biotype:protein_coding transcript_biotype:protein_coding	1
siR2	Bcin04g05010.1	4	-1	1	21	741	761	AGCGGGGUAGAGGAAUUGGUC	:::: :::. .:.:::::::	UACCACUUCUAUUGCCCCGCU	Translation	cdna chromosome:ASM83294v1:4:1729909:1731577:1 gene:Bcin04g05010 gene_biotype:protein_coding transcript_biotype:protein_coding	1
siR2	Bcin10g02080.2	4	-1	1	21	508	528	AGCGGGGUAGAGGAAUUGGUC	.::::::.. .::::..:::	UGCCAAUUUUCUUACCUUGCU	Translation	cdna chromosome:ASM83294v1:10:800017:803827:1 gene:Bcin10g02080 gene_biotype:protein_coding transcript_biotype:protein_coding	1
siR2	Bcin10g02080.1	4	-1	1	21	508	528	AGCGGGGUAGAGGAAUUGGUC	.::::::.. .::::..:::	UGCCAAUUUUCUUACCUUGCU	Translation	cdna chromosome:ASM83294v1:10:800017:803827:1 gene:Bcin10g02080 gene_biotype:protein_coding transcript_biotype:protein_coding	1
siR2	Bcin07g04610.1	4	-1	1	21	2340	2360	AGCGGGGUAGAGGAAUUGGUC	:.:. :::: :::.::::::	UAUCGUUUCCACUAUCCCGCU	Translation	cdna chromosome:ASM83294v1:7:1655881:1659887:1 gene:Bcin07g04610 gene_biotype:protein_coding transcript_biotype:protein_coding	1
siR2	Bcin07g04610.2	4	-1	1	21	2362	2382	AGCGGGGUAGAGGAAUUGGUC	:.:. :::: :::.::::::	UAUCGUUUCCACUAUCCCGCU	Translation	cdna chromosome:ASM83294v1:7:1655881:1659887:1 gene:Bcin07g04610 gene_biotype:protein_coding transcript_biotype:protein_coding	1
siR2	Bcin02g07790.1	4	-1	1	21	1749	1769	AGCGGGGUAGAGGAAUUGGUC	.:::.:::.:: :..:::.:	UGCCAGUUCUUCGAUUCCGUU	Cleavage	cdna chromosome:ASM83294v1:2:2799434:2804553:1 gene:Bcin02g07790 gene_biotype:protein_coding transcript_biotype:protein_coding	1
siR2	Bcin02g03560.1	4	-1	1	21	326	346	AGCGGGGUAGAGGAAUUGGUC	:: ::::.::.:::::.: :	AACGAAUUUCUUUACCCUGAU	Cleavage	cdna chromosome:ASM83294v1:2:1269415:1271844:-1 gene:Bcin02g03560 gene_biotype:protein_coding transcript_biotype:protein_coding	1
siR2	Bcin06g02860.1	4	-1	1	21	812	832	AGCGGGGUAGAGGAAUUGGUC	: ::::::: .:::..::::	CAACAAUUCCAUUACUUCGCU	Translation	cdna chromosome:ASM83294v1:6:971901:978675:1 gene:Bcin06g02860 gene_biotype:protein_coding transcript_biotype:protein_coding	1
siR2	Bcin06g04400.1	4	-1	1	21	321	341	AGCGGGGUAGAGGAAUUGGUC	: :.::::..:::::...::	GUCUAAUUUUUCUACUUUGCC	Cleavage	cdna chromosome:ASM83294v1:6:1503077:1505824:-1 gene:Bcin06g04400 gene_biotype:protein_coding transcript_biotype:protein_coding	1
siR2	Bcin15g05520.1	4	-1	1	21	1336	1356	AGCGGGGUAGAGGAAUUGGUC	::::::.. ::::::::.	CUCCAAUUUUGCUACCCCGUG	Translation	cdna chromosome:ASM83294v1:15:1921205:1923611:-1 gene:Bcin15g05520 gene_biotype:protein_coding transcript_biotype:protein_coding	1
siR2	Bcin15g05520.2	4	-1	1	21	1336	1356	AGCGGGGUAGAGGAAUUGGUC	::::::.. ::::::::.	CUCCAAUUUUGCUACCCCGUG	Translation	cdna chromosome:ASM83294v1:15:1921205:1923611:-1 gene:Bcin15g05520 gene_biotype:protein_coding transcript_biotype:protein_coding	1
siR2	Bcin10g01710.1	4	-1	1	21	2839	2859	AGCGGGGUAGAGGAAUUGGUC	: .::.:::: ::..::.:::	GCUCAGUUCCCCUGUCCUGCU	Translation	cdna chromosome:ASM83294v1:10:664233:667647:-1 gene:Bcin10g01710 gene_biotype:protein_coding transcript_biotype:protein_coding	2
siR2	Bcin09g02190.1	4	-1	1	21	952	972	AGCGGGGUAGAGGAAUUGGUC	: :.:::::. :::: :::::	GCCUAAUUCUACUACGCCGCU	Translation	cdna chromosome:ASM83294v1:9:808398:810400:1 gene:Bcin09g02190 gene_biotype:protein_coding transcript_biotype:protein_coding	1
siR2	Bcin14g04970.1	4	-1	1	21	152	172	AGCGGGGUAGAGGAAUUGGUC	:::::::.:::.: .:::	CCCCAAUUCUUCUGCAUCGCC	Cleavage	cdna chromosome:ASM83294v1:14:1921618:1924290:-1 gene:Bcin14g04970 gene_biotype:protein_coding transcript_biotype:protein_coding	2
siR2	Bcin16g01090.1	4	-1	1	21	482	502	AGCGGGGUAGAGGAAUUGGUC	:..::::::::.:..: ::	UUCUGAUUCCUCUGCUUCCCU	Cleavage	cdna chromosome:ASM83294v1:16:450295:451530:-1 gene:Bcin16g01090 gene_biotype:protein_coding transcript_biotype:protein_coding	1
siR2	Bcin03g03920.1	4	-1	1	21	303	323	AGCGGGGUAGAGGAAUUGGUC	:::::::::: :.:.: ::	AUCCAAUUCCUCCAUCUCCCU	Cleavage	cdna chromosome:ASM83294v1:3:1315084:1317661:1 gene:Bcin03g03920 gene_biotype:protein_coding transcript_biotype:protein_coding	1
siR2	Bcin01g01130.1	4	-1	1	21	1203	1223	AGCGGGGUAGAGGAAUUGGUC	.::::::::.:::.:. .:	AUUCAAUUCCUUUACUCUCUU	Cleavage	cdna chromosome:ASM83294v1:1:458698:460227:1 gene:Bcin01g01130 gene_biotype:protein_coding transcript_biotype:protein_coding	1
siR2	Bcin01g01130.2	4	-1	1	21	1215	1235	AGCGGGGUAGAGGAAUUGGUC	.::::::::.:::.:. .:	AUUCAAUUCCUUUACUCUCUU	Cleavage	cdna chromosome:ASM83294v1:1:458698:460227:1 gene:Bcin01g01130 gene_biotype:protein_coding transcript_biotype:protein_coding	1
siR2	Bcin01g03790.1	4	-1	1	21	619	639	AGCGGGGUAGAGGAAUUGGUC	: :::: :::::::.:::.	AAACAAUCCCUCUACUCCGUG	Cleavage	cdna chromosome:ASM83294v1:1:1361371:1366756:1 gene:Bcin01g03790 gene_biotype:protein_coding transcript_biotype:protein_coding	1
siR2	Bcin03g01740.1	4	-1	1	21	2327	2347	AGCGGGGUAGAGGAAUUGGUC	.:.:::.::::::.:. ::	CUUCGAUUUCUCUACUCUACU	Cleavage	cdna chromosome:ASM83294v1:3:582188:585430:-1 gene:Bcin03g01740 gene_biotype:protein_coding transcript_biotype:protein_coding	1
siR2	Bcin01g03650.1	4	-1	1	21	854	874	AGCGGGGUAGAGGAAUUGGUC	:::.:::::: .:::: ::	UUCCAGUUCCUCCGCCCCUCU	Cleavage	cdna chromosome:ASM83294v1:1:1307808:1311308:1 gene:Bcin01g03650 gene_biotype:protein_coding transcript_biotype:protein_coding	1
siR2	Bcin16g00003.1	4	-1	1	21	60	80	AGCGGGGUAGAGGAAUUGGUC	: ::.: :.:::::.:.:::	UAACAGUACUUCUACUCUGCU	Cleavage	cdna chromosome:ASM83294v1:16:15231:16423:-1 gene:Bcin16g00003 gene_biotype:protein_coding transcript_biotype:protein_coding	1
siR2	Bcin16g02970.2	4	-1	1	21	4517	4537	AGCGGGGUAGAGGAAUUGGUC	: ::: :..:::.::.::::	AAACAACUUUUCUGCCUCGCU	Cleavage	cdna chromosome:ASM83294v1:16:1143429:1148942:1 gene:Bcin16g02970 gene_biotype:protein_coding transcript_biotype:protein_coding	1
siR2	Bcin16g02970.1	4	-1	1	21	4471	4491	AGCGGGGUAGAGGAAUUGGUC	: ::: :..:::.::.::::	AAACAACUUUUCUGCCUCGCU	Cleavage	cdna chromosome:ASM83294v1:16:1143429:1148942:1 gene:Bcin16g02970 gene_biotype:protein_coding transcript_biotype:protein_coding	1
siR2	Bcin01g07580.1	4	-1	1	21	837	857	AGCGGGGUAGAGGAAUUGGUC	.::::: :::.:.::.: ::	UGCCAAUACCUUUGCCUCCCU	Cleavage	cdna chromosome:ASM83294v1:1:2633313:2638099:-1 gene:Bcin01g07580 gene_biotype:protein_coding transcript_biotype:protein_coding	1
siR2	Bcin05g07270.1	4	-1	1	21	1057	1077	AGCGGGGUAGAGGAAUUGGUC	:::: :::::.::.:::	GCACAAUCCCUCUGCCUCGCC	Cleavage	cdna chromosome:ASM83294v1:5:2563215:2567812:-1 gene:Bcin05g07270 gene_biotype:protein_coding transcript_biotype:protein_coding	1
siR2	Bcin09g00540.1	4	-1	1	21	227	247	AGCGGGGUAGAGGAAUUGGUC	: .::: ::::::..:::.:	UAAUAAUGCCUCUAUUCCGUU	Cleavage	cdna chromosome:ASM83294v1:9:202891:204149:1 gene:Bcin09g00540 gene_biotype:protein_coding transcript_biotype:protein_coding	1
siR2	Bcin02g05450.1	4	-1	1	21	843	863	AGCGGGGUAGAGGAAUUGGUC	.: ::.:::::::::::	GUUGGAAUCUUCUACCCCGCU	Cleavage	cdna chromosome:ASM83294v1:2:1943587:1946795:1 gene:Bcin02g05450 gene_biotype:protein_coding transcript_biotype:protein_coding	1
siR2	Bcin06g06670.1	4	-1	1	21	1153	1173	AGCGGGGUAGAGGAAUUGGUC	..: ::::.::::.::: ::	AGUCCAUUCUUCUAUCCCUCU	Cleavage	cdna chromosome:ASM83294v1:6:2336618:2337955:1 gene:Bcin06g06670 gene_biotype:protein_coding transcript_biotype:protein_coding	1
siR2	Bcin11g02870.1	4	-1	1	21	697	717	AGCGGGGUAGAGGAAUUGGUC	:: : :::: :::::.::::	CACGAUUUCCACUACCUCGCU	Translation	cdna chromosome:ASM83294v1:11:986249:987497:1 gene:Bcin11g02870 gene_biotype:protein_coding transcript_biotype:protein_coding	1
siR3	Bcin03g03300.1	4	-1	1	21	1690	1710	UUUGAAAAAGAGGAUUCCGGG	.:.:::::..:.::::: .::	UCUGGAAUUUUUUUUUUGGAA	Cleavage	cdna chromosome:ASM83294v1:3:1099972:1102649:1 gene:Bcin03g03300 gene_biotype:protein_coding transcript_biotype:protein_coding	1
siR3	Bcin14g04430.1	4	-1	1	21	401	421	UUUGAAAAAGAGGAUUCCGGG	:.:::..:. :::::::.:.:	CUCGGGGUUAUCUUUUUUAGA	Cleavage	cdna chromosome:ASM83294v1:14:1734254:1736920:-1 gene:Bcin14g04430 gene_biotype:protein_coding transcript_biotype:protein_coding	1
siR3	Bcin09g06800.1	4	-1	1	21	616	636	UUUGAAAAAGAGGAUUCCGGG	:::::: .:::::::::.:	CCCGGAUGUCUCUUUUUCGAU	Cleavage	cdna chromosome:ASM83294v1:9:2395897:2400167:-1 gene:Bcin09g06800 gene_biotype:protein_coding transcript_biotype:protein_coding	1
siR3	Bcin01g09310.1	4	-1	1	21	1736	1756	UUUGAAAAAGAGGAUUCCGGG	:.:: ::::. .::::::::.	CUCGUAAUCUCUUUUUUCAAG	Translation	cdna chromosome:ASM83294v1:1:3238910:3241519:-1 gene:Bcin01g09310 gene_biotype:protein_coding transcript_biotype:protein_coding	1
siR3	Bcin11g06480.1	4	-1	1	21	2024	2044	UUUGAAAAAGAGGAUUCCGGG	.:.:: .::. ::::::::::	UCUGGCGUCUCCUUUUUCAAA	Translation	cdna chromosome:ASM83294v1:11:2297207:2299684:1 gene:Bcin11g06480 gene_biotype:protein_coding transcript_biotype:protein_coding	1
siR3	Bcin02g04280.1	4	-1	1	21	3919	3939	UUUGAAAAAGAGGAUUCCGGG	:.:::: ::. .::::::.::	CUCGGAUUCUAUUUUUUCGAA	Translation	cdna chromosome:ASM83294v1:2:1514106:1519213:-1 gene:Bcin02g04280 gene_biotype:protein_coding transcript_biotype:protein_coding	1
siR3	Bcin02g03040.1	4	-1	1	21	283	303	UUUGAAAAAGAGGAUUCCGGG	:::: :: .::::::::::	ACCGGCAUGUUCUUUUUCAAC	Cleavage	cdna chromosome:ASM83294v1:2:1088634:1091208:-1 gene:Bcin02g03040 gene_biotype:protein_coding transcript_biotype:protein_coding	1
siR3	Bcin12g04720.1	4	-1	1	21	889	909	UUUGAAAAAGAGGAUUCCGGG	:..:..:::::::::::	UCAAGGGUUUUCUUUUUCAAA	Cleavage	cdna chromosome:ASM83294v1:12:1597296:1598960:-1 gene:Bcin12g04720 gene_biotype:protein_coding transcript_biotype:protein_coding	1
siR3	Bcin02g09190.1	4	-1	1	21	4	24	UUUGAAAAAGAGGAUUCCGGG	::::.:::::: :::::	AUUUGAAUUCUCUUUCUCAAA	Cleavage	cdna chromosome:ASM83294v1:2:3256765:3259151:1 gene:Bcin02g09190 gene_biotype:protein_coding transcript_biotype:protein_coding	1
siR3	Bcin13g03220.1	4	-1	1	21	63	83	UUUGAAAAAGAGGAUUCCGGG	..:: :::.:::::: ::::	UUCGAAAUUCUCUUUCUCAAU	Cleavage	cdna chromosome:ASM83294v1:13:1138272:1140372:1 gene:Bcin13g03220 gene_biotype:protein_coding transcript_biotype:protein_coding	1
siR3	Bcin06g05440.1	4	-1	1	21	1165	1185	UUUGAAAAAGAGGAUUCCGGG	.:::::::.: ::::: .::	GUCGGAAUCUUAUUUUUGGAA	Translation	cdna chromosome:ASM83294v1:6:1858071:1861272:-1 gene:Bcin06g05440 gene_biotype:protein_coding transcript_biotype:protein_coding	1
siR3	Bcin03g08340.1	4	-1	1	21	316	336	UUUGAAAAAGAGGAUUCCGGG	:::::.:::::: ::::	AAAUGAAUCUUCUUUUACAAA	Cleavage	cdna chromosome:ASM83294v1:3:2857757:2861547:-1 gene:Bcin03g08340 gene_biotype:protein_coding transcript_biotype:protein_coding	1
siR3	Bcin14g00600.2	4	-1	1	21	5958	5978	UUUGAAAAAGAGGAUUCCGGG	:. :.:::.: :::::::::	ACUCGGAUCUUGUUUUUCAAA	Translation	cdna chromosome:ASM83294v1:14:238527:247368:1 gene:Bcin14g00600 gene_biotype:protein_coding transcript_biotype:protein_coding	1
siR3	Bcin14g00600.1	4	-1	1	21	5968	5988	UUUGAAAAAGAGGAUUCCGGG	:. :.:::.: :::::::::	ACUCGGAUCUUGUUUUUCAAA	Translation	cdna chromosome:ASM83294v1:14:238527:247369:1 gene:Bcin14g00600 gene_biotype:protein_coding transcript_biotype:protein_coding	1
siR3	Bcin11g03520.1	4	-1	1	21	1466	1486	UUUGAAAAAGAGGAUUCCGGG	::::.:..:.:::::..:	GGCGGAGUUUUUUUUUUUGAU	Cleavage	cdna chromosome:ASM83294v1:11:1233433:1235298:-1 gene:Bcin11g03520 gene_biotype:protein_coding transcript_biotype:protein_coding	1
siR3	Bcin02g03960.1	4	-1	1	21	1422	1442	UUUGAAAAAGAGGAUUCCGGG	...::: ::::. :::::.::	UUUGGACUCCUUCUUUUCGAA	Cleavage	cdna chromosome:ASM83294v1:2:1389939:1394313:1 gene:Bcin02g03960 gene_biotype:protein_coding transcript_biotype:protein_coding	1
siR3	Bcin05g07510.1	4	-1	1	21	715	735	UUUGAAAAAGAGGAUUCCGGG	:::::::.:: : :::.::	AACGGAAUCUUCGUCUUCGAA	Cleavage	cdna chromosome:ASM83294v1:5:2653710:2655597:1 gene:Bcin05g07510 gene_biotype:protein_coding transcript_biotype:protein_coding	2
siR3	Bcin05g08050.1	4	-1	1	21	837	857	UUUGAAAAAGAGGAUUCCGGG	.:: ::::::::::: :.:	AUCGCAAUCCUCUUUUACGAU	Cleavage	cdna chromosome:ASM83294v1:5:2821619:2824208:1 gene:Bcin05g08050 gene_biotype:protein_coding transcript_biotype:protein_coding	1
siR3	Bcin08g05880.1	4	-1	1	21	4287	4307	UUUGAAAAAGAGGAUUCCGGG	.:::.:..:::::::. ::	AGUGGAGUUUUCUUUUUUUAA	Cleavage	cdna chromosome:ASM83294v1:8:2199752:2204512:1 gene:Bcin08g05880 gene_biotype:protein_coding transcript_biotype:protein_coding	1
siR3	Bcin04g06150.1	4	-1	1	21	1579	1599	UUUGAAAAAGAGGAUUCCGGG	..: :: ::::::::::.:.	UUCCGAUUCCUCUUUUUUAGC	Cleavage	cdna chromosome:ASM83294v1:4:2127301:2130796:1 gene:Bcin04g06150 gene_biotype:protein_coding transcript_biotype:protein_coding	1
siR3	Bcin16g00580.1	4	-1	1	21	891	911	UUUGAAAAAGAGGAUUCCGGG	... ::: ::::::::: :::	UUUCGAAGCCUCUUUUUGAAA	Cleavage	cdna chromosome:ASM83294v1:16:271205:272743:-1 gene:Bcin16g00580 gene_biotype:protein_coding transcript_biotype:protein_coding	1
siR3	Bcin10g05100.1	4	-1	1	21	5551	5571	UUUGAAAAAGAGGAUUCCGGG	..: :::..:.:::::.:::	UUCACAAUUUUUUUUUUUAAA	Cleavage	cdna chromosome:ASM83294v1:10:1928582:1934193:1 gene:Bcin10g05100 gene_biotype:protein_coding transcript_biotype:protein_coding	1
siR3	Bcin15g02460.1	4	-1	1	21	795	815	UUUGAAAAAGAGGAUUCCGGG	:::: .::::: ::::::	GUGGGAAAUCUCUUCUUCAAA	Cleavage	cdna chromosome:ASM83294v1:15:870015:878292:1 gene:Bcin15g02460 gene_biotype:protein_coding transcript_biotype:protein_coding	1
siR3	Bcin15g02460.2	4	-1	1	21	802	822	UUUGAAAAAGAGGAUUCCGGG	:::: .::::: ::::::	GUGGGAAAUCUCUUCUUCAAA	Cleavage	cdna chromosome:ASM83294v1:15:870015:878292:1 gene:Bcin15g02460 gene_biotype:protein_coding transcript_biotype:protein_coding	1
siR3	Bcin15g02460.3	4	-1	1	21	870	890	UUUGAAAAAGAGGAUUCCGGG	:::: .::::: ::::::	GUGGGAAAUCUCUUCUUCAAA	Cleavage	cdna chromosome:ASM83294v1:15:870360:878292:1 gene:Bcin15g02460 gene_biotype:protein_coding transcript_biotype:protein_coding	1
siR3	Bcin06g05600.2	4	-1	1	21	4611	4631	UUUGAAAAAGAGGAUUCCGGG	..:: :: ..:::::::.:.:	UUCGCAACUUUCUUUUUUAGA	Cleavage	cdna chromosome:ASM83294v1:6:1921358:1929634:1 gene:Bcin06g05600 gene_biotype:protein_coding transcript_biotype:protein_coding	1
siR3	Bcin06g05600.1	4	-1	1	21	4728	4748	UUUGAAAAAGAGGAUUCCGGG	..:: :: ..:::::::.:.:	UUCGCAACUUUCUUUUUUAGA	Cleavage	cdna chromosome:ASM83294v1:6:1921358:1929634:1 gene:Bcin06g05600 gene_biotype:protein_coding transcript_biotype:protein_coding	1
siR3	Bcin04g03120.1	4	-1	1	21	2252	2272	UUUGAAAAAGAGGAUUCCGGG	: ::::.:::: ::::.:.	GACAGAAUUCUCUGUUUCGAG	Cleavage	cdna chromosome:ASM83294v1:4:1112122:1116370:-1 gene:Bcin04g03120 gene_biotype:protein_coding transcript_biotype:protein_coding	1
siR4	Bcin13g02200.1	4	-1	1	21	572	592	AUUCAGAAAAGAUCGUUGUCC	::: .:::::.:: :.:::::	GGAGGACGAUUUUAUUUGAAU	Cleavage	cdna chromosome:ASM83294v1:13:771573:772502:-1 gene:Bcin13g02200 gene_biotype:protein_coding transcript_biotype:protein_coding	1
siR4	Bcin01g07940.1	4	-1	1	21	402	422	AUUCAGAAAAGAUCGUUGUCC	:::::::::::::: :.	CAUCAACGAUCUUUUCUUAGA	Cleavage	cdna chromosome:ASM83294v1:1:2769645:2770622:1 gene:Bcin01g07940 gene_biotype:protein_coding transcript_biotype:protein_coding	1
siR4	Bcin14g03430.1	4	-1	1	21	751	771	AUUCAGAAAAGAUCGUUGUCC	:.:: .:::::::: ::.::	CGGCACUGAUCUUUUGUGGAU	Cleavage	cdna chromosome:ASM83294v1:14:1316487:1318008:-1 gene:Bcin14g03430 gene_biotype:protein_coding transcript_biotype:protein_coding	1
siR4	Bcin09g03160.1	4	-1	1	21	189	209	AUUCAGAAAAGAUCGUUGUCC	:. ::::::::::::::	AUAUCACGAUCUUUUCUGAUC	Cleavage	cdna chromosome:ASM83294v1:9:1124618:1126653:1 gene:Bcin09g03160 gene_biotype:protein_coding transcript_biotype:protein_coding	1
siR4	Bcin04g02790.2	4	-1	1	21	174	194	AUUCAGAAAAGAUCGUUGUCC	:::::::::::::: ::	UCACAACGAUCUUUUCGAAAG	Cleavage	cdna chromosome:ASM83294v1:4:991929:1000301:-1 gene:Bcin04g02790 gene_biotype:protein_coding transcript_biotype:protein_coding	1
siR4	Bcin04g02790.1	4	-1	1	21	174	194	AUUCAGAAAAGAUCGUUGUCC	:::::::::::::: ::	UCACAACGAUCUUUUCGAAAG	Cleavage	cdna chromosome:ASM83294v1:4:991929:1000301:-1 gene:Bcin04g02790 gene_biotype:protein_coding transcript_biotype:protein_coding	1
siR4	Bcin06g02550.1	4	-1	1	21	1569	1589	AUUCAGAAAAGAUCGUUGUCC	.:::.:. :::::.::.::	ACGCAAUGGCCUUUUUUGGAU	Cleavage	cdna chromosome:ASM83294v1:6:878526:881020:-1 gene:Bcin06g02550 gene_biotype:protein_coding transcript_biotype:protein_coding	1
siR4	Bcin16g02740.1	4	-1	1	21	862	882	AUUCAGAAAAGAUCGUUGUCC	:::. ::.:::::::::	UUCCAAUCAUUUUUUCUGAAC	Cleavage	cdna chromosome:ASM83294v1:16:1072834:1074341:-1 gene:Bcin16g02740 gene_biotype:protein_coding transcript_biotype:protein_coding	2
siR4	Bcin16g02740.2	4	-1	1	21	929	949	AUUCAGAAAAGAUCGUUGUCC	:::. ::.:::::::::	UUCCAAUCAUUUUUUCUGAAC	Cleavage	cdna chromosome:ASM83294v1:16:1072834:1074341:-1 gene:Bcin16g02740 gene_biotype:protein_coding transcript_biotype:protein_coding	2
siR4	Bcin01g11520.1	4	-1	1	21	718	738	AUUCAGAAAAGAUCGUUGUCC	: ::::::::::.::.:	UAUCCACGAUCUUUUUUGGAG	Cleavage	cdna chromosome:ASM83294v1:1:4055961:4057765:-1 gene:Bcin01g11520 gene_biotype:protein_coding transcript_biotype:protein_coding	1
siR4	Bcin01g00270.2	4	-1	1	21	587	607	AUUCAGAAAAGAUCGUUGUCC	::::: : :::::.::::	ACACAACCAGCUUUUUUGAAA	Cleavage	cdna chromosome:ASM83294v1:1:117019:118849:1 gene:Bcin01g00270 gene_biotype:protein_coding transcript_biotype:protein_coding	1
siR4	Bcin01g00270.1	4	-1	1	21	587	607	AUUCAGAAAAGAUCGUUGUCC	::::: : :::::.::::	ACACAACCAGCUUUUUUGAAA	Cleavage	cdna chromosome:ASM83294v1:1:117019:118849:1 gene:Bcin01g00270 gene_biotype:protein_coding transcript_biotype:protein_coding	1
siR4	Bcin07g00990.1	4	-1	1	21	275	295	AUUCAGAAAAGAUCGUUGUCC	:.:.: ::::::::::.:	CAAUAGCACUCUUUUCUGAGU	Cleavage	cdna chromosome:ASM83294v1:7:358121:359959:1 gene:Bcin07g00990 gene_biotype:protein_coding transcript_biotype:protein_coding	1
siR4	Bcin15g05260.1	4	-1	1	21	63	83	AUUCAGAAAAGAUCGUUGUCC	:. :::::: :::.::.::	UCAUCACGAUCGUUUUUGGAU	Translation	cdna chromosome:ASM83294v1:15:1819623:1822365:1 gene:Bcin15g05260 gene_biotype:protein_coding transcript_biotype:protein_coding	1
siR4	Bcin16g00370.1	4	-1	1	21	1948	1968	AUUCAGAAAAGAUCGUUGUCC	:: : :::::::::::..:	CGAAAUGGAUCUUUUCUGGGU	Cleavage	cdna chromosome:ASM83294v1:16:204699:209260:1 gene:Bcin16g00370 gene_biotype:protein_coding transcript_biotype:protein_coding	1
siR5	Bcin01g01630.2	4	-1	1	22	375	396	UGGGAUGGAGGAAAACGCGAUA	::::::: ::..::::::::	UAUCGCGCCUUUUUCCAUCCCU	Cleavage	cdna chromosome:ASM83294v1:1:632040:634252:1 gene:Bcin01g01630 gene_biotype:protein_coding transcript_biotype:protein_coding	1
siR5	Bcin01g01630.1	4	-1	1	22	375	396	UGGGAUGGAGGAAAACGCGAUA	::::::: ::..::::::::	UAUCGCGCCUUUUUCCAUCCCU	Cleavage	cdna chromosome:ASM83294v1:1:632040:634252:1 gene:Bcin01g01630 gene_biotype:protein_coding transcript_biotype:protein_coding	1
siR5	Bcin04g02290.1	4	-1	1	22	2363	2384	UGGGAUGGAGGAAAACGCGAUA	:::. .: ::::.::::::.::	UAUUUUGCUUUCUUCCAUCUCA	Cleavage	cdna chromosome:ASM83294v1:4:851427:854198:-1 gene:Bcin04g02290 gene_biotype:protein_coding transcript_biotype:protein_coding	1
siR5	Bcin17g00160.1	4	-1	1	22	12	33	UGGGAUGGAGGAAAACGCGAUA	::: .::: :.::::.:::::	CAUCCUGUUCUUCUCCGUCCCA	Cleavage	cdna chromosome:ASM83294v1:17:172963:173443:1 gene:Bcin17g00160 gene_biotype:protein_coding transcript_biotype:protein_coding	1
siR5	Bcin05g06250.1	4	-1	1	22	241	262	UGGGAUGGAGGAAAACGCGAUA	:: :.:::: :.::.::::::	AAUGGUGUUUCCUUCUAUCCCA	Cleavage	cdna chromosome:ASM83294v1:5:2145299:2147055:1 gene:Bcin05g06250 gene_biotype:protein_coding transcript_biotype:protein_coding	1
siR5	Bcin05g07250.1	4	-1	1	22	120	141	UGGGAUGGAGGAAAACGCGAUA	:: :::::::::.:::::	AUUCUCGUUUUCCUUCAUCCAU	Cleavage	cdna chromosome:ASM83294v1:5:2559589:2562462:1 gene:Bcin05g07250 gene_biotype:protein_coding transcript_biotype:protein_coding	1
siR5	Bcin15g05270.2	4	-1	1	22	344	365	UGGGAUGGAGGAAAACGCGAUA	:.:::: ::::::.:::: ::	UGUCGCUCUUUCCUUCAUCACA	Cleavage	cdna chromosome:ASM83294v1:15:1825018:1827223:-1 gene:Bcin15g05270 gene_biotype:protein_coding transcript_biotype:protein_coding	1
siR5	Bcin03g03330.2	4	-1	1	22	1744	1765	UGGGAUGGAGGAAAACGCGAUA	:.:::: : ::.::.:.:::.:	UGUCGCCUAUUUCUUCGUCCUA	Cleavage	cdna chromosome:ASM83294v1:3:1115742:1118600:-1 gene:Bcin03g03330 gene_biotype:protein_coding transcript_biotype:protein_coding	1
siR5	Bcin03g03330.1	4	-1	1	22	1796	1817	UGGGAUGGAGGAAAACGCGAUA	:.:::: : ::.::.:.:::.:	UGUCGCCUAUUUCUUCGUCCUA	Cleavage	cdna chromosome:ASM83294v1:3:1115742:1118600:-1 gene:Bcin03g03330 gene_biotype:protein_coding transcript_biotype:protein_coding	1
siR5	Bcin02g00760.1	4	-1	1	22	521	542	UGGGAUGGAGGAAAACGCGAUA	: :::: ::: :::.::::::	UUUCGCAUUUACCUUCAUCCCU	Cleavage	cdna chromosome:ASM83294v1:2:356890:358247:1 gene:Bcin02g00760 gene_biotype:protein_coding transcript_biotype:protein_coding	1
siR5	Bcin13g04730.2	4	-1	1	22	1	22	UGGGAUGGAGGAAAACGCGAUA	::::. : :::.:::::..::	GAUCGUUUCUUCUUCCAUUUCA	Cleavage	cdna chromosome:ASM83294v1:13:1760760:1762392:1 gene:Bcin13g04730 gene_biotype:protein_coding transcript_biotype:protein_coding	1
siR5	Bcin08g02320.1	4	-1	1	22	322	343	UGGGAUGGAGGAAAACGCGAUA	.:::::::::::::.:	UUCUUUGUUUUCCUCCAUCUCC	Cleavage	cdna chromosome:ASM83294v1:8:918521:919757:-1 gene:Bcin08g02320 gene_biotype:protein_coding transcript_biotype:protein_coding	1
siR5	Bcin08g02320.2	4	-1	1	22	322	343	UGGGAUGGAGGAAAACGCGAUA	.:::::::::::::.:	UUCUUUGUUUUCCUCCAUCUCC	Cleavage	cdna chromosome:ASM83294v1:8:918521:919757:-1 gene:Bcin08g02320 gene_biotype:protein_coding transcript_biotype:protein_coding	1
siR5	Bcin07g02360.1	4	-1	1	22	15	36	UGGGAUGGAGGAAAACGCGAUA	::::::.::.::::..:	GUUAACGUUUUUCUUCAUCUUA	Cleavage	cdna chromosome:ASM83294v1:7:875076:877305:1 gene:Bcin07g02360 gene_biotype:protein_coding transcript_biotype:protein_coding	1
siR5	Bcin02g07480.1	4	-1	1	22	306	327	UGGGAUGGAGGAAAACGCGAUA	::::::::: :..:.:::	UGCAGCGUUUUCCGCUGUUCCA	Cleavage	cdna chromosome:ASM83294v1:2:2658001:2659344:1 gene:Bcin02g07480 gene_biotype:protein_coding transcript_biotype:protein_coding	1
siR5	Bcin10g06010.1	4	-1	1	22	1962	1983	UGGGAUGGAGGAAAACGCGAUA	:.:::::.:::.:::...	AAAGGUGUUUUUCUCUAUCUUG	Cleavage	cdna chromosome:ASM83294v1:10:2310539:2312944:-1 gene:Bcin10g06010 gene_biotype:protein_coding transcript_biotype:protein_coding	1
siR5	Bcin02g01690.1	4	-1	1	22	1347	1368	UGGGAUGGAGGAAAACGCGAUA	: :: : :: ::::.:::::::	UUUCUCUUUAUCCUUCAUCCCA	Cleavage	cdna chromosome:ASM83294v1:2:660497:662441:1 gene:Bcin02g01690 gene_biotype:protein_coding transcript_biotype:protein_coding	1
siR5	Bcin08g03000.1	4	-1	1	22	2043	2064	UGGGAUGGAGGAAAACGCGAUA	.:.::::::::: :::::	CGAUGUGUUUUCCUCACUCCCA	Cleavage	cdna chromosome:ASM83294v1:8:1140855:1144941:1 gene:Bcin08g03000 gene_biotype:protein_coding transcript_biotype:protein_coding	1
siR5	Bcin08g01980.1	4	-1	1	22	2635	2656	UGGGAUGGAGGAAAACGCGAUA	:: ::: :::.::::: ::::	UACGGCGAUUUUCUCCAGCCCA	Cleavage	cdna chromosome:ASM83294v1:8:753335:756352:-1 gene:Bcin08g01980 gene_biotype:protein_coding transcript_biotype:protein_coding	1
siR5	Bcin12g04530.1	4	-1	1	22	13	34	UGGGAUGGAGGAAAACGCGAUA	: :.: ::::.::::::..::	UUUUGGUUUUUUCUCCAUUUCA	Cleavage	cdna chromosome:ASM83294v1:12:1543181:1544962:-1 gene:Bcin12g04530 gene_biotype:protein_coding transcript_biotype:protein_coding	1
siR5	Bcin07g06590.2	4	-1	1	22	242	263	UGGGAUGGAGGAAAACGCGAUA	:: ::::::::::::..	CACGGCUUUUUCCUCCAUCUUU	Cleavage	cdna chromosome:ASM83294v1:7:2427666:2429556:1 gene:Bcin07g06590 gene_biotype:protein_coding transcript_biotype:protein_coding	1
siR5	Bcin11g00620.1	4	-1	1	22	225	246	UGGGAUGGAGGAAAACGCGAUA	: :: :::::::::::....	CCUGGCUUUUUCCUCCAUUUUG	Cleavage	cdna chromosome:ASM83294v1:11:197292:199341:1 gene:Bcin11g00620 gene_biotype:protein_coding transcript_biotype:protein_coding	1
siR5	Bcin07g06590.1	4	-1	1	22	242	263	UGGGAUGGAGGAAAACGCGAUA	:: ::::::::::::..	CACGGCUUUUUCCUCCAUCUUU	Cleavage	cdna chromosome:ASM83294v1:7:2427666:2429556:1 gene:Bcin07g06590 gene_biotype:protein_coding transcript_biotype:protein_coding	1
siR6	Bcin04g03450.1	4	-1	1	21	1415	1435	CAACUAGUGGACGAUCAUGAG	::::::::::..:: :: ::	AUCAUGAUCGUUUACAAGGUG	Cleavage	cdna chromosome:ASM83294v1:4:1241688:1243874:1 gene:Bcin04g03450 gene_biotype:protein_coding transcript_biotype:protein_coding	1
siR6	Bcin01g07960.1	4	-1	1	21	1800	1820	CAACUAGUGGACGAUCAUGAG	.:::: .:.::...::.::::	UUCAUAGUUGUUUGCUGGUUG	Cleavage	cdna chromosome:ASM83294v1:1:2775999:2778396:1 gene:Bcin01g07960 gene_biotype:protein_coding transcript_biotype:protein_coding	1
siR6	Bcin08g06610.1	4	-1	1	21	801	821	CAACUAGUGGACGAUCAUGAG	:::: :: :: :::::::::	AUCAUUAUAGUACACUAGUUG	Translation	cdna chromosome:ASM83294v1:8:2420187:2421694:1 gene:Bcin08g06610 gene_biotype:protein_coding transcript_biotype:protein_coding	1
siR6	Bcin01g00780.1	4	-1	1	21	114	134	CAACUAGUGGACGAUCAUGAG	:::: .::::.:.:::: ::	GUCAUUGUCGUUCGCUAGAUG	Cleavage	cdna chromosome:ASM83294v1:1:293907:299142:-1 gene:Bcin01g00780 gene_biotype:protein_coding transcript_biotype:protein_coding	1
siR6	Bcin01g00780.2	4	-1	1	21	114	134	CAACUAGUGGACGAUCAUGAG	:::: .::::.:.:::: ::	GUCAUUGUCGUUCGCUAGAUG	Cleavage	cdna chromosome:ASM83294v1:1:293907:299142:-1 gene:Bcin01g00780 gene_biotype:protein_coding transcript_biotype:protein_coding	1
siR6	Bcin01g01970.1	4	-1	1	21	493	513	CAACUAGUGGACGAUCAUGAG	:::::: :..:.::::::	UGAAUGAUCAUUUAUUAGUUG	Cleavage	cdna chromosome:ASM83294v1:1:736181:737496:1 gene:Bcin01g01970 gene_biotype:protein_coding transcript_biotype:protein_coding	1
siR6	Bcin03g09040.1	4	-1	1	21	163	183	CAACUAGUGGACGAUCAUGAG	:::::. :::..::::::	CAGAUGAUUAUCCGUUAGUUG	Cleavage	cdna chromosome:ASM83294v1:3:3092484:3094455:1 gene:Bcin03g09040 gene_biotype:protein_coding transcript_biotype:protein_coding	1
siR6	Bcin08g06470.1	4	-1	1	21	1316	1336	CAACUAGUGGACGAUCAUGAG	..::::: ::::: :::::	ACUGUGAUCCUCCACGAGUUG	Cleavage	cdna chromosome:ASM83294v1:8:2381879:2387310:-1 gene:Bcin08g06470 gene_biotype:protein_coding transcript_biotype:protein_coding	1
siR6	Bcin10g05830.1	4	-1	1	21	1853	1873	CAACUAGUGGACGAUCAUGAG	:::: :::::::.::::	CGGAUGAAAGUCCACUGGUUG	Cleavage	cdna chromosome:ASM83294v1:10:2225741:2228121:-1 gene:Bcin10g05830 gene_biotype:protein_coding transcript_biotype:protein_coding	1
siR6	Bcin10g05830.2	4	-1	1	21	1905	1925	CAACUAGUGGACGAUCAUGAG	:::: :::::::.::::	CGGAUGAAAGUCCACUGGUUG	Cleavage	cdna chromosome:ASM83294v1:10:2225741:2228121:-1 gene:Bcin10g05830 gene_biotype:protein_coding transcript_biotype:protein_coding	1
siR6	Bcin07g03180.1	4	-1	1	21	1103	1123	CAACUAGUGGACGAUCAUGAG	:::: :.::....:.::::	UGCAUGUUUGUUUGUUGGUUG	Cleavage	cdna chromosome:ASM83294v1:7:1154134:1156161:-1 gene:Bcin07g03180 gene_biotype:protein_coding transcript_biotype:protein_coding	1
siR6	Bcin04g03610.1	4	-1	1	21	67	87	CAACUAGUGGACGAUCAUGAG	:: :::.::.::.:: :::	UACACGAUUGUUCAUUAUUUG	Cleavage	cdna chromosome:ASM83294v1:4:1307533:1309626:1 gene:Bcin04g03610 gene_biotype:protein_coding transcript_biotype:protein_coding	1
siR6	Bcin08g04890.2	4	-1	1	21	3164	3184	CAACUAGUGGACGAUCAUGAG	.:: ::: :.::::.::::	AAUAUAAUCAUUCACUGGUUG	Cleavage	cdna chromosome:ASM83294v1:8:1873428:1877106:1 gene:Bcin08g04890 gene_biotype:protein_coding transcript_biotype:protein_coding	1
siR6	Bcin08g04890.1	4	-1	1	21	3442	3462	CAACUAGUGGACGAUCAUGAG	.:: ::: :.::::.::::	AAUAUAAUCAUUCACUGGUUG	Cleavage	cdna chromosome:ASM83294v1:8:1872788:1877106:1 gene:Bcin08g04890 gene_biotype:protein_coding transcript_biotype:protein_coding	1
siR7	Bcin16g02020.1	4	-1	1	24	1590	1613	AGGGAUGUGGCGCAGCUUGGUAGC	:.: ...::::::::::. :..::	GUUUUUGAGCUGCGCCAUUUUUCU	Cleavage	cdna chromosome:ASM83294v1:16:809084:811317:1 gene:Bcin16g02020 gene_biotype:protein_coding transcript_biotype:protein_coding	1
siR7	Bcin10g03950.1	4	-1	1	24	4996	5019	AGGGAUGUGGCGCAGCUUGGUAGC	:: :::::: .::::::: :.:	CGUAACAAGCUAUGCCACAUACUU	Cleavage	cdna chromosome:ASM83294v1:10:1518197:1523963:1 gene:Bcin10g03950 gene_biotype:protein_coding transcript_biotype:protein_coding	1
siR7	Bcin07g06650.1	4	-1	1	24	1253	1276	AGGGAUGUGGCGCAGCUUGGUAGC	::::::: ::::.: :.:::	AAAUCCAAGCUUCGCCGCUUUCCU	Cleavage	cdna chromosome:ASM83294v1:7:2450557:2456090:-1 gene:Bcin07g06650 gene_biotype:protein_coding transcript_biotype:protein_coding	1
siR7	Bcin05g02810.1	4	-1	1	24	90	113	AGGGAUGUGGCGCAGCUUGGUAGC	: : ::::: ::.:::::. .:::	GAUUCCAAGGUGUGCCACGCUCCU	Cleavage	cdna chromosome:ASM83294v1:5:1024729:1027737:1 gene:Bcin05g02810 gene_biotype:protein_coding transcript_biotype:protein_coding	1
siR7	Bcin15g05400.2	4	-1	1	24	137	160	AGGGAUGUGGCGCAGCUUGGUAGC	:. . .::::::.:.::.::..:	GUAGGUAAGCUGUGUCAUAUUUCG	Cleavage	cdna chromosome:ASM83294v1:15:1892372:1893583:1 gene:Bcin15g05400 gene_biotype:protein_coding transcript_biotype:protein_coding	1
siR7	Bcin12g02160.1	4	-1	1	24	2135	2158	AGGGAUGUGGCGCAGCUUGGUAGC	:: ::::.::: ::::::.: :	UCUUGCAAGUUGCACCACAUUCAU	Translation	cdna chromosome:ASM83294v1:12:772621:775040:-1 gene:Bcin12g02160 gene_biotype:protein_coding transcript_biotype:protein_coding	1
siR7	Bcin10g04210.1	4	-1	1	24	1547	1570	AGGGAUGUGGCGCAGCUUGGUAGC	.:::::::. :::: :::.:	GUCCUCAAGCUGUUCCACCUCCUU	Translation	cdna chromosome:ASM83294v1:10:1616347:1619541:-1 gene:Bcin10g04210 gene_biotype:protein_coding transcript_biotype:protein_coding	1
siR7	Bcin07g02280.1	4	-1	1	24	202	225	AGGGAUGUGGCGCAGCUUGGUAGC	: :::::::: .:: :::.::	CAAAGCAAGCUGCUUCAAAUCUCU	Translation	cdna chromosome:ASM83294v1:7:853679:854858:-1 gene:Bcin07g02280 gene_biotype:protein_coding transcript_biotype:protein_coding	1
siR7	Bcin06g05050.1	4	-1	1	24	1002	1025	AGGGAUGUGGCGCAGCUUGGUAGC	::::::::::: :: :::	AACCACAAGCUGCGCCUCAACCCC	Cleavage	cdna chromosome:ASM83294v1:6:1721098:1722666:-1 gene:Bcin06g05050 gene_biotype:protein_coding transcript_biotype:protein_coding	1
siR7	Bcin10g02080.2	4	-1	1	24	3342	3365	AGGGAUGUGGCGCAGCUUGGUAGC	:. : ::::: .::::::::..:	GUAAGCAAGCGAUGCCACAUCUUU	Cleavage	cdna chromosome:ASM83294v1:10:800017:803827:1 gene:Bcin10g02080 gene_biotype:protein_coding transcript_biotype:protein_coding	1
siR7	Bcin10g02080.1	4	-1	1	24	3399	3422	AGGGAUGUGGCGCAGCUUGGUAGC	:. : ::::: .::::::::..:	GUAAGCAAGCGAUGCCACAUCUUU	Cleavage	cdna chromosome:ASM83294v1:10:800017:803827:1 gene:Bcin10g02080 gene_biotype:protein_coding transcript_biotype:protein_coding	1
siR7	Bcin09g03600.1	4	-1	1	24	1054	1077	AGGGAUGUGGCGCAGCUUGGUAGC	:::::: :::.:: :::.:	CGAGACAAGCUCCGCUACCUCCUU	Cleavage	cdna chromosome:ASM83294v1:9:1292010:1294297:1 gene:Bcin09g03600 gene_biotype:protein_coding transcript_biotype:protein_coding	1
siR7	Bcin01g02660.1	4	-1	1	24	3480	3503	AGGGAUGUGGCGCAGCUUGGUAGC	::::.: .: :::::::::	CAGCACAAGUUAUGGCACAUCCCU	Translation	cdna chromosome:ASM83294v1:1:993379:997623:-1 gene:Bcin01g02660 gene_biotype:protein_coding transcript_biotype:protein_coding	1
siR8	Bcin11g03190.1	4	-1	1	21	4297	4317	UUGCUAGGUGGGCAAAGGUAA	:::.::: ::::.:.: ::::	UUAUCUUCGCCCGCUUCGCAA	Cleavage	cdna chromosome:ASM83294v1:11:1096661:1101077:-1 gene:Bcin11g03190 gene_biotype:protein_coding transcript_biotype:protein_coding	1
siR8	Bcin02g03240.1	4	-1	1	21	2201	2221	UUGCUAGGUGGGCAAAGGUAA	:::::: :.:.:::: ::.:	AUACCUUCGUCUACCUUGCGA	Cleavage	cdna chromosome:ASM83294v1:2:1158761:1162182:1 gene:Bcin02g03240 gene_biotype:protein_coding transcript_biotype:protein_coding	1
siR8	Bcin03g03900.1	4	-1	1	21	296	316	UUGCUAGGUGGGCAAAGGUAA	: .:::::::...: :::::.	UAGCCUUUGCUUGCAUAGCAG	Cleavage	cdna chromosome:ASM83294v1:3:1308410:1312431:-1 gene:Bcin03g03900 gene_biotype:protein_coding transcript_biotype:protein_coding	1
siR8	Bcin12g03390.1	4	-1	1	21	1269	1289	UUGCUAGGUGGGCAAAGGUAA	:.:::: ::::.::: :::	CGAUCUUUACCCAUCUAUCAA	Cleavage	cdna chromosome:ASM83294v1:12:1177943:1180226:-1 gene:Bcin12g03390 gene_biotype:protein_coding transcript_biotype:protein_coding	1
siR8	Bcin07g04700.1	4	-1	1	21	91	111	UUGCUAGGUGGGCAAAGGUAA	::::: :::.::::.:::	CUACCUGAGCCUACCUGGCAU	Cleavage	cdna chromosome:ASM83294v1:7:1696852:1701041:1 gene:Bcin07g04700 gene_biotype:protein_coding transcript_biotype:protein_coding	1
siR8	Bcin13g01840.1	4	-1	1	21	12	32	UUGCUAGGUGGGCAAAGGUAA	:: : :::::::.::: :::	AUAACAUUGCCCAUCUACCAA	Cleavage	cdna chromosome:ASM83294v1:13:653248:654367:-1 gene:Bcin13g01840 gene_biotype:protein_coding transcript_biotype:protein_coding	1
siR8	Bcin09g05920.2	4	-1	1	21	445	465	UUGCUAGGUGGGCAAAGGUAA	: : :::::::::: ::.::	GUCCGUUUGCCCACCGAGUAA	Cleavage	cdna chromosome:ASM83294v1:9:2067851:2069674:-1 gene:Bcin09g05920 gene_biotype:protein_coding transcript_biotype:protein_coding	1
siR8	Bcin09g05920.1	4	-1	1	21	445	465	UUGCUAGGUGGGCAAAGGUAA	: : :::::::::: ::.::	GUCCGUUUGCCCACCGAGUAA	Cleavage	cdna chromosome:ASM83294v1:9:2067851:2069674:-1 gene:Bcin09g05920 gene_biotype:protein_coding transcript_biotype:protein_coding	1
siR8	Bcin09g06140.1	4	-1	1	21	1136	1156	UUGCUAGGUGGGCAAAGGUAA	: :: :::::::.::: :::	GUCCCGUUGCCCAUCUAACAA	Cleavage	cdna chromosome:ASM83294v1:9:2141245:2144796:1 gene:Bcin09g06140 gene_biotype:protein_coding transcript_biotype:protein_coding	1
siR8	Bcin09g06140.2	4	-1	1	21	1152	1172	UUGCUAGGUGGGCAAAGGUAA	: :: :::::::.::: :::	GUCCCGUUGCCCAUCUAACAA	Cleavage	cdna chromosome:ASM83294v1:9:2141246:2144796:1 gene:Bcin09g06140 gene_biotype:protein_coding transcript_biotype:protein_coding	1
siR8	Bcin09g06140.3	4	-1	1	21	876	896	UUGCUAGGUGGGCAAAGGUAA	: :: :::::::.::: :::	GUCCCGUUGCCCAUCUAACAA	Cleavage	cdna chromosome:ASM83294v1:9:2141245:2144796:1 gene:Bcin09g06140 gene_biotype:protein_coding transcript_biotype:protein_coding	1
siR8	Bcin02g03650.1	4	-1	1	21	1552	1572	UUGCUAGGUGGGCAAAGGUAA	: :.:: ::.:.:.::::::	AUUCUUUAGCUCGCUUAGCAA	Cleavage	cdna chromosome:ASM83294v1:2:1299478:1303755:1 gene:Bcin02g03650 gene_biotype:protein_coding transcript_biotype:protein_coding	1
siR8	Bcin16g00860.1	4	-1	1	21	476	496	UUGCUAGGUGGGCAAAGGUAA	: .:::::..::: :::::	ACAAUUUUGCUUACCCAGCAA	Cleavage	cdna chromosome:ASM83294v1:16:369030:369888:-1 gene:Bcin16g00860 gene_biotype:protein_coding transcript_biotype:protein_coding	1
siR8	Bcin09g01290.1	4	-1	1	21	553	573	UUGCUAGGUGGGCAAAGGUAA	:. ::::::....:.::::	CGAUAUUUGCCUGUUUGGCAA	Cleavage	cdna chromosome:ASM83294v1:9:484649:486840:1 gene:Bcin09g01290 gene_biotype:protein_coding transcript_biotype:protein_coding	1
siR8	Bcin08g01270.2	4	-1	1	21	1515	1535	UUGCUAGGUGGGCAAAGGUAA	:.: :::::.:: :.::::	GAAUCCUUGCCUACGUGGCAA	Cleavage	cdna chromosome:ASM83294v1:8:510822:515082:1 gene:Bcin08g01270 gene_biotype:protein_coding transcript_biotype:protein_coding	1
siR8	Bcin08g01270.3	4	-1	1	21	1734	1754	UUGCUAGGUGGGCAAAGGUAA	:.: :::::.:: :.::::	GAAUCCUUGCCUACGUGGCAA	Cleavage	cdna chromosome:ASM83294v1:8:510822:515082:1 gene:Bcin08g01270 gene_biotype:protein_coding transcript_biotype:protein_coding	1
siR8	Bcin06g05300.1	4	-1	1	21	2523	2543	UUGCUAGGUGGGCAAAGGUAA	::: :: ::::::: ::::	ACACCAUUUCCCACCUCGCAA	Cleavage	cdna chromosome:ASM83294v1:6:1811986:1815633:1 gene:Bcin06g05300 gene_biotype:protein_coding transcript_biotype:protein_coding	1
siR8	Bcin08g01270.4	4	-1	1	21	1951	1971	UUGCUAGGUGGGCAAAGGUAA	:.: :::::.:: :.::::	GAAUCCUUGCCUACGUGGCAA	Cleavage	cdna chromosome:ASM83294v1:8:510822:515082:1 gene:Bcin08g01270 gene_biotype:protein_coding transcript_biotype:protein_coding	1
siR8	Bcin08g01270.1	4	-1	1	21	2024	2044	UUGCUAGGUGGGCAAAGGUAA	:.: :::::.:: :.::::	GAAUCCUUGCCUACGUGGCAA	Cleavage	cdna chromosome:ASM83294v1:8:510822:515082:1 gene:Bcin08g01270 gene_biotype:protein_coding transcript_biotype:protein_coding	1
siR8	Bcin14g04730.1	4	-1	1	21	413	433	UUGCUAGGUGGGCAAAGGUAA	:.::: :: :::::.::.:	GCAUCUUAGCACACCUGGCGA	Translation	cdna chromosome:ASM83294v1:14:1824946:1829698:-1 gene:Bcin14g04730 gene_biotype:protein_coding transcript_biotype:protein_coding	1
siR8	Bcin08g01270.5	4	-1	1	21	3422	3442	UUGCUAGGUGGGCAAAGGUAA	:.: :::::.:: :.::::	GAAUCCUUGCCUACGUGGCAA	Cleavage	cdna chromosome:ASM83294v1:8:505075:514408:1 gene:Bcin08g01270 gene_biotype:protein_coding transcript_biotype:protein_coding	1
siR9	Bcin01g02880.1	4	-1	1	21	109	129	ACUUUUAAGUCGGUAUGCAAC	::::::::.::.::: ::::	GUUGCAUAUCGGCUUUUAAGU	Cleavage	cdna chromosome:ASM83294v1:1:1067098:1069254:1 gene:Bcin01g02880 gene_biotype:protein_coding transcript_biotype:protein_coding	1
siR9	Bcin09g04940.1	4	-1	1	21	821	841	ACUUUUAAGUCGGUAUGCAAC	:::: :::::::.: :..:::	GUUGGAUACCGAUUGAGGAGU	Cleavage	cdna chromosome:ASM83294v1:9:1722596:1723795:-1 gene:Bcin09g04940 gene_biotype:protein_coding transcript_biotype:protein_coding	1
siR9	Bcin02g03340.1	4	-1	1	21	709	729	ACUUUUAAGUCGGUAUGCAAC	::::::::::.. ::::.:	CUUGCAUACCGGUGUAAAGGA	Cleavage	cdna chromosome:ASM83294v1:2:1210711:1212563:-1 gene:Bcin02g03340 gene_biotype:protein_coding transcript_biotype:protein_coding	1
siR9	Bcin01g00420.1	4	-1	1	21	235	255	ACUUUUAAGUCGGUAUGCAAC	::::::::: :.:: .::::	UUUGCAUACCAAUUUUGAAGU	Translation	cdna chromosome:ASM83294v1:1:181339:184508:1 gene:Bcin01g00420 gene_biotype:protein_coding transcript_biotype:protein_coding	1
siR9	Bcin06g03470.1	4	-1	1	21	2733	2753	ACUUUUAAGUCGGUAUGCAAC	::: :. :.:::.:::::.::	GUUACGCAUCGAUUUAAAGGU	Cleavage	cdna chromosome:ASM83294v1:6:1212170:1215501:1 gene:Bcin06g03470 gene_biotype:protein_coding transcript_biotype:protein_coding	1
siR9	Bcin01g00060.1	4	-1	1	21	5331	5351	ACUUUUAAGUCGGUAUGCAAC	::: ::..::::::.::.:	UUUGGAUGUCGACUUGAAGGG	Cleavage	cdna chromosome:ASM83294v1:1:15855:23759:1 gene:Bcin01g00060 gene_biotype:protein_coding transcript_biotype:protein_coding	1
siR9	Bcin03g03350.1	4	-1	1	21	870	890	ACUUUUAAGUCGGUAUGCAAC	:: ::::.. :.::::::::	AUUUCAUAUUAAUUUAAAAGU	Translation	cdna chromosome:ASM83294v1:3:1122300:1124029:-1 gene:Bcin03g03350 gene_biotype:protein_coding transcript_biotype:protein_coding	1
siR9	Bcin01g05280.1	4	-1	1	21	1838	1858	ACUUUUAAGUCGGUAUGCAAC	::.:.::::.::.:..::	GAAGCGUGCCGAUUUGAGGGU	Cleavage	cdna chromosome:ASM83294v1:1:1874182:1876847:-1 gene:Bcin01g05280 gene_biotype:protein_coding transcript_biotype:protein_coding	1
siR9	Bcin02g06220.1	4	-1	1	21	2259	2279	ACUUUUAAGUCGGUAUGCAAC	::.:::.::::::.:.. :	ACUGUAUAUCGACUUGAGGAU	Cleavage	cdna chromosome:ASM83294v1:2:2195342:2198697:1 gene:Bcin02g06220 gene_biotype:protein_coding transcript_biotype:protein_coding	1
siR9	Bcin07g00980.1	4	-1	1	21	343	363	ACUUUUAAGUCGGUAUGCAAC	::::::.: ..::..::::	AGUGCAUAUCAGUUUGGAAGU	Translation	cdna chromosome:ASM83294v1:7:354314:356794:-1 gene:Bcin07g00980 gene_biotype:protein_coding transcript_biotype:protein_coding	1
siR9	Bcin02g02290.1	4	-1	1	21	1115	1135	ACUUUUAAGUCGGUAUGCAAC	:::.:::::.: ::::::	AAUGCGUACCGGCAAAAAAGU	Cleavage	cdna chromosome:ASM83294v1:2:837947:839706:1 gene:Bcin02g02290 gene_biotype:protein_coding transcript_biotype:protein_coding	1
siR9	Bcin11g05040.1	4	-1	1	21	521	541	ACUUUUAAGUCGGUAUGCAAC	:::::: .:.:::...:::	AAUGCAUAAUGGCUUGGGAGU	Cleavage	cdna chromosome:ASM83294v1:11:1813304:1814196:-1 gene:Bcin11g05040 gene_biotype:protein_coding transcript_biotype:protein_coding	1
siR9	Bcin09g05330.1	4	-1	1	21	2393	2413	ACUUUUAAGUCGGUAUGCAAC	:: ::::::.::::: ::	CAUGGAUACCGGCUUAACAGG	Cleavage	cdna chromosome:ASM83294v1:9:1856340:1859240:-1 gene:Bcin09g05330 gene_biotype:protein_coding transcript_biotype:protein_coding	1
siR9	Bcin09g03630.1	4	-1	1	21	1318	1338	ACUUUUAAGUCGGUAUGCAAC	: ::.:: :.::. :::::::	GGUGUAUUCUGAUAUAAAAGU	Cleavage	cdna chromosome:ASM83294v1:9:1300549:1302091:1 gene:Bcin09g03630 gene_biotype:protein_coding transcript_biotype:protein_coding	1
siR9	Bcin16g03440.1	4	-1	1	21	1776	1796	ACUUUUAAGUCGGUAUGCAAC	::.: :.:::: ::.::::	UAUGUACAUCGACCUAGAAGU	Cleavage	cdna chromosome:ASM83294v1:16:1293297:1295672:1 gene:Bcin16g03440 gene_biotype:protein_coding transcript_biotype:protein_coding	1
siR9	Bcin12g03750.1	4	-1	1	21	252	272	ACUUUUAAGUCGGUAUGCAAC	::: :.:::.:::.::: :	AGUGCUUGCCGGCUUGAAAUU	Cleavage	cdna chromosome:ASM83294v1:12:1283230:1284791:-1 gene:Bcin12g03750 gene_biotype:protein_coding transcript_biotype:protein_coding	1
siR9	Bcin08g02450.1	4	-1	1	21	813	833	ACUUUUAAGUCGGUAUGCAAC	:: : ::::::::..:::	ACUGAAGACCGACUUGGAAGC	Cleavage	cdna chromosome:ASM83294v1:8:946747:948159:-1 gene:Bcin08g02450 gene_biotype:protein_coding transcript_biotype:protein_coding	1
miR156d_5p	Bcin07g02550.1	4.5	-1	1	20	313	333	UGAC-AGAAGAGAGUGAGCAC	:::.:.:::::.:::: ::::	GUGUUUACUCUUUUCUCGUCA	Cleavage	cdna chromosome:ASM83294v1:7:953123:956258:-1 gene:Bcin07g02550 gene_biotype:protein_coding transcript_biotype:protein_coding	1
miR156d_5p	Bcin07g02550.2	4.5	-1	1	20	313	333	UGAC-AGAAGAGAGUGAGCAC	:::.:.:::::.:::: ::::	GUGUUUACUCUUUUCUCGUCA	Cleavage	cdna chromosome:ASM83294v1:7:953123:956258:-1 gene:Bcin07g02550 gene_biotype:protein_coding transcript_biotype:protein_coding	1
miR156d_5p	Bcin10g04860.1	4.5	-1	1	20	1958	1977	UGACAGAAGAGAGUGAGCAC	::::::: ::::::: ::.	GUGCUCAGUCUCUUCGGUUU	Cleavage	cdna chromosome:ASM83294v1:10:1849355:1851782:-1 gene:Bcin10g04860 gene_biotype:protein_coding transcript_biotype:protein_coding	1
miR156d_5p	Bcin05g03990.1	4.5	-1	1	20	2299	2318	UGACAGAAGAGAGUGAGCAC	:::.::: :::.::.:::.	GUGUUCAAUCUUUUUUGUUU	Cleavage	cdna chromosome:ASM83294v1:5:1433621:1436673:1 gene:Bcin05g03990 gene_biotype:protein_coding transcript_biotype:protein_coding	1
miR156d_5p	Bcin01g08330.1	4.5	-1	1	20	41	60	UGACAGAAGAGAGUGAGCAC	::.:.:::.:.::::::	CUGUUUACUUUUUUCUGUAC	Cleavage	cdna chromosome:ASM83294v1:1:2918545:2920981:-1 gene:Bcin01g08330 gene_biotype:protein_coding transcript_biotype:protein_coding	1
miR156d_5p	Bcin09g03390.3	4.5	-1	1	20	384	406	UGACAGAAGAGAGUGA---GCAC	:::: :...::::::::::::	GUGCAAGUUGUUCUCUUCUGUCA	Cleavage	cdna chromosome:ASM83294v1:9:1223577:1228881:-1 gene:Bcin09g03390 gene_biotype:protein_coding transcript_biotype:protein_coding	2
miR156d_5p	Bcin09g03390.3	4.5	-1	1	20	574	593	UGACAGAAGAGAGUGAGCAC	:::.:::::::::: :.	UGCCUCGCUCUCUUCUGCCG	Cleavage	cdna chromosome:ASM83294v1:9:1223577:1228881:-1 gene:Bcin09g03390 gene_biotype:protein_coding transcript_biotype:protein_coding	2
miR156d_5p	Bcin09g03390.4	4.5	-1	1	20	384	406	UGACAGAAGAGAGUGA---GCAC	:::: :...::::::::::::	GUGCAAGUUGUUCUCUUCUGUCA	Cleavage	cdna chromosome:ASM83294v1:9:1223577:1228881:-1 gene:Bcin09g03390 gene_biotype:protein_coding transcript_biotype:protein_coding	2
miR156d_5p	Bcin09g03390.4	4.5	-1	1	20	574	593	UGACAGAAGAGAGUGAGCAC	:::.:::::::::: :.	UGCCUCGCUCUCUUCUGCCG	Cleavage	cdna chromosome:ASM83294v1:9:1223577:1228881:-1 gene:Bcin09g03390 gene_biotype:protein_coding transcript_biotype:protein_coding	2
miR156d_5p	Bcin09g03390.2	4.5	-1	1	20	384	406	UGACAGAAGAGAGUGA---GCAC	:::: :...::::::::::::	GUGCAAGUUGUUCUCUUCUGUCA	Cleavage	cdna chromosome:ASM83294v1:9:1223577:1228881:-1 gene:Bcin09g03390 gene_biotype:protein_coding transcript_biotype:protein_coding	2
miR156d_5p	Bcin09g03390.2	4.5	-1	1	20	574	593	UGACAGAAGAGAGUGAGCAC	:::.:::::::::: :.	UGCCUCGCUCUCUUCUGCCG	Cleavage	cdna chromosome:ASM83294v1:9:1223577:1228881:-1 gene:Bcin09g03390 gene_biotype:protein_coding transcript_biotype:protein_coding	2
miR156d_5p	Bcin09g03390.1	4.5	-1	1	20	384	406	UGACAGAAGAGAGUGA---GCAC	:::: :...::::::::::::	GUGCAAGUUGUUCUCUUCUGUCA	Cleavage	cdna chromosome:ASM83294v1:9:1223577:1228881:-1 gene:Bcin09g03390 gene_biotype:protein_coding transcript_biotype:protein_coding	2
miR156d_5p	Bcin09g03390.1	4.5	-1	1	20	574	593	UGACAGAAGAGAGUGAGCAC	:::.:::::::::: :.	UGCCUCGCUCUCUUCUGCCG	Cleavage	cdna chromosome:ASM83294v1:9:1223577:1228881:-1 gene:Bcin09g03390 gene_biotype:protein_coding transcript_biotype:protein_coding	2
miR156d_5p	Bcin09g02800.2	4.5	-1	1	20	540	559	UGACAGAAGAGAGUGAGCAC	::.::::.::::::.:	CACGUCGCUCUUUUCUGUUA	Cleavage	cdna chromosome:ASM83294v1:9:1005457:1009626:1 gene:Bcin09g02800 gene_biotype:protein_coding transcript_biotype:protein_coding	1
miR156d_5p	Bcin01g04390.1	4.5	-1	1	20	1052	1071	UGACAGAAGAGAGUGAGCAC	:::::::::::: :::	ACACUCACUCUCUUCCGUCU	Cleavage	cdna chromosome:ASM83294v1:1:1597262:1601099:1 gene:Bcin01g04390 gene_biotype:protein_coding transcript_biotype:protein_coding	1
miR156d_5p	Bcin09g02800.1	4.5	-1	1	20	671	690	UGACAGAAGAGAGUGAGCAC	::.::::.::::::.:	CACGUCGCUCUUUUCUGUUA	Cleavage	cdna chromosome:ASM83294v1:9:1005457:1009626:1 gene:Bcin09g02800 gene_biotype:protein_coding transcript_biotype:protein_coding	1
miR156d_5p	Bcin07g03060.1	4.5	-1	1	20	81	100	UGACAGAAGAGAGUGAGCAC	: :::::::: :::.:: ::	GAGCUCACUCACUUUUGACA	Translation	cdna chromosome:ASM83294v1:7:1121471:1124030:-1 gene:Bcin07g03060 gene_biotype:protein_coding transcript_biotype:protein_coding	1
miR156d_5p	Bcin03g03300.1	4.5	-1	1	20	232	251	UGACAGAAGAGAGUGAGCAC	:.:::.:::::::: ::	CAGUUCAUUCUCUUCUCUCU	Cleavage	cdna chromosome:ASM83294v1:3:1099972:1102649:1 gene:Bcin03g03300 gene_biotype:protein_coding transcript_biotype:protein_coding	1
miR156d_5p	Bcin04g03730.1	4.5	-1	1	20	1524	1543	UGACAGAAGAGAGUGAGCAC	::::: :::: :.:::::	UCGCUCAAUCUCCUUUGUCA	Cleavage	cdna chromosome:ASM83294v1:4:1339136:1341337:-1 gene:Bcin04g03730 gene_biotype:protein_coding transcript_biotype:protein_coding	1
miR156d_5p	Bcin09g01250.1	4.5	-1	1	20	105	124	UGACAGAAGAGAGUGAGCAC	:::::..::::::.: ::	CUGCUCGUUCUCUUUUCACA	Cleavage	cdna chromosome:ASM83294v1:9:476065:477130:-1 gene:Bcin09g01250 gene_biotype:protein_coding transcript_biotype:protein_coding	1
miR156d_5p	Bcin04g03750.1	4.5	-1	1	20	1072	1091	UGACAGAAGAGAGUGAGCAC	::.:.:::::. ::: :::	UUGUUUACUCUUCUCUUUCA	Cleavage	cdna chromosome:ASM83294v1:4:1344128:1346957:-1 gene:Bcin04g03750 gene_biotype:protein_coding transcript_biotype:protein_coding	1
miR156d_5p	Bcin02g01030.1	4.5	-1	1	20	3139	3158	UGACAGAAGAGAGUGAGCAC	::.::..::::: .:::..	UUGUUCGUUCUCUCUUGUUG	Cleavage	cdna chromosome:ASM83294v1:2:445357:448701:1 gene:Bcin02g01030 gene_biotype:protein_coding transcript_biotype:protein_coding	1
miR156d_5p	Bcin15g02950.2	4.5	-1	1	20	1288	1307	UGACAGAAGAGAGUGAGCAC	::.::..:::::::: : :	CUGUUCGUUCUCUUCUCUGA	Cleavage	cdna chromosome:ASM83294v1:15:1017470:1022485:1 gene:Bcin15g02950 gene_biotype:protein_coding transcript_biotype:protein_coding	1
miR156d_5p	Bcin15g02950.1	4.5	-1	1	20	1299	1318	UGACAGAAGAGAGUGAGCAC	::.::..:::::::: : :	CUGUUCGUUCUCUUCUCUGA	Cleavage	cdna chromosome:ASM83294v1:15:1017470:1022485:1 gene:Bcin15g02950 gene_biotype:protein_coding transcript_biotype:protein_coding	1
miR156d_5p	Bcin02g08880.2	4.5	-1	1	20	572	591	UGACAGAAGAGAGUGAGCAC	:.: :.::::::::::.	UGGUUGAUUCUCUUCUGUUU	Cleavage	cdna chromosome:ASM83294v1:2:3163693:3165678:-1 gene:Bcin02g08880 gene_biotype:protein_coding transcript_biotype:protein_coding	1
miR156d_5p	Bcin12g02050.1	4.5	-1	1	20	780	799	UGACAGAAGAGAGUGAGCAC	:: :.:::::.::: ::::	GUCGUUACUCUUUUCAGUCA	Cleavage	cdna chromosome:ASM83294v1:12:708560:710377:-1 gene:Bcin12g02050 gene_biotype:protein_coding transcript_biotype:protein_coding	1
miR156d_5p	Bcin02g08880.1	4.5	-1	1	20	572	591	UGACAGAAGAGAGUGAGCAC	:.: :.::::::::::.	UGGUUGAUUCUCUUCUGUUU	Cleavage	cdna chromosome:ASM83294v1:2:3163693:3165678:-1 gene:Bcin02g08880 gene_biotype:protein_coding transcript_biotype:protein_coding	1
miR156d_5p	Bcin16g02510.1	4.5	-1	1	20	1787	1806	UGACAGAAGAGAGUGAGCAC	:: :::.:::::::: :.:	GUCGUCAUUCUCUUCUUUUA	Cleavage	cdna chromosome:ASM83294v1:16:975145:977324:-1 gene:Bcin16g02510 gene_biotype:protein_coding transcript_biotype:protein_coding	1
miR156d_5p	Bcin03g06230.1	4.5	-1	1	20	2409	2428	UGACAGAAGAGAGUGAGCAC	: ::::::::: :::::	AAUCCCACUCUCUUGUGUCA	Cleavage	cdna chromosome:ASM83294v1:3:2082664:2086228:1 gene:Bcin03g06230 gene_biotype:protein_coding transcript_biotype:protein_coding	1
miR156d_5p	Bcin08g06020.1	4.5	-1	1	20	2766	2785	UGACAGAAGAGAGUGAGCAC	:::: .:::.::.::::	CCGCUCUUUCUUUUUUGUCU	Cleavage	cdna chromosome:ASM83294v1:8:2246143:2250213:-1 gene:Bcin08g06020 gene_biotype:protein_coding transcript_biotype:protein_coding	2
miR156d_5p	Bcin01g03030.1	4.5	-1	1	20	2146	2165	UGACAGAAGAGAGUGAGCAC	:.: : ::::::.:::::	UGGUUGAAUCUCUUUUGUCA	Cleavage	cdna chromosome:ASM83294v1:1:1102944:1105212:1 gene:Bcin01g03030 gene_biotype:protein_coding transcript_biotype:protein_coding	1
miR156d_5p	Bcin15g02320.1	4.5	-1	1	20	304	323	UGACAGAAGAGAGUGAGCAC	: .:::::::. ::::::	AUUUUCACUCUUCUCUGUCU	Cleavage	cdna chromosome:ASM83294v1:15:813244:815605:-1 gene:Bcin15g02320 gene_biotype:protein_coding transcript_biotype:protein_coding	1
miR156d_5p	Bcin01g04570.1	4.5	-1	1	20	2200	2219	UGACAGAAGAGAGUGAGCAC	:: :.:::::::: :::.	CUGGUUACUCUCUUAUGUUU	Cleavage	cdna chromosome:ASM83294v1:1:1660883:1663747:1 gene:Bcin01g04570 gene_biotype:protein_coding transcript_biotype:protein_coding	1
miR156d_5p	Bcin14g03070.1	4.5	-1	1	20	3013	3032	UGACAGAAGAGAGUGAGCAC	:: ::: :::.::.::::	AUGAUCAGUCUUUUUUGUCC	Cleavage	cdna chromosome:ASM83294v1:14:1163310:1166724:-1 gene:Bcin14g03070 gene_biotype:protein_coding transcript_biotype:protein_coding	1
miR156d_5p	Bcin12g06020.1	4.5	-1	1	20	2679	2697	UGACAGAAGAGAGUGAGCAC	:::: ::::::::::::	UUGCU-ACUCUCUUCUGUGU	Cleavage	cdna chromosome:ASM83294v1:12:2083958:2087642:1 gene:Bcin12g06020 gene_biotype:protein_coding transcript_biotype:protein_coding	1
miR156d_5p	Bcin08g01810.1	4.5	-1	1	20	130	149	UGACAGAAGAGAGUGAGCAC	:. ::.:::::::::: :	UCGUCCAUUCUCUUCUGUGA	Cleavage	cdna chromosome:ASM83294v1:8:705603:709306:1 gene:Bcin08g01810 gene_biotype:protein_coding transcript_biotype:protein_coding	1
miR156d_5p	Bcin01g00380.1	4.5	-1	1	20	4019	4038	UGACAGAAGAGAGUGAGCAC	: ::::.::::::.: ::	UUUCUCAUUCUCUUUUAUCU	Cleavage	cdna chromosome:ASM83294v1:1:168457:172890:1 gene:Bcin01g00380 gene_biotype:protein_coding transcript_biotype:protein_coding	1
miR156d_5p	Bcin07g06740.1	4.5	-1	1	20	134	153	UGACAGAAGAGAGUGAGCAC	::::: .:.:.:::: ::.	CUGCUCUUUUUUUUCUUUCG	Cleavage	cdna chromosome:ASM83294v1:7:2495779:2496912:1 gene:Bcin07g06740 gene_biotype:protein_coding transcript_biotype:protein_coding	1
miR156d_5p	Bcin06g00880.1	4.5	-1	1	20	547	566	UGACAGAAGAGAGUGAGCAC	: ::::::.:: :::: ::	AUCCUCACUUUCCUCUGCCA	Cleavage	cdna chromosome:ASM83294v1:6:338839:340383:-1 gene:Bcin06g00880 gene_biotype:protein_coding transcript_biotype:protein_coding	1
miR156d_5p	Bcin11g01020.2	4.5	-1	1	20	147	166	UGACAGAAGAGAGUGAGCAC	: :::.::: :: ::::::	UUCCUCGCUCGCUACUGUCA	Translation	cdna chromosome:ASM83294v1:11:355043:356658:-1 gene:Bcin11g01020 gene_biotype:protein_coding transcript_biotype:protein_coding	1
miR156d_5p	Bcin11g01020.1	4.5	-1	1	20	217	236	UGACAGAAGAGAGUGAGCAC	: :::.::: :: ::::::	UUCCUCGCUCGCUACUGUCA	Translation	cdna chromosome:ASM83294v1:11:355043:356658:-1 gene:Bcin11g01020 gene_biotype:protein_coding transcript_biotype:protein_coding	1
miR156d_5p	Bcin04g04650.1	4.5	-1	1	20	1512	1531	UGACAGAAGAGAGUGAGCAC	: ::..::::.::.: :::	UUCCUUGCUCUUUUUUUUCA	Cleavage	cdna chromosome:ASM83294v1:4:1617494:1619303:-1 gene:Bcin04g04650 gene_biotype:protein_coding transcript_biotype:protein_coding	1
miR156d_5p	Bcin15g05420.1	4.5	-1	1	20	1328	1347	UGACAGAAGAGAGUGAGCAC	::::. .:.::::::: :.	CUGCUUUUUUUCUUCUGGCG	Cleavage	cdna chromosome:ASM83294v1:15:1898443:1901107:-1 gene:Bcin15g05420 gene_biotype:protein_coding transcript_biotype:protein_coding	1
miR156d_5p	Bcin09g03430.1	4.5	-1	1	20	152	171	UGACAGAAGAGAGUGAGCAC	::::. ::::::::: ::	UUGCUUUCUCUCUUCUUGCA	Cleavage	cdna chromosome:ASM83294v1:9:1250403:1252781:-1 gene:Bcin09g03430 gene_biotype:protein_coding transcript_biotype:protein_coding	1
miR156d_5p	Bcin15g05420.2	4.5	-1	1	20	1462	1481	UGACAGAAGAGAGUGAGCAC	::::. .:.::::::: :.	CUGCUUUUUUUCUUCUGGCG	Cleavage	cdna chromosome:ASM83294v1:15:1898443:1901107:-1 gene:Bcin15g05420 gene_biotype:protein_coding transcript_biotype:protein_coding	1
miR156d_5p	Bcin14g00710.1	4.5	-1	1	20	2396	2415	UGACAGAAGAGAGUGAGCAC	: ::.: :.::::::::..	AUUCUUAAUUUCUUCUGUUG	Cleavage	cdna chromosome:ASM83294v1:14:312750:315426:-1 gene:Bcin14g00710 gene_biotype:protein_coding transcript_biotype:protein_coding	1
miR156d_5p	Bcin06g06370.1	4.5	-1	1	20	184	203	UGACAGAAGAGAGUGAGCAC	: ::.:: ::::::: :::	UUUCUUACACUCUUCUCUCA	Cleavage	cdna chromosome:ASM83294v1:6:2208267:2212090:1 gene:Bcin06g06370 gene_biotype:protein_coding transcript_biotype:protein_coding	1
miR156d_5p	Bcin15g01200.1	4.5	-1	1	20	1165	1184	UGACAGAAGAGAGUGAGCAC	: :::.:::::::: : ::	CUUCUCGCUCUCUUCAGGCA	Cleavage	cdna chromosome:ASM83294v1:15:458617:462226:-1 gene:Bcin15g01200 gene_biotype:protein_coding transcript_biotype:protein_coding	1
miR157a_5p	Bcin07g06740.1	4.5	-1	1	21	134	154	UUGACAGAAGAUAGAGAGCAC	::::::.: :.:::: ::.:	CUGCUCUUUUUUUUCUUUCGA	Cleavage	cdna chromosome:ASM83294v1:7:2495779:2496912:1 gene:Bcin07g06740 gene_biotype:protein_coding transcript_biotype:protein_coding	1
miR157a_5p	Bcin14g05480.1	4.5	-1	1	21	314	334	UUGACAGAAGAUAGAGAGCAC	::::::: :::::.:: .:.	CUGCUCUCAAUCUUUUGGUAG	Cleavage	cdna chromosome:ASM83294v1:14:2085904:2087722:-1 gene:Bcin14g05480 gene_biotype:protein_coding transcript_biotype:protein_coding	1
miR157a_5p	Bcin02g00350.1	4.5	-1	1	21	145	165	UUGACAGAAGAUAGAGAGCAC	::.:::.:. .::::::..:	UUGUUCUUUGAUUUCUGUUGA	Translation	cdna chromosome:ASM83294v1:2:227868:229697:1 gene:Bcin02g00350 gene_biotype:protein_coding transcript_biotype:protein_coding	1
miR157a_5p	Bcin15g05420.1	4.5	-1	1	21	1328	1348	UUGACAGAAGAUAGAGAGCAC	::::.:.: ::::::: :.:	CUGCUUUUUUUCUUCUGGCGA	Cleavage	cdna chromosome:ASM83294v1:15:1898443:1901107:-1 gene:Bcin15g05420 gene_biotype:protein_coding transcript_biotype:protein_coding	1
miR157a_5p	Bcin15g05420.2	4.5	-1	1	21	1462	1482	UUGACAGAAGAUAGAGAGCAC	::::.:.: ::::::: :.:	CUGCUUUUUUUCUUCUGGCGA	Cleavage	cdna chromosome:ASM83294v1:15:1898443:1901107:-1 gene:Bcin15g05420 gene_biotype:protein_coding transcript_biotype:protein_coding	1
miR157a_5p	Bcin07g02960.1	4.5	-1	1	21	1642	1662	UUGACAGAAGAUAGAGAGCAC	:::.::::::::: :::	CCGCUUUCUAUCUUCAGUCCU	Cleavage	cdna chromosome:ASM83294v1:7:1076275:1081200:-1 gene:Bcin07g02960 gene_biotype:protein_coding transcript_biotype:protein_coding	1
miR157a_5p	Bcin16g03570.1	4.5	-1	1	21	1851	1871	UUGACAGAAGAUAGAGAGCAC	::::::::::.: .::: .:	AUGCUCUCUAUUUGUUGUGGA	Cleavage	cdna chromosome:ASM83294v1:16:1330116:1344559:1 gene:Bcin16g03570 gene_biotype:protein_coding transcript_biotype:protein_coding	1
miR157a_5p	Bcin08g04950.1	4.5	-1	1	21	954	974	UUGACAGAAGAUAGAGAGCAC	::::: : ::::::::: .:.	GUGCUAUAUAUCUUCUGAUAG	Cleavage	cdna chromosome:ASM83294v1:8:1888823:1891635:-1 gene:Bcin08g04950 gene_biotype:protein_coding transcript_biotype:protein_coding	1
miR157a_5p	Bcin03g00010.1	4.5	-1	1	21	239	259	UUGACAGAAGAUAGAGAGCAC	::::: .::: ::.:::::	UUGCUCCUUAUAUUUUGUCAU	Translation	cdna chromosome:ASM83294v1:3:14220:17045:1 gene:Bcin03g00010 gene_biotype:protein_coding transcript_biotype:protein_coding	1
miR157a_5p	Bcin12g00460.1	4.5	-1	1	21	338	358	UUGACAGAAGAUAGAGAGCAC	::: ::::::::: :::	UGGCUGCAUAUCUUCUGGCAA	Cleavage	cdna chromosome:ASM83294v1:12:159240:165282:1 gene:Bcin12g00460 gene_biotype:protein_coding transcript_biotype:protein_coding	1
miR157a_5p	Bcin07g00140.1	4.5	-1	1	21	172	192	UUGACAGAAGAUAGAGAGCAC	:: :::: ::.:: ::::::	UUGGUCUCCAUUUUAUGUCAA	Cleavage	cdna chromosome:ASM83294v1:7:57161:58197:1 gene:Bcin07g00140 gene_biotype:protein_coding transcript_biotype:protein_coding	1
miR157a_5p	Bcin01g08550.1	4.5	-1	1	21	25	45	UUGACAGAAGAUAGAGAGCAC	: :::::: ::: .::::::	CUUCUCUCUCUCUCUUGUCAA	Cleavage	cdna chromosome:ASM83294v1:1:2977223:2979947:1 gene:Bcin01g08550 gene_biotype:protein_coding transcript_biotype:protein_coding	1
miR157a_5p	Bcin12g05620.1	4.5	-1	1	21	7	27	UUGACAGAAGAUAGAGAGCAC	::::::: . ::::::::	UACCUCUCUACUAUCUGUCAA	Translation	cdna chromosome:ASM83294v1:12:1933149:1934766:1 gene:Bcin12g05620 gene_biotype:protein_coding transcript_biotype:protein_coding	1
miR157a_5p	Bcin16g02120.1	4.5	-1	1	21	61	81	UUGACAGAAGAUAGAGAGCAC	.:::.:.:.::::: :::	UCCUUCUUUGUUUUCUGCCAA	Cleavage	cdna chromosome:ASM83294v1:16:839180:840687:-1 gene:Bcin16g02120 gene_biotype:protein_coding transcript_biotype:protein_coding	1
miR157a_5p	Bcin07g05230.1	4.5	-1	1	21	1434	1454	UUGACAGAAGAUAGAGAGCAC	.::::::::::: ::::	GCUUUCUCUAUCUUCAUUCAA	Cleavage	cdna chromosome:ASM83294v1:7:1942304:1944165:-1 gene:Bcin07g05230 gene_biotype:protein_coding transcript_biotype:protein_coding	1
miR157a_5p	Bcin04g01000.1	4.5	-1	1	21	660	680	UUGACAGAAGAUAGAGAGCAC	: :::::. .:::::::: :.	GAGCUCUUCGUCUUCUGUGAG	Cleavage	cdna chromosome:ASM83294v1:4:397581:399517:1 gene:Bcin04g01000 gene_biotype:protein_coding transcript_biotype:protein_coding	1
miR157a_5p	Bcin07g05230.2	4.5	-1	1	21	1503	1523	UUGACAGAAGAUAGAGAGCAC	.::::::::::: ::::	GCUUUCUCUAUCUUCAUUCAA	Cleavage	cdna chromosome:ASM83294v1:7:1942304:1944165:-1 gene:Bcin07g05230 gene_biotype:protein_coding transcript_biotype:protein_coding	1
miR157a_5p	Bcin12g01100.1	4.5	-1	1	21	64	84	UUGACAGAAGAUAGAGAGCAC	:::::: ::: .::::::	UACCUCUCUCUCUAUUGUCAA	Cleavage	cdna chromosome:ASM83294v1:12:370462:372443:-1 gene:Bcin12g01100 gene_biotype:protein_coding transcript_biotype:protein_coding	1
miR157a_5p	Bcin09g01290.1	4.5	-1	1	21	212	232	UUGACAGAAGAUAGAGAGCAC	::::::::. ::: ::::	GAUCUCUCUAUUGUCUUUCAA	Cleavage	cdna chromosome:ASM83294v1:9:484649:486840:1 gene:Bcin09g01290 gene_biotype:protein_coding transcript_biotype:protein_coding	1
miR157a_5p	Bcin16g03490.1	4.5	-1	1	21	222	242	UUGACAGAAGAUAGAGAGCAC	::::.:.::::.: ::.:	UAUCUCUUUGUCUUUUUUCGA	Cleavage	cdna chromosome:ASM83294v1:16:1305143:1307443:1 gene:Bcin16g03490 gene_biotype:protein_coding transcript_biotype:protein_coding	1
miR157a_5p	Bcin05g00970.1	4.5	-1	1	21	151	171	UUGACAGAAGAUAGAGAGCAC	:::::: :: :.::::::	UCUCUCUCUCUCCUUUGUCAA	Cleavage	cdna chromosome:ASM83294v1:5:390616:392874:1 gene:Bcin05g00970 gene_biotype:protein_coding transcript_biotype:protein_coding	1
miR157a_5p	Bcin05g00970.2	4.5	-1	1	21	151	171	UUGACAGAAGAUAGAGAGCAC	:::::: :: :.::::::	UCUCUCUCUCUCCUUUGUCAA	Cleavage	cdna chromosome:ASM83294v1:5:390616:392874:1 gene:Bcin05g00970 gene_biotype:protein_coding transcript_biotype:protein_coding	1
miR157a_5p	Bcin06g01750.1	4.5	-1	1	21	18	38	UUGACAGAAGAUAGAGAGCAC	:: .: : :.::::::::::.	GUUUUAUGUGUCUUCUGUCAG	Cleavage	cdna chromosome:ASM83294v1:6:616433:619053:1 gene:Bcin06g01750 gene_biotype:protein_coding transcript_biotype:protein_coding	1
miR157a_5p	Bcin05g01040.1	4.5	-1	1	21	1764	1784	UUGACAGAAGAUAGAGAGCAC	::.::: ::::::::::	AGACUUUCUCACUUCUGUCAA	Translation	cdna chromosome:ASM83294v1:5:406818:410370:-1 gene:Bcin05g01040 gene_biotype:protein_coding transcript_biotype:protein_coding	1
miR157a_5p	Bcin12g04380.1	4.5	-1	1	21	91	111	UUGACAGAAGAUAGAGAGCAC	::::::.:::::: :: :	ACACUCUCUGUCUUCUCUCCA	Cleavage	cdna chromosome:ASM83294v1:12:1489337:1493299:-1 gene:Bcin12g04380 gene_biotype:protein_coding transcript_biotype:protein_coding	1
miR157a_5p	Bcin01g09780.2	4.5	-1	1	21	5207	5227	UUGACAGAAGAUAGAGAGCAC	::.::: ::::.:::..:	UCUCUUUCUUUCUUUUGUUGA	Cleavage	cdna chromosome:ASM83294v1:1:3399995:3405731:-1 gene:Bcin01g09780 gene_biotype:protein_coding transcript_biotype:protein_coding	1
miR157a_5p	Bcin01g09780.1	4.5	-1	1	21	5276	5296	UUGACAGAAGAUAGAGAGCAC	::.::: ::::.:::..:	UCUCUUUCUUUCUUUUGUUGA	Cleavage	cdna chromosome:ASM83294v1:1:3399995:3405731:-1 gene:Bcin01g09780 gene_biotype:protein_coding transcript_biotype:protein_coding	1
miR157a_5p	Bcin10g01690.1	4.5	-1	1	21	2270	2290	UUGACAGAAGAUAGAGAGCAC	: :.:::. ::::::: :.::	GGGUUCUUCAUCUUCUAUUAA	Cleavage	cdna chromosome:ASM83294v1:10:647027:654049:-1 gene:Bcin10g01690 gene_biotype:protein_coding transcript_biotype:protein_coding	1
miR157a_5p	Bcin04g02570.1	4.5	-1	1	19	1	19	UUGACAGAAGAUAGAGAGC	:.::::::::::.: .::	GUUCUCUAUCUUUUAAUAA	Cleavage	cdna chromosome:ASM83294v1:4:937451:937980:-1 gene:Bcin04g02570 gene_biotype:protein_coding transcript_biotype:protein_coding	1
miR157a_5p	Bcin03g05270.1	4.5	-1	1	21	1242	1262	UUGACAGAAGAUAGAGAGCAC	:::::: . .::.::::::	AAGCUCUCCGAUUUUUGUCAA	Translation	cdna chromosome:ASM83294v1:3:1784247:1785953:-1 gene:Bcin03g05270 gene_biotype:protein_coding transcript_biotype:protein_coding	1
miR157a_5p	Bcin11g06440.1	4.5	-1	1	21	634	654	UUGACAGAAGAUAGAGAGCAC	:.:.:: :::::. :::::	UCGUUUUCAAUCUUUCGUCAA	Cleavage	cdna chromosome:ASM83294v1:11:2281736:2285019:-1 gene:Bcin11g06440 gene_biotype:protein_coding transcript_biotype:protein_coding	1
miR157a_5p	Bcin12g04500.1	4.5	-1	1	21	1558	1578	UUGACAGAAGAUAGAGAGCAC	:::::::.:.: :::::.	AAGCUCUCUGUUUGAUGUCAG	Cleavage	cdna chromosome:ASM83294v1:12:1527620:1531812:1 gene:Bcin12g04500 gene_biotype:protein_coding transcript_biotype:protein_coding	1
miR157a_5p	Bcin08g06020.1	4.5	-1	1	21	2766	2786	UUGACAGAAGAUAGAGAGCAC	:::::.: :.::.:::: :	CCGCUCUUUCUUUUUUGUCUA	Cleavage	cdna chromosome:ASM83294v1:8:2246143:2250213:-1 gene:Bcin08g06020 gene_biotype:protein_coding transcript_biotype:protein_coding	1
miR157a_5p	Bcin13g01290.1	4.5	-1	1	21	645	665	UUGACAGAAGAUAGAGAGCAC	:::::: ::: :.:::..:	UGGCUCUCGAUCGUUUGUUGA	Cleavage	cdna chromosome:ASM83294v1:13:475165:481067:-1 gene:Bcin13g01290 gene_biotype:protein_coding transcript_biotype:protein_coding	1
miR157a_5p	Bcin16g01010.1	4.5	-1	1	21	787	807	UUGACAGAAGAUAGAGAGCAC	: ::: :::::::::::	UAUAUGUCUUUCUUCUGUCAA	Cleavage	cdna chromosome:ASM83294v1:16:421296:423014:1 gene:Bcin16g01010 gene_biotype:protein_coding transcript_biotype:protein_coding	1
miR157a_5p	Bcin16g01010.2	4.5	-1	1	21	787	807	UUGACAGAAGAUAGAGAGCAC	: ::: :::::::::::	UAUAUGUCUUUCUUCUGUCAA	Cleavage	cdna chromosome:ASM83294v1:16:421296:423014:1 gene:Bcin16g01010 gene_biotype:protein_coding transcript_biotype:protein_coding	1
miR157a_5p	Bcin16g01010.3	4.5	-1	1	21	787	807	UUGACAGAAGAUAGAGAGCAC	: ::: :::::::::::	UAUAUGUCUUUCUUCUGUCAA	Cleavage	cdna chromosome:ASM83294v1:16:421296:423014:1 gene:Bcin16g01010 gene_biotype:protein_coding transcript_biotype:protein_coding	1
miR157a_5p	Bcin16g01010.4	4.5	-1	1	21	787	807	UUGACAGAAGAUAGAGAGCAC	: ::: :::::::::::	UAUAUGUCUUUCUUCUGUCAA	Cleavage	cdna chromosome:ASM83294v1:16:421296:423014:1 gene:Bcin16g01010 gene_biotype:protein_coding transcript_biotype:protein_coding	1
miR157a_5p	Bcin13g01120.1	4.5	-1	1	21	111	131	UUGACAGAAGAUAGAGAGCAC	: : ::: .::::.::::::	AUUCACUCGGUCUUUUGUCAA	Cleavage	cdna chromosome:ASM83294v1:13:421170:423026:1 gene:Bcin13g01120 gene_biotype:protein_coding transcript_biotype:protein_coding	1
miR157a_5p	Bcin05g05980.1	4.5	-1	1	21	3367	3387	UUGACAGAAGAUAGAGAGCAC	:. ::::.:::::::.:	GCAAUUACUAUUUUCUGUCGA	Cleavage	cdna chromosome:ASM83294v1:5:2055876:2059262:1 gene:Bcin05g05980 gene_biotype:protein_coding transcript_biotype:protein_coding	1
miR157a_5p	Bcin11g00730.1	4.5	-1	1	21	4808	4828	UUGACAGAAGAUAGAGAGCAC	:::: ::::.:::: :.::	UUGCUACCUAUUUUCUUUUAA	Cleavage	cdna chromosome:ASM83294v1:11:262892:268459:-1 gene:Bcin11g00730 gene_biotype:protein_coding transcript_biotype:protein_coding	1
miR396a_3p	Bcin01g01260.1	4.5	-1	1	21	476	496	AUAAAGCUGUGGGAAGAUACA	:: :::::.: : ::::::::	UGAAUCUUUCAAAAGCUUUAU	Translation	cdna chromosome:ASM83294v1:1:508198:509296:1 gene:Bcin01g01260 gene_biotype:protein_coding transcript_biotype:protein_coding	1
miR396a_3p	Bcin02g06760.1	4.5	-1	1	21	1995	2015	AUAAAGCUGUGGGAAGAUACA	:::. .:: :.:.::::::::	UGUGGUUUACUAUAGCUUUAU	Cleavage	cdna chromosome:ASM83294v1:2:2361109:2363412:1 gene:Bcin02g06760 gene_biotype:protein_coding transcript_biotype:protein_coding	1
miR396a_3p	Bcin11g04240.1	4.5	-1	1	21	1652	1672	AUAAAGCUGUGGGAAGAUACA	::::.:::.. .:::::::	CGUAUUUUCUUCUAGCUUUAG	Translation	cdna chromosome:ASM83294v1:11:1581210:1583139:1 gene:Bcin11g04240 gene_biotype:protein_coding transcript_biotype:protein_coding	1
miR396a_3p	Bcin15g01380.1	4.5	-1	1	21	195	215	AUAAAGCUGUGGGAAGAUACA	:::::::.: .::: :::.:	AGUAUCUUUCAGCAGAUUUGU	Translation	cdna chromosome:ASM83294v1:15:515463:517223:1 gene:Bcin15g01380 gene_biotype:protein_coding transcript_biotype:protein_coding	1
miR396a_3p	Bcin06g01130.1	4.5	-1	1	21	19	39	AUAAAGCUGUGGGAAGAUACA	:: :.:::.:::::::: ::	UGACUUUUCUCACAGCUUCAU	Cleavage	cdna chromosome:ASM83294v1:6:419877:421590:-1 gene:Bcin06g01130 gene_biotype:protein_coding transcript_biotype:protein_coding	1
miR396a_3p	Bcin13g00310.1	4.5	-1	1	21	2390	2410	AUAAAGCUGUGGGAAGAUACA	:: ::::::::..:: ::::	UGCCUCUUCCCAUGGCGUUAU	Cleavage	cdna chromosome:ASM83294v1:13:149887:152709:-1 gene:Bcin13g00310 gene_biotype:protein_coding transcript_biotype:protein_coding	1
miR396a_3p	Bcin15g01980.1	4.5	-1	1	21	666	686	AUAAAGCUGUGGGAAGAUACA	:.: ::.::::::::::	ACUGUAUUUCCACAGCUUUCC	Cleavage	cdna chromosome:ASM83294v1:15:684120:685378:-1 gene:Bcin15g01980 gene_biotype:protein_coding transcript_biotype:protein_coding	1
miR396a_3p	Bcin06g00130.1	4.5	-1	1	21	2275	2295	AUAAAGCUGUGGGAAGAUACA	:: ::::: : :::.:::::	GGUUUCUUCACCCAGUUUUAU	Translation	cdna chromosome:ASM83294v1:6:85225:88381:1 gene:Bcin06g00130 gene_biotype:protein_coding transcript_biotype:protein_coding	1
miR396a_3p	Bcin07g03890.1	4.5	-1	1	21	1083	1103	AUAAAGCUGUGGGAAGAUACA	: :::.:: ::::::::: :	UAUAUUUUACCACAGCUUGAA	Cleavage	cdna chromosome:ASM83294v1:7:1401364:1406058:1 gene:Bcin07g03890 gene_biotype:protein_coding transcript_biotype:protein_coding	1
miR396a_3p	Bcin07g05690.1	4.5	-1	1	21	21	41	AUAAAGCUGUGGGAAGAUACA	: :::.::..:::: : ::::	UCUAUUUUUUCACAUCAUUAU	Cleavage	cdna chromosome:ASM83294v1:7:2099908:2101718:-1 gene:Bcin07g05690 gene_biotype:protein_coding transcript_biotype:protein_coding	1
miR396a_3p	Bcin06g07280.1	4.5	-1	1	21	62	82	AUAAAGCUGUGGGAAGAUACA	::::::::::: : ::.:	UAAAUCUUCCCACAACCUUGU	Cleavage	cdna chromosome:ASM83294v1:6:2586444:2588893:1 gene:Bcin06g07280 gene_biotype:protein_coding transcript_biotype:protein_coding	1
miR396a_3p	Bcin09g01610.1	4.5	-1	1	21	1107	1127	AUAAAGCUGUGGGAAGAUACA	::::::::::: :. :::	ACUAUCUUCCCACCGUCUUAA	Cleavage	cdna chromosome:ASM83294v1:9:607730:609946:1 gene:Bcin09g01610 gene_biotype:protein_coding transcript_biotype:protein_coding	1
miR396a_3p	Bcin01g00620.3	4.5	-1	1	21	945	965	AUAAAGCUGUGGGAAGAUACA	::::::: : ::::::.:	AAGAUCUUCCAAGAGCUUUGU	Translation	cdna chromosome:ASM83294v1:1:252522:254855:1 gene:Bcin01g00620 gene_biotype:protein_coding transcript_biotype:protein_coding	1
miR396a_3p	Bcin01g00620.2	4.5	-1	1	21	938	958	AUAAAGCUGUGGGAAGAUACA	::::::: : ::::::.:	AAGAUCUUCCAAGAGCUUUGU	Translation	cdna chromosome:ASM83294v1:1:252522:254855:1 gene:Bcin01g00620 gene_biotype:protein_coding transcript_biotype:protein_coding	1
miR396a_3p	Bcin01g00620.1	4.5	-1	1	21	945	965	AUAAAGCUGUGGGAAGAUACA	::::::: : ::::::.:	AAGAUCUUCCAAGAGCUUUGU	Translation	cdna chromosome:ASM83294v1:1:252522:254855:1 gene:Bcin01g00620 gene_biotype:protein_coding transcript_biotype:protein_coding	1
miR396a_3p	Bcin01g11480.1	4.5	-1	1	21	2825	2845	AUAAAGCUGUGGGAAGAUACA	:: : : :.::.:.:::::::	UGCACCCUUCCGCGGCUUUAU	Cleavage	cdna chromosome:ASM83294v1:1:4036730:4040301:-1 gene:Bcin01g11480 gene_biotype:protein_coding transcript_biotype:protein_coding	1
miR396a_3p	Bcin02g06360.1	4.5	-1	1	21	1171	1191	AUAAAGCUGUGGGAAGAUACA	:::::::.::::: :: :	AUGAUCUUCCUACAGCCUUCU	Cleavage	cdna chromosome:ASM83294v1:2:2231636:2235588:-1 gene:Bcin02g06360 gene_biotype:protein_coding transcript_biotype:protein_coding	1
miR396a_3p	Bcin01g09570.2	4.5	-1	1	21	242	262	AUAAAGCUGUGGGAAGAUACA	::::::. :: :::::::	CUUAUCUUUACAAAGCUUUAG	Cleavage	cdna chromosome:ASM83294v1:1:3320961:3324894:1 gene:Bcin01g09570 gene_biotype:protein_coding transcript_biotype:protein_coding	1
miR396a_3p	Bcin01g09570.1	4.5	-1	1	21	242	262	AUAAAGCUGUGGGAAGAUACA	::::::. :: :::::::	CUUAUCUUUACAAAGCUUUAG	Cleavage	cdna chromosome:ASM83294v1:1:3320961:3324894:1 gene:Bcin01g09570 gene_biotype:protein_coding transcript_biotype:protein_coding	1
miR396a_3p	Bcin09g01520.2	4.5	-1	1	21	910	929	AUAAAGCUGUGGGAAGAUACA	: ::::::::: ::::::.:	GGCAUCUUCCCA-AGCUUUGU	Cleavage	cdna chromosome:ASM83294v1:9:562638:566925:-1 gene:Bcin09g01520 gene_biotype:protein_coding transcript_biotype:protein_coding	1
miR396a_3p	Bcin09g01520.1	4.5	-1	1	21	973	992	AUAAAGCUGUGGGAAGAUACA	: ::::::::: ::::::.:	GGCAUCUUCCCA-AGCUUUGU	Cleavage	cdna chromosome:ASM83294v1:9:562638:566925:-1 gene:Bcin09g01520 gene_biotype:protein_coding transcript_biotype:protein_coding	1
miR396a_3p	Bcin06g02640.1	4.5	-1	1	21	864	884	AUAAAGCUGUGGGAAGAUACA	.:::::::...:::: ::	UUCGUCUUCCCGUGGCUUCAU	Cleavage	cdna chromosome:ASM83294v1:6:905250:910920:1 gene:Bcin06g02640 gene_biotype:protein_coding transcript_biotype:protein_coding	1
miR396a_3p	Bcin12g04860.1	4.5	-1	1	21	6540	6561	AUAAAGC-UGUGGGAAGAUACA	:.::: :::::: :::::::	CUUGUCUCCCCACAAGCUUUAU	Cleavage	cdna chromosome:ASM83294v1:12:1640224:1647748:1 gene:Bcin12g04860 gene_biotype:protein_coding transcript_biotype:protein_coding	1
miR396a_3p	Bcin09g06350.1	4.5	-1	1	21	217	237	AUAAAGCUGUGGGAAGAUACA	: :: :: :::.::.:::::	AGAAUGUUGCCAUAGUUUUAU	Cleavage	cdna chromosome:ASM83294v1:9:2253932:2254482:1 gene:Bcin09g06350 gene_biotype:protein_coding transcript_biotype:protein_coding	1
miR396a_3p	Bcin13g01950.1	4.5	-1	1	21	374	394	AUAAAGCUGUGGGAAGAUACA	::: :.:::..::::::	GAGAUCAUUCCAUGGCUUUAC	Cleavage	cdna chromosome:ASM83294v1:13:694562:696164:-1 gene:Bcin13g01950 gene_biotype:protein_coding transcript_biotype:protein_coding	1
miR396a_3p	Bcin09g00390.1	4.5	-1	1	21	1571	1591	AUAAAGCUGUGGGAAGAUACA	: ::: ::::.::: .::::	UAUAUAUUCCUACAUUUUUAC	Cleavage	cdna chromosome:ASM83294v1:9:156605:158990:1 gene:Bcin09g00390 gene_biotype:protein_coding transcript_biotype:protein_coding	1
miR396a_3p	Bcin12g02340.1	4.5	-1	1	21	1779	1799	AUAAAGCUGUGGGAAGAUACA	:: : ::..:::::::: ::	CGUCUAUUUUCACAGCUUCAU	Cleavage	cdna chromosome:ASM83294v1:12:840653:843203:-1 gene:Bcin12g02340 gene_biotype:protein_coding transcript_biotype:protein_coding	1
miR396a_3p	Bcin03g03680.1	4.5	-1	1	21	534	554	AUAAAGCUGUGGGAAGAUACA	::: :: ::::::::::	UCAAUCAUCGCACAGCUUUAC	Cleavage	cdna chromosome:ASM83294v1:3:1236881:1240230:-1 gene:Bcin03g03680 gene_biotype:protein_coding transcript_biotype:protein_coding	1
miR396a_3p	Bcin03g04140.1	4.5	-1	1	21	2286	2306	AUAAAGCUGUGGGAAGAUACA	:::: .:..::::::::	AUCAUCUGUCUGCAGCUUUAG	Cleavage	cdna chromosome:ASM83294v1:3:1392239:1395372:-1 gene:Bcin03g04140 gene_biotype:protein_coding transcript_biotype:protein_coding	1
miR396a_3p	Bcin09g04850.1	4.5	-1	1	21	350	370	AUAAAGCUGUGGGAAGAUACA	::.: ::.::::::::.	UCCAUUUCCCUACAGCUUUGA	Cleavage	cdna chromosome:ASM83294v1:9:1692501:1696274:-1 gene:Bcin09g04850 gene_biotype:protein_coding transcript_biotype:protein_coding	1
miR396a_5p	Bcin01g01680.1	4.5	-1	1	21	2514	2534	UUCCACAGCUUUCUUGAACUG	::::::.::::: .::: :.:	CAGUUCGAGAAAAUUGUCGGA	Cleavage	cdna chromosome:ASM83294v1:1:661241:664912:1 gene:Bcin01g01680 gene_biotype:protein_coding transcript_biotype:protein_coding	1
miR396a_5p	Bcin05g03500.1	4.5	-1	1	21	2874	2894	UUCCACAGCUUUCUUGAACUG	: :.::::::: ::: :::	ACGGUUAAGAAAGAUGUUGAA	Cleavage	cdna chromosome:ASM83294v1:5:1269969:1272981:-1 gene:Bcin05g03500 gene_biotype:protein_coding transcript_biotype:protein_coding	2
miR396a_5p	Bcin12g00690.1	4.5	-1	1	21	14126	14146	UUCCACAGCUUUCUUGAACUG	:: ::.::::: :.::::::	CAAUUUAAGAAUGUUGUGGAU	Translation	cdna chromosome:ASM83294v1:12:240371:255422:-1 gene:Bcin12g00690 gene_biotype:protein_coding transcript_biotype:protein_coding	1
miR396a_5p	Bcin13g03460.1	4.5	-1	1	21	395	415	UUCCACAGCUUUCUUGAACUG	::: ::.::::.::::: ::	CAGGUCGAGAAGGCUGUUGAU	Cleavage	cdna chromosome:ASM83294v1:13:1206457:1207196:-1 gene:Bcin13g03460 gene_biotype:protein_coding transcript_biotype:protein_coding	1
miR396a_5p	Bcin04g05990.1	4.5	-1	1	21	1489	1509	UUCCACAGCUUUCUUGAACUG	::: :.:.:.:::.: :::::	CAGCUUAGGGAAGUUAUGGAA	Cleavage	cdna chromosome:ASM83294v1:4:2053182:2056449:1 gene:Bcin04g05990 gene_biotype:protein_coding transcript_biotype:protein_coding	1
miR396a_5p	Bcin07g05860.1	4.5	-1	1	21	1352	1371	UUCCACAGCUUUCUUGAACUG	:: ::::::::: .:::::::	CAUUUCAAGAAA-UUGUGGAA	Cleavage	cdna chromosome:ASM83294v1:7:2163689:2165304:1 gene:Bcin07g05860 gene_biotype:protein_coding transcript_biotype:protein_coding	1
miR396a_5p	Bcin08g04920.1	4.5	-1	1	21	2212	2232	UUCCACAGCUUUCUUGAACUG	:::::.::.:. :: :::::	AAGUUCGAGGAGUCUUUGGAA	Cleavage	cdna chromosome:ASM83294v1:8:1881930:1884922:1 gene:Bcin08g04920 gene_biotype:protein_coding transcript_biotype:protein_coding	1
miR396a_5p	Bcin06g02750.1	4.5	-1	1	21	733	753	UUCCACAGCUUUCUUGAACUG	::::::::.:: .::: ::.	GAGUUCAAGGAAUUUGUAGAG	Cleavage	cdna chromosome:ASM83294v1:6:935142:937306:1 gene:Bcin06g02750 gene_biotype:protein_coding transcript_biotype:protein_coding	1
miR396a_5p	Bcin07g01960.1	4.5	-1	1	21	2368	2388	UUCCACAGCUUUCUUGAACUG	:.:: ::::.:: :::: :::	CGGUCCAAGGAACCUGUCGAA	Cleavage	cdna chromosome:ASM83294v1:7:731923:736602:-1 gene:Bcin07g01960 gene_biotype:protein_coding transcript_biotype:protein_coding	1
miR396a_5p	Bcin08g06930.1	4.5	-1	1	21	1096	1116	UUCCACAGCUUUCUUGAACUG	:: ::.: .:::::::::::	CAUAUCGAAGAAGCUGUGGAA	Cleavage	cdna chromosome:ASM83294v1:8:2546719:2551314:1 gene:Bcin08g06930 gene_biotype:protein_coding transcript_biotype:protein_coding	1
miR396a_5p	Bcin12g03130.1	4.5	-1	1	21	3408	3428	UUCCACAGCUUUCUUGAACUG	.::::.: :.:::.: :::.:	UAGUUUAUGGAAGUUUUGGGA	Cleavage	cdna chromosome:ASM83294v1:12:1064038:1068340:1 gene:Bcin12g03130 gene_biotype:protein_coding transcript_biotype:protein_coding	1
miR396a_5p	Bcin07g00490.1	4.5	-1	1	21	3088	3108	UUCCACAGCUUUCUUGAACUG	:: ::::::::::::::	AAGGCCAAGAAAGCUGUGGUU	Cleavage	cdna chromosome:ASM83294v1:7:180647:184358:-1 gene:Bcin07g00490 gene_biotype:protein_coding transcript_biotype:protein_coding	1
miR396a_5p	Bcin15g00080.1	4.5	-1	1	21	928	948	UUCCACAGCUUUCUUGAACUG	:: ::.:::::::::: ::.	CAAGUCGAGAAAGCUGUCGAG	Cleavage	cdna chromosome:ASM83294v1:15:72501:75232:-1 gene:Bcin15g00080 gene_biotype:protein_coding transcript_biotype:protein_coding	1
miR396a_5p	Bcin01g09280.1	4.5	-1	1	21	1230	1250	UUCCACAGCUUUCUUGAACUG	::: : .::.:: ::::::::	CAGGUGGAGGAACCUGUGGAA	Cleavage	cdna chromosome:ASM83294v1:1:3223420:3224962:-1 gene:Bcin01g09280 gene_biotype:protein_coding transcript_biotype:protein_coding	1
miR396a_5p	Bcin08g00830.1	4.5	-1	1	21	434	454	UUCCACAGCUUUCUUGAACUG	::.::..:::::::::	CUUAUCGAGGGAGCUGUGGAC	Cleavage	cdna chromosome:ASM83294v1:8:344133:347046:1 gene:Bcin08g00830 gene_biotype:protein_coding transcript_biotype:protein_coding	1
miR396a_5p	Bcin08g00830.2	4.5	-1	1	21	434	454	UUCCACAGCUUUCUUGAACUG	::.::..:::::::::	CUUAUCGAGGGAGCUGUGGAC	Cleavage	cdna chromosome:ASM83294v1:8:344133:347046:1 gene:Bcin08g00830 gene_biotype:protein_coding transcript_biotype:protein_coding	1
miR396a_5p	Bcin08g00830.3	4.5	-1	1	21	434	454	UUCCACAGCUUUCUUGAACUG	::.::..:::::::::	CUUAUCGAGGGAGCUGUGGAC	Cleavage	cdna chromosome:ASM83294v1:8:344133:347046:1 gene:Bcin08g00830 gene_biotype:protein_coding transcript_biotype:protein_coding	1
miR396a_5p	Bcin08g00830.4	4.5	-1	1	21	434	454	UUCCACAGCUUUCUUGAACUG	::.::..:::::::::	CUUAUCGAGGGAGCUGUGGAC	Cleavage	cdna chromosome:ASM83294v1:8:344133:347046:1 gene:Bcin08g00830 gene_biotype:protein_coding transcript_biotype:protein_coding	1
miR396a_5p	Bcin06g01960.1	4.5	-1	1	21	642	662	UUCCACAGCUUUCUUGAACUG	:: :::::.::::: :::.	AAGAUCAAGGAAGCUUUGGGU	Cleavage	cdna chromosome:ASM83294v1:6:692722:694702:1 gene:Bcin06g01960 gene_biotype:protein_coding transcript_biotype:protein_coding	1
miR396a_5p	Bcin11g01980.1	4.5	-1	1	21	5718	5738	UUCCACAGCUUUCUUGAACUG	: ::::. ::::: ::::::	AAAUUCAGAAAAGCAGUGGAA	Cleavage	cdna chromosome:ASM83294v1:11:647546:658113:1 gene:Bcin11g01980 gene_biotype:protein_coding transcript_biotype:protein_coding	1
miR396a_5p	Bcin08g06760.1	4.5	-1	1	21	3236	3256	UUCCACAGCUUUCUUGAACUG	:::: ::::.:: : :::::	GAGUUGAAGAGAGAUUUGGAA	Cleavage	cdna chromosome:ASM83294v1:8:2489099:2495817:1 gene:Bcin08g06760 gene_biotype:protein_coding transcript_biotype:protein_coding	1
miR396a_5p	Bcin01g03500.1	4.5	-1	1	21	3381	3401	UUCCACAGCUUUCUUGAACUG	:::::.: :.:::::::	GGCGUCAAGGAUGUUGUGGAA	Translation	cdna chromosome:ASM83294v1:1:1247225:1253365:1 gene:Bcin01g03500 gene_biotype:protein_coding transcript_biotype:protein_coding	1
miR396a_5p	Bcin15g02570.2	4.5	-1	1	21	2372	2392	UUCCACAGCUUUCUUGAACUG	:::::::::. :::::.	AAAGUCAAGAAAGUAGUGGAG	Cleavage	cdna chromosome:ASM83294v1:15:907695:911131:1 gene:Bcin15g02570 gene_biotype:protein_coding transcript_biotype:protein_coding	1
miR396a_5p	Bcin15g02570.1	4.5	-1	1	21	2352	2372	UUCCACAGCUUUCUUGAACUG	:::::::::. :::::.	AAAGUCAAGAAAGUAGUGGAG	Cleavage	cdna chromosome:ASM83294v1:15:907695:911131:1 gene:Bcin15g02570 gene_biotype:protein_coding transcript_biotype:protein_coding	1
miR396a_5p	Bcin09g04600.1	4.5	-1	1	21	225	245	UUCCACAGCUUUCUUGAACUG	.::::::::.. .:::: ::	GGGUUCAAGAGGAUUGUGAAA	Cleavage	cdna chromosome:ASM83294v1:9:1624158:1627202:-1 gene:Bcin09g04600 gene_biotype:protein_coding transcript_biotype:protein_coding	1
miR396a_5p	Bcin04g00150.1	4.5	-1	1	21	2106	2126	UUCCACAGCUUUCUUGAACUG	:: :::::...::::: ::.	AAGAUCAAGGGGGCUGUUGAG	Cleavage	cdna chromosome:ASM83294v1:4:61460:64022:1 gene:Bcin04g00150 gene_biotype:protein_coding transcript_biotype:protein_coding	1
miR396a_5p	Bcin04g00150.2	4.5	-1	1	21	2055	2075	UUCCACAGCUUUCUUGAACUG	:: :::::...::::: ::.	AAGAUCAAGGGGGCUGUUGAG	Cleavage	cdna chromosome:ASM83294v1:4:61460:64022:1 gene:Bcin04g00150 gene_biotype:protein_coding transcript_biotype:protein_coding	1
miR396a_5p	Bcin09g02420.1	4.5	-1	1	21	1321	1341	UUCCACAGCUUUCUUGAACUG	: :::.: :::::: :::::	GAUUUCGAUAAAGCUAUGGAA	Cleavage	cdna chromosome:ASM83294v1:9:869765:872365:1 gene:Bcin09g02420 gene_biotype:protein_coding transcript_biotype:protein_coding	1
miR396a_5p	Bcin13g01540.1	4.5	-1	1	21	847	867	UUCCACAGCUUUCUUGAACUG	::.::: :.::::::::	CUCUUUAAGCAGGCUGUGGAU	Cleavage	cdna chromosome:ASM83294v1:13:568389:570664:1 gene:Bcin13g01540 gene_biotype:protein_coding transcript_biotype:protein_coding	1
miR396a_5p	Bcin06g05970.1	4.5	-1	1	21	854	874	UUCCACAGCUUUCUUGAACUG	: ::..::..:::: :::::	GAAUUUGAGGGAGCUUUGGAA	Cleavage	cdna chromosome:ASM83294v1:6:2082621:2084883:-1 gene:Bcin06g05970 gene_biotype:protein_coding transcript_biotype:protein_coding	1
miR396a_5p	Bcin01g07530.1	4.5	-1	1	21	1014	1034	UUCCACAGCUUUCUUGAACUG	: :::::::::.:: ::::	CUGUUCAAGAAGGCACUGGAC	Cleavage	cdna chromosome:ASM83294v1:1:2620972:2623145:-1 gene:Bcin01g07530 gene_biotype:protein_coding transcript_biotype:protein_coding	1
miR396a_5p	Bcin06g05820.1	4.5	-1	1	21	140	160	UUCCACAGCUUUCUUGAACUG	:.:: ::::::::::: ::	CGGUGGAAGAAAGCUGUAGAU	Cleavage	cdna chromosome:ASM83294v1:6:2016618:2018156:1 gene:Bcin06g05820 gene_biotype:protein_coding transcript_biotype:protein_coding	1
miR396a_5p	Bcin04g04920.1	4.5	-1	1	21	725	745	UUCCACAGCUUUCUUGAACUG	:::::: :::.::::: ::	AAGUUCAUGAAGGCUGUCAAA	Cleavage	cdna chromosome:ASM83294v1:4:1696325:1698099:1 gene:Bcin04g04920 gene_biotype:protein_coding transcript_biotype:protein_coding	1
miR396a_5p	Bcin01g09600.2	4.5	-1	1	21	510	530	UUCCACAGCUUUCUUGAACUG	:: :..::::.::::: :.:	AAGGUUGAGAAGGCUGUUGGA	Cleavage	cdna chromosome:ASM83294v1:1:3337948:3339070:-1 gene:Bcin01g09600 gene_biotype:protein_coding transcript_biotype:protein_coding	1
miR396a_5p	Bcin01g09600.1	4.5	-1	1	21	468	488	UUCCACAGCUUUCUUGAACUG	:: :..::::.::::: :.:	AAGGUUGAGAAGGCUGUUGGA	Cleavage	cdna chromosome:ASM83294v1:1:3337948:3339220:-1 gene:Bcin01g09600 gene_biotype:protein_coding transcript_biotype:protein_coding	1
miR396a_5p	Bcin15g00550.1	4.5	-1	1	21	388	408	UUCCACAGCUUUCUUGAACUG	::::::.::.:::: ::	GAUCUCAAGAGAGUUGUGAAA	Cleavage	cdna chromosome:ASM83294v1:15:218436:219349:1 gene:Bcin15g00550 gene_biotype:protein_coding transcript_biotype:protein_coding	1
miR396a_5p	Bcin07g00520.1	4.5	-1	1	21	366	386	UUCCACAGCUUUCUUGAACUG	:::::::.::: ::::.	ACCGUCAAGAAGGCUUUGGAG	Cleavage	cdna chromosome:ASM83294v1:7:197012:198133:-1 gene:Bcin07g00520 gene_biotype:protein_coding transcript_biotype:protein_coding	1
miR396a_5p	Bcin14g00570.1	4.5	-1	1	21	774	794	UUCCACAGCUUUCUUGAACUG	:::.::.: ::::::::	AUUAUCAGGAGAACUGUGGAA	Cleavage	cdna chromosome:ASM83294v1:14:230276:231263:1 gene:Bcin14g00570 gene_biotype:protein_coding transcript_biotype:protein_coding	1
miR396a_5p	Bcin14g00570.4	4.5	-1	1	21	703	723	UUCCACAGCUUUCUUGAACUG	:::.::.: ::::::::	AUUAUCAGGAGAACUGUGGAA	Cleavage	cdna chromosome:ASM83294v1:14:230276:231263:1 gene:Bcin14g00570 gene_biotype:protein_coding transcript_biotype:protein_coding	1
miR396a_5p	Bcin14g00570.2	4.5	-1	1	21	695	715	UUCCACAGCUUUCUUGAACUG	:::.::.: ::::::::	AUUAUCAGGAGAACUGUGGAA	Cleavage	cdna chromosome:ASM83294v1:14:230276:231263:1 gene:Bcin14g00570 gene_biotype:protein_coding transcript_biotype:protein_coding	1
miR396a_5p	Bcin14g00570.3	4.5	-1	1	21	676	696	UUCCACAGCUUUCUUGAACUG	:::.::.: ::::::::	AUUAUCAGGAGAACUGUGGAA	Cleavage	cdna chromosome:ASM83294v1:14:230276:231263:1 gene:Bcin14g00570 gene_biotype:protein_coding transcript_biotype:protein_coding	1
miR396a_5p	Bcin04g01010.1	4.5	-1	1	21	196	216	UUCCACAGCUUUCUUGAACUG	::::::.::.:: ::::	AUUGUCAAGAGAGUUGAGGAA	Cleavage	cdna chromosome:ASM83294v1:4:400780:401578:1 gene:Bcin04g01010 gene_biotype:protein_coding transcript_biotype:protein_coding	1
miR396a_5p	Bcin02g08150.1	4.5	-1	1	21	2973	2993	UUCCACAGCUUUCUUGAACUG	:::::::.:::: : :::	UGUUUCAAGAGAGCUAUCGAA	Cleavage	cdna chromosome:ASM83294v1:2:2921121:2925801:-1 gene:Bcin02g08150 gene_biotype:protein_coding transcript_biotype:protein_coding	1
miR396a_5p	Bcin16g02040.1	4.5	-1	1	21	1554	1574	UUCCACAGCUUUCUUGAACUG	..:::. ::..: .:::::::	UGGUUUCAGGGAAUUGUGGAA	Cleavage	cdna chromosome:ASM83294v1:16:812759:816575:1 gene:Bcin16g02040 gene_biotype:protein_coding transcript_biotype:protein_coding	1
miR396a_5p	Bcin05g07480.1	4.5	-1	1	21	642	662	UUCCACAGCUUUCUUGAACUG	::..::.:::::::: .:	GUUUUUGAGGAAGCUGUGCGA	Cleavage	cdna chromosome:ASM83294v1:5:2645935:2649208:-1 gene:Bcin05g07480 gene_biotype:protein_coding transcript_biotype:protein_coding	1
miR396a_5p	Bcin08g02240.6	4.5	-1	1	21	719	739	UUCCACAGCUUUCUUGAACUG	::...:::::.:: ::::	AUUUUUGGGAAAGUUGCGGAA	Cleavage	cdna chromosome:ASM83294v1:8:891448:894248:1 gene:Bcin08g02240 gene_biotype:protein_coding transcript_biotype:protein_coding	1
miR396a_5p	Bcin07g04760.1	4.5	-1	1	21	1029	1049	UUCCACAGCUUUCUUGAACUG	: :::::: ..::.::: :::	CCGUUCAAUGGAGUUGUCGAA	Cleavage	cdna chromosome:ASM83294v1:7:1715704:1718720:1 gene:Bcin07g04760 gene_biotype:protein_coding transcript_biotype:protein_coding	1
miR396a_5p	Bcin08g02240.5	4.5	-1	1	21	719	739	UUCCACAGCUUUCUUGAACUG	::...:::::.:: ::::	AUUUUUGGGAAAGUUGCGGAA	Cleavage	cdna chromosome:ASM83294v1:8:891448:894248:1 gene:Bcin08g02240 gene_biotype:protein_coding transcript_biotype:protein_coding	1
miR396a_5p	Bcin08g02240.1	4.5	-1	1	21	719	739	UUCCACAGCUUUCUUGAACUG	::...:::::.:: ::::	AUUUUUGGGAAAGUUGCGGAA	Cleavage	cdna chromosome:ASM83294v1:8:891448:894248:1 gene:Bcin08g02240 gene_biotype:protein_coding transcript_biotype:protein_coding	1
miR396a_5p	Bcin07g04760.2	4.5	-1	1	21	809	829	UUCCACAGCUUUCUUGAACUG	: :::::: ..::.::: :::	CCGUUCAAUGGAGUUGUCGAA	Cleavage	cdna chromosome:ASM83294v1:7:1716121:1718720:1 gene:Bcin07g04760 gene_biotype:protein_coding transcript_biotype:protein_coding	1
miR396a_5p	Bcin08g02240.2	4.5	-1	1	21	543	563	UUCCACAGCUUUCUUGAACUG	::...:::::.:: ::::	AUUUUUGGGAAAGUUGCGGAA	Cleavage	cdna chromosome:ASM83294v1:8:891448:894248:1 gene:Bcin08g02240 gene_biotype:protein_coding transcript_biotype:protein_coding	1
miR396a_5p	Bcin12g04990.1	4.5	-1	1	21	1307	1327	UUCCACAGCUUUCUUGAACUG	::... .:::::::::::	GCAUUUGGUGAAGCUGUGGAA	Cleavage	cdna chromosome:ASM83294v1:12:1690926:1693409:-1 gene:Bcin12g04990 gene_biotype:protein_coding transcript_biotype:protein_coding	1
miR396a_5p	Bcin08g02240.3	4.5	-1	1	21	372	392	UUCCACAGCUUUCUUGAACUG	::...:::::.:: ::::	AUUUUUGGGAAAGUUGCGGAA	Cleavage	cdna chromosome:ASM83294v1:8:891448:894248:1 gene:Bcin08g02240 gene_biotype:protein_coding transcript_biotype:protein_coding	1
miR396a_5p	Bcin01g07420.1	4.5	-1	1	21	1054	1074	UUCCACAGCUUUCUUGAACUG	.::: . ::::::. ::::::	UAGUCUCAGAAAGUAGUGGAA	Cleavage	cdna chromosome:ASM83294v1:1:2598233:2599920:-1 gene:Bcin01g07420 gene_biotype:protein_coding transcript_biotype:protein_coding	1
miR396a_5p	Bcin11g02400.1	4.5	-1	1	21	601	621	UUCCACAGCUUUCUUGAACUG	::::::: ::.::::: :	GUUUUCAAGACAGUUGUGGCA	Translation	cdna chromosome:ASM83294v1:11:802183:803068:-1 gene:Bcin11g02400 gene_biotype:protein_coding transcript_biotype:protein_coding	1
miR396a_5p	Bcin01g00450.1	4.5	-1	1	21	5799	5819	UUCCACAGCUUUCUUGAACUG	:::::::.:::.:: ::.	AUGUUCAAGGAAGUUGACGAG	Cleavage	cdna chromosome:ASM83294v1:1:198375:206130:1 gene:Bcin01g00450 gene_biotype:protein_coding transcript_biotype:protein_coding	1
miR396a_5p	Bcin01g00450.2	4.5	-1	1	21	5793	5813	UUCCACAGCUUUCUUGAACUG	:::::::.:::.:: ::.	AUGUUCAAGGAAGUUGACGAG	Cleavage	cdna chromosome:ASM83294v1:1:198375:206130:1 gene:Bcin01g00450 gene_biotype:protein_coding transcript_biotype:protein_coding	1
miR396a_5p	Bcin08g04300.1	4.5	-1	1	21	2416	2436	UUCCACAGCUUUCUUGAACUG	: ::::.:::::::::	AAUAUGAAGAGAGCUGUGGAU	Cleavage	cdna chromosome:ASM83294v1:8:1652431:1658584:1 gene:Bcin08g04300 gene_biotype:protein_coding transcript_biotype:protein_coding	1
miR482b	Bcin08g02920.2	4.5	-1	1	22	1776	1797	UCUUGCCUACACCGCCCAUGCC	::.. ::.::::: :::::::	GGUGCUGGUGGUGUUGGCAAGA	Cleavage	cdna chromosome:ASM83294v1:8:1099403:1103078:-1 gene:Bcin08g02920 gene_biotype:protein_coding transcript_biotype:protein_coding	1
miR482b	Bcin08g02920.1	4.5	-1	1	22	1776	1797	UCUUGCCUACACCGCCCAUGCC	::.. ::.::::: :::::::	GGUGCUGGUGGUGUUGGCAAGA	Cleavage	cdna chromosome:ASM83294v1:8:1099403:1103078:-1 gene:Bcin08g02920 gene_biotype:protein_coding transcript_biotype:protein_coding	1
miR482b	Bcin13g02510.1	4.5	-1	1	22	730	751	UCUUGCCUACACCGCCCAUGCC	:: :::::::: :.:::.::.	GGAAUGGGCGGAAUGGGCGAGG	Translation	cdna chromosome:ASM83294v1:13:865557:867069:1 gene:Bcin13g02510 gene_biotype:protein_coding transcript_biotype:protein_coding	1
miR482b	Bcin15g01360.1	4.5	-1	1	22	1675	1695	UCUUGCCUACACCGCCCAUGCC	: :.::::.:::::.:: ::::	GUCGUGGGUGGUGUGGG-AAGA	Cleavage	cdna chromosome:ASM83294v1:15:511933:514095:1 gene:Bcin15g01360 gene_biotype:protein_coding transcript_biotype:protein_coding	1
miR482b	Bcin02g04680.1	4.5	-1	1	22	330	351	UCUUGCCUACACCGCCCAUGCC	:::: : ::: ::::::.::.	CGCAUUGACGGAGUAGGCGAGG	Translation	cdna chromosome:ASM83294v1:2:1669589:1671924:-1 gene:Bcin02g04680 gene_biotype:protein_coding transcript_biotype:protein_coding	1
miR482b	Bcin07g00680.1	4.5	-1	1	22	821	842	UCUUGCCUACACCGCCCAUGCC	::.:: : :::::.::...::	CGCGUGUGGGGUGUGGGUGGGA	Cleavage	cdna chromosome:ASM83294v1:7:241941:243672:-1 gene:Bcin07g00680 gene_biotype:protein_coding transcript_biotype:protein_coding	1
miR482b	Bcin11g02910.1	4.5	-1	1	22	3043	3064	UCUUGCCUACACCGCCCAUGCC	: .:::::.::: :::.:::.	GUUAUGGGUGGUAAAGGUAAGG	Translation	cdna chromosome:ASM83294v1:11:997948:1002080:-1 gene:Bcin11g02910 gene_biotype:protein_coding transcript_biotype:protein_coding	1
miR482b	Bcin04g03100.1	4.5	-1	1	22	537	558	UCUUGCCUACACCGCCCAUGCC	: :.::: ::::::: : ::::	GUCGUGGUCGGUGUACGAAAGA	Cleavage	cdna chromosome:ASM83294v1:4:1107777:1109582:-1 gene:Bcin04g03100 gene_biotype:protein_coding transcript_biotype:protein_coding	1
miR482b	Bcin05g05080.3	4.5	-1	1	22	3245	3266	UCUUGCCUACACCGCCCAUGCC	:::::: ::: :.:: ::::	AACAUGGGGGGUAUGGGAAAGA	Translation	cdna chromosome:ASM83294v1:5:1802047:1806715:-1 gene:Bcin05g05080 gene_biotype:protein_coding transcript_biotype:protein_coding	1
miR482b	Bcin05g05080.2	4.5	-1	1	22	3178	3199	UCUUGCCUACACCGCCCAUGCC	:::::: ::: :.:: ::::	AACAUGGGGGGUAUGGGAAAGA	Translation	cdna chromosome:ASM83294v1:5:1802047:1806715:-1 gene:Bcin05g05080 gene_biotype:protein_coding transcript_biotype:protein_coding	1
miR482b	Bcin05g05080.1	4.5	-1	1	22	3080	3101	UCUUGCCUACACCGCCCAUGCC	:::::: ::: :.:: ::::	AACAUGGGGGGUAUGGGAAAGA	Translation	cdna chromosome:ASM83294v1:5:1802047:1806715:-1 gene:Bcin05g05080 gene_biotype:protein_coding transcript_biotype:protein_coding	1
miR482b	Bcin09g01310.1	4.5	-1	1	22	2319	2340	UCUUGCCUACACCGCCCAUGCC	:::::: :::.::::.:	CUUCUGGGCGAUGUGGGCAGGU	Cleavage	cdna chromosome:ASM83294v1:9:495880:499211:1 gene:Bcin09g01310 gene_biotype:protein_coding transcript_biotype:protein_coding	1
miR482b	Bcin01g04760.1	4.5	-1	1	22	1204	1225	UCUUGCCUACACCGCCCAUGCC	..::::.::: :::::: :.	AUUGUGGGUGGUCUAGGCACGG	Translation	cdna chromosome:ASM83294v1:1:1734731:1736270:-1 gene:Bcin01g04760 gene_biotype:protein_coding transcript_biotype:protein_coding	1
miR482b	Bcin10g04660.1	4.5	-1	1	22	3975	3995	UCUUGCCUACACCGCCCAUGCC	: ::::::::: :::::.::	UGGAUGGGCGGU-UAGGCGAGC	Translation	cdna chromosome:ASM83294v1:10:1796264:1801430:-1 gene:Bcin10g04660 gene_biotype:protein_coding transcript_biotype:protein_coding	1
miR482b	Bcin03g03820.1	4.5	-1	1	22	1619	1640	UCUUGCCUACACCGCCCAUGCC	:::::.:::::.::.. :	ACAAUGGGUGGUGUGGGUGCGU	Cleavage	cdna chromosome:ASM83294v1:3:1282628:1284573:1 gene:Bcin03g03820 gene_biotype:protein_coding transcript_biotype:protein_coding	1
miR482b	Bcin03g03860.1	4.5	-1	1	22	1065	1086	UCUUGCCUACACCGCCCAUGCC	:::::::: :.::..::.	GAGUUGGGCGGUAUGGGUGAGG	Translation	cdna chromosome:ASM83294v1:3:1297581:1299183:-1 gene:Bcin03g03860 gene_biotype:protein_coding transcript_biotype:protein_coding	1
miR482b	Bcin03g08140.2	4.5	-1	1	22	2728	2749	UCUUGCCUACACCGCCCAUGCC	:: : ::: :::::.:: .:::	GGGAGGGGGGGUGUGGGAGAGA	Cleavage	cdna chromosome:ASM83294v1:3:2798576:2802752:-1 gene:Bcin03g08140 gene_biotype:protein_coding transcript_biotype:protein_coding	1
miR482b	Bcin03g08140.1	4.5	-1	1	22	2451	2472	UCUUGCCUACACCGCCCAUGCC	:: : ::: :::::.:: .:::	GGGAGGGGGGGUGUGGGAGAGA	Cleavage	cdna chromosome:ASM83294v1:3:2798576:2802752:-1 gene:Bcin03g08140 gene_biotype:protein_coding transcript_biotype:protein_coding	1
miR482b	Bcin04g06700.1	4.5	-1	1	22	199	221	UCUUGCCUACACCG-CCCAUGCC	::::: ::::: ::::::::	ACCAUGGUACGGUGCAGGCAAGA	Cleavage	cdna chromosome:ASM83294v1:4:2324838:2326999:1 gene:Bcin04g06700 gene_biotype:protein_coding transcript_biotype:protein_coding	1
miR482b	Bcin15g01350.1	4.5	-1	1	22	2353	2374	UCUUGCCUACACCGCCCAUGCC	.:: ::.:::::.: :.::.	CCUAUUGGUGGUGUGGACGAGG	Cleavage	cdna chromosome:ASM83294v1:15:507646:511041:-1 gene:Bcin15g01350 gene_biotype:protein_coding transcript_biotype:protein_coding	1
miR482b	Bcin11g04600.1	4.5	-1	1	22	635	656	UCUUGCCUACACCGCCCAUGCC	.:: ::.:::::.:::. :.	ACUAUUGGUGGUGUGGGCGUGG	Cleavage	cdna chromosome:ASM83294v1:11:1694016:1697488:-1 gene:Bcin11g04600 gene_biotype:protein_coding transcript_biotype:protein_coding	1
miR482b	Bcin14g03170.1	4.5	-1	1	22	309	330	UCUUGCCUACACCGCCCAUGCC	::: : :: ::::::..:::	UACAUCGCCGAUGUAGGUGAGA	Cleavage	cdna chromosome:ASM83294v1:14:1202050:1204346:1 gene:Bcin14g03170 gene_biotype:protein_coding transcript_biotype:protein_coding	1
miR482b	Bcin02g03340.1	4.5	-1	1	22	1453	1474	UCUUGCCUACACCGCCCAUGCC	:: :: .:::::.: :::::	UUCAGGGUUGGUGUGGCCAAGA	Cleavage	cdna chromosome:ASM83294v1:2:1210711:1212563:-1 gene:Bcin02g03340 gene_biotype:protein_coding transcript_biotype:protein_coding	1
miR482b	Bcin14g02860.1	4.5	-1	1	22	65	86	UCUUGCCUACACCGCCCAUGCC	::: :.:: ::::::.::	GAAAUGAGUGGAGUAGGCGAGC	Translation	cdna chromosome:ASM83294v1:14:1109559:1110307:-1 gene:Bcin14g02860 gene_biotype:protein_coding transcript_biotype:protein_coding	1
miR482b	Bcin10g00940.1	4.5	-1	1	22	2656	2677	UCUUGCCUACACCGCCCAUGCC	: :::.:::: ::: ::::	GAAAGGGGUGGUGGAGGAAAGA	Cleavage	cdna chromosome:ASM83294v1:10:382891:385784:1 gene:Bcin10g00940 gene_biotype:protein_coding transcript_biotype:protein_coding	1
miR482b	Bcin09g02390.1	4.5	-1	1	22	1802	1823	UCUUGCCUACACCGCCCAUGCC	: ..::: : :::::::.:::	GUUGUGGAAGAUGUAGGCGAGA	Cleavage	cdna chromosome:ASM83294v1:9:862000:864703:1 gene:Bcin09g02390 gene_biotype:protein_coding transcript_biotype:protein_coding	1
miR5300	Bcin04g02490.1	4.5	-1	1	22	81	102	UCCCCAGUCCAGGCAUUCCAAC	:::::. .:::::::::::	UUUGGAGACAUUGGACUGGGGA	Cleavage	cdna chromosome:ASM83294v1:4:905159:907930:-1 gene:Bcin04g02490 gene_biotype:protein_coding transcript_biotype:protein_coding	1
miR5300	Bcin08g02110.1	4.5	-1	1	22	148	169	UCCCCAGUCCAGGCAUUCCAAC	:: :::.: .::::::::::	GUGGGAGUAGUUGGACUGGGGC	Cleavage	cdna chromosome:ASM83294v1:8:799710:802169:1 gene:Bcin08g02110 gene_biotype:protein_coding transcript_biotype:protein_coding	1
miR5300	Bcin08g01270.1	4.5	-1	1	22	3626	3647	UCCCCAGUCCAGGCAUUCCAAC	: ::::: : :::: .::::::	GAUGGAACGGCUGGCUUGGGGA	Cleavage	cdna chromosome:ASM83294v1:8:510822:515082:1 gene:Bcin08g01270 gene_biotype:protein_coding transcript_biotype:protein_coding	1
miR5300	Bcin08g01270.4	4.5	-1	1	22	3553	3574	UCCCCAGUCCAGGCAUUCCAAC	: ::::: : :::: .::::::	GAUGGAACGGCUGGCUUGGGGA	Cleavage	cdna chromosome:ASM83294v1:8:510822:515082:1 gene:Bcin08g01270 gene_biotype:protein_coding transcript_biotype:protein_coding	1
miR5300	Bcin02g05580.1	4.5	-1	1	22	3043	3064	UCCCCAGUCCAGGCAUUCCAAC	: ::: ::::.:::: :::::	GAUGGUAUGCUUGGAGCGGGGA	Cleavage	cdna chromosome:ASM83294v1:2:2008416:2012214:-1 gene:Bcin02g05580 gene_biotype:protein_coding transcript_biotype:protein_coding	1
miR5300	Bcin08g01270.3	4.5	-1	1	22	3336	3357	UCCCCAGUCCAGGCAUUCCAAC	: ::::: : :::: .::::::	GAUGGAACGGCUGGCUUGGGGA	Cleavage	cdna chromosome:ASM83294v1:8:510822:515082:1 gene:Bcin08g01270 gene_biotype:protein_coding transcript_biotype:protein_coding	1
miR5300	Bcin08g01270.2	4.5	-1	1	22	3117	3138	UCCCCAGUCCAGGCAUUCCAAC	: ::::: : :::: .::::::	GAUGGAACGGCUGGCUUGGGGA	Cleavage	cdna chromosome:ASM83294v1:8:510822:515082:1 gene:Bcin08g01270 gene_biotype:protein_coding transcript_biotype:protein_coding	1
miR5300	Bcin09g05900.1	4.5	-1	1	22	721	742	UCCCCAGUCCAGGCAUUCCAAC	: :::: ::..:::..::: ::	GCUGGAUUGUUUGGGUUGGAGA	Cleavage	cdna chromosome:ASM83294v1:9:2063538:2064535:1 gene:Bcin09g05900 gene_biotype:protein_coding transcript_biotype:protein_coding	1
miR5300	Bcin01g09070.1	4.5	-1	1	22	2947	2968	UCCCCAGUCCAGGCAUUCCAAC	:: :::: ::::::::: :.	CAUGCAAUGGCUGGACUGGUGG	Cleavage	cdna chromosome:ASM83294v1:1:3160678:3164927:-1 gene:Bcin01g09070 gene_biotype:protein_coding transcript_biotype:protein_coding	1
miR5300	Bcin07g00350.1	4.5	-1	1	22	1370	1391	UCCCCAGUCCAGGCAUUCCAAC	.:::.:::::::: :::	AAUACGAUGUCUGGACUGCGGA	Cleavage	cdna chromosome:ASM83294v1:7:121949:123820:1 gene:Bcin07g00350 gene_biotype:protein_coding transcript_biotype:protein_coding	1
miR5300	Bcin16g02010.1	4.5	-1	1	22	830	851	UCCCCAGUCCAGGCAUUCCAAC	:: .:::.:: ::.:::::.	CCUGCGAUGUCUUGAUUGGGGG	Translation	cdna chromosome:ASM83294v1:16:806484:807604:1 gene:Bcin16g02010 gene_biotype:protein_coding transcript_biotype:protein_coding	1
miR5300	Bcin12g00250.1	4.5	-1	1	22	676	697	UCCCCAGUCCAGGCAUUCCAAC	:::::::::..:::: :	UUGAUAAUGCCUGGGUUGGGAA	Cleavage	cdna chromosome:ASM83294v1:12:93733:94694:-1 gene:Bcin12g00250 gene_biotype:protein_coding transcript_biotype:protein_coding	1
miR5300	Bcin16g02900.2	4.5	-1	1	22	1331	1352	UCCCCAGUCCAGGCAUUCCAAC	:: ::::.:::::: :: :	GGCGGUAUGCUUGGACUUGGAA	Cleavage	cdna chromosome:ASM83294v1:16:1119663:1122848:1 gene:Bcin16g02900 gene_biotype:protein_coding transcript_biotype:protein_coding	1
miR5300	Bcin16g02900.1	4.5	-1	1	22	1269	1290	UCCCCAGUCCAGGCAUUCCAAC	:: ::::.:::::: :: :	GGCGGUAUGCUUGGACUUGGAA	Cleavage	cdna chromosome:ASM83294v1:16:1119663:1122848:1 gene:Bcin16g02900 gene_biotype:protein_coding transcript_biotype:protein_coding	1
miR5300	Bcin16g00940.1	4.5	-1	1	22	706	726	UCCCCAGUCCAGGCAUUCCAAC	:::: :::::::. ::::::	ACUGGAUUGCCUGGG-UGGGGA	Cleavage	cdna chromosome:ASM83294v1:16:390593:393158:-1 gene:Bcin16g00940 gene_biotype:protein_coding transcript_biotype:protein_coding	1
miR5300	Bcin12g05110.1	4.5	-1	1	22	746	767	UCCCCAGUCCAGGCAUUCCAAC	::::: :::::. :::::	AAGUGAAUGACUGGAUAGGGGA	Cleavage	cdna chromosome:ASM83294v1:12:1724886:1726173:-1 gene:Bcin12g05110 gene_biotype:protein_coding transcript_biotype:protein_coding	1
miR5300	Bcin16g00660.1	4.5	-1	1	22	586	607	UCCCCAGUCCAGGCAUUCCAAC	: :::::::. ::. :::::.	AUCGGAAUGCUGGGGGUGGGGG	Translation	cdna chromosome:ASM83294v1:16:293127:294069:-1 gene:Bcin16g00660 gene_biotype:protein_coding transcript_biotype:protein_coding	1
miR5300	Bcin13g00490.1	4.5	-1	1	22	2425	2446	UCCCCAGUCCAGGCAUUCCAAC	:::.::.::: :::: ::.	UGGGGAGUGUCUGCACUGAGGG	Cleavage	cdna chromosome:ASM83294v1:13:199731:203075:-1 gene:Bcin13g00490 gene_biotype:protein_coding transcript_biotype:protein_coding	1
miR5300	Bcin07g06430.1	4.5	-1	1	22	1756	1777	UCCCCAGUCCAGGCAUUCCAAC	::::::: :: ..:::::.	AAGGGAAUGCGUGAGUUGGGGG	Cleavage	cdna chromosome:ASM83294v1:7:2365898:2368324:1 gene:Bcin07g06430 gene_biotype:protein_coding transcript_biotype:protein_coding	1
miR5300	Bcin04g00630.2	4.5	-1	1	22	4782	4803	UCCCCAGUCCAGGCAUUCCAAC	::..: :.::::.:::: :	UGAGGGGUCCUUGGAUUGGGAA	Cleavage	cdna chromosome:ASM83294v1:4:230760:236478:1 gene:Bcin04g00630 gene_biotype:protein_coding transcript_biotype:protein_coding	1
miR5300	Bcin04g00630.1	4.5	-1	1	22	4725	4746	UCCCCAGUCCAGGCAUUCCAAC	::..: :.::::.:::: :	UGAGGGGUCCUUGGAUUGGGAA	Cleavage	cdna chromosome:ASM83294v1:4:230760:236479:1 gene:Bcin04g00630 gene_biotype:protein_coding transcript_biotype:protein_coding	1
miR5300	Bcin02g06970.1	4.5	-1	1	22	2745	2766	UCCCCAGUCCAGGCAUUCCAAC	:: :::::::::: :::	AUAUUAAAGCCUGGACUGAGGA	Cleavage	cdna chromosome:ASM83294v1:2:2464947:2468195:1 gene:Bcin02g06970 gene_biotype:protein_coding transcript_biotype:protein_coding	1
miR5300	Bcin13g05820.1	4.5	-1	1	22	886	907	UCCCCAGUCCAGGCAUUCCAAC	::: :::::::: ::::	UCGUCAAUACCUGGACUCGGGA	Cleavage	cdna chromosome:ASM83294v1:13:2198079:2200972:1 gene:Bcin13g05820 gene_biotype:protein_coding transcript_biotype:protein_coding	1
miR5300	Bcin08g00050.1	4.5	-1	1	22	164	185	UCCCCAGUCCAGGCAUUCCAAC	::: ::::::::: :::	GCACAAAUACCUGGACUGAGGA	Cleavage	cdna chromosome:ASM83294v1:8:18476:19138:1 gene:Bcin08g00050 gene_biotype:protein_coding transcript_biotype:protein_coding	1
miR5300	Bcin04g02490.1	4.5	-1	1	21	82	102	UCCCCAGUCCAGGCAUUCCAA	:::::. .:::::::::::	UUGGAGACAUUGGACUGGGGA	Cleavage	cdna chromosome:ASM83294v1:4:905159:907930:-1 gene:Bcin04g02490 gene_biotype:protein_coding transcript_biotype:protein_coding	1
miR5300	Bcin01g09070.1	4.5	-1	1	21	2948	2968	UCCCCAGUCCAGGCAUUCCAA	:: :::: ::::::::: :.	AUGCAAUGGCUGGACUGGUGG	Cleavage	cdna chromosome:ASM83294v1:1:3160678:3164927:-1 gene:Bcin01g09070 gene_biotype:protein_coding transcript_biotype:protein_coding	1
miR5300	Bcin08g01270.1	4.5	-1	1	21	3627	3647	UCCCCAGUCCAGGCAUUCCAA	::::: : :::: .::::::	AUGGAACGGCUGGCUUGGGGA	Cleavage	cdna chromosome:ASM83294v1:8:510822:515082:1 gene:Bcin08g01270 gene_biotype:protein_coding transcript_biotype:protein_coding	1
miR5300	Bcin08g01270.4	4.5	-1	1	21	3554	3574	UCCCCAGUCCAGGCAUUCCAA	::::: : :::: .::::::	AUGGAACGGCUGGCUUGGGGA	Cleavage	cdna chromosome:ASM83294v1:8:510822:515082:1 gene:Bcin08g01270 gene_biotype:protein_coding transcript_biotype:protein_coding	1
miR5300	Bcin02g05580.1	4.5	-1	1	21	3044	3064	UCCCCAGUCCAGGCAUUCCAA	::: ::::.:::: :::::	AUGGUAUGCUUGGAGCGGGGA	Cleavage	cdna chromosome:ASM83294v1:2:2008416:2012214:-1 gene:Bcin02g05580 gene_biotype:protein_coding transcript_biotype:protein_coding	1
miR5300	Bcin08g01270.3	4.5	-1	1	21	3337	3357	UCCCCAGUCCAGGCAUUCCAA	::::: : :::: .::::::	AUGGAACGGCUGGCUUGGGGA	Cleavage	cdna chromosome:ASM83294v1:8:510822:515082:1 gene:Bcin08g01270 gene_biotype:protein_coding transcript_biotype:protein_coding	1
miR5300	Bcin08g01270.2	4.5	-1	1	21	3118	3138	UCCCCAGUCCAGGCAUUCCAA	::::: : :::: .::::::	AUGGAACGGCUGGCUUGGGGA	Cleavage	cdna chromosome:ASM83294v1:8:510822:515082:1 gene:Bcin08g01270 gene_biotype:protein_coding transcript_biotype:protein_coding	1
miR5300	Bcin07g00350.1	4.5	-1	1	21	1371	1391	UCCCCAGUCCAGGCAUUCCAA	.:::.:::::::: :::	AUACGAUGUCUGGACUGCGGA	Cleavage	cdna chromosome:ASM83294v1:7:121949:123820:1 gene:Bcin07g00350 gene_biotype:protein_coding transcript_biotype:protein_coding	1
miR5300	Bcin16g02010.1	4.5	-1	1	21	831	851	UCCCCAGUCCAGGCAUUCCAA	:: .:::.:: ::.:::::.	CUGCGAUGUCUUGAUUGGGGG	Translation	cdna chromosome:ASM83294v1:16:806484:807604:1 gene:Bcin16g02010 gene_biotype:protein_coding transcript_biotype:protein_coding	1
miR5300	Bcin09g05900.1	4.5	-1	1	21	722	742	UCCCCAGUCCAGGCAUUCCAA	:::: ::..:::..::: ::	CUGGAUUGUUUGGGUUGGAGA	Cleavage	cdna chromosome:ASM83294v1:9:2063538:2064535:1 gene:Bcin09g05900 gene_biotype:protein_coding transcript_biotype:protein_coding	1
miR5300	Bcin12g00250.1	4.5	-1	1	21	677	697	UCCCCAGUCCAGGCAUUCCAA	:::::::::..:::: :	UGAUAAUGCCUGGGUUGGGAA	Cleavage	cdna chromosome:ASM83294v1:12:93733:94694:-1 gene:Bcin12g00250 gene_biotype:protein_coding transcript_biotype:protein_coding	1
miR5300	Bcin16g02900.2	4.5	-1	1	21	1332	1352	UCCCCAGUCCAGGCAUUCCAA	:: ::::.:::::: :: :	GCGGUAUGCUUGGACUUGGAA	Cleavage	cdna chromosome:ASM83294v1:16:1119663:1122848:1 gene:Bcin16g02900 gene_biotype:protein_coding transcript_biotype:protein_coding	1
miR5300	Bcin16g02900.1	4.5	-1	1	21	1270	1290	UCCCCAGUCCAGGCAUUCCAA	:: ::::.:::::: :: :	GCGGUAUGCUUGGACUUGGAA	Cleavage	cdna chromosome:ASM83294v1:16:1119663:1122848:1 gene:Bcin16g02900 gene_biotype:protein_coding transcript_biotype:protein_coding	1
miR5300	Bcin16g00940.1	4.5	-1	1	21	707	726	UCCCCAGUCCAGGCAUUCCAA	:::: :::::::. ::::::	CUGGAUUGCCUGGG-UGGGGA	Cleavage	cdna chromosome:ASM83294v1:16:390593:393158:-1 gene:Bcin16g00940 gene_biotype:protein_coding transcript_biotype:protein_coding	1
miR5300	Bcin12g05110.1	4.5	-1	1	21	747	767	UCCCCAGUCCAGGCAUUCCAA	::::: :::::. :::::	AGUGAAUGACUGGAUAGGGGA	Cleavage	cdna chromosome:ASM83294v1:12:1724886:1726173:-1 gene:Bcin12g05110 gene_biotype:protein_coding transcript_biotype:protein_coding	1
miR5300	Bcin16g00660.1	4.5	-1	1	21	587	607	UCCCCAGUCCAGGCAUUCCAA	: :::::::. ::. :::::.	UCGGAAUGCUGGGGGUGGGGG	Translation	cdna chromosome:ASM83294v1:16:293127:294069:-1 gene:Bcin16g00660 gene_biotype:protein_coding transcript_biotype:protein_coding	1
miR5300	Bcin13g00490.1	4.5	-1	1	21	2426	2446	UCCCCAGUCCAGGCAUUCCAA	:::.::.::: :::: ::.	GGGGAGUGUCUGCACUGAGGG	Cleavage	cdna chromosome:ASM83294v1:13:199731:203075:-1 gene:Bcin13g00490 gene_biotype:protein_coding transcript_biotype:protein_coding	1
miR5300	Bcin07g06430.1	4.5	-1	1	21	1757	1777	UCCCCAGUCCAGGCAUUCCAA	::::::: :: ..:::::.	AGGGAAUGCGUGAGUUGGGGG	Cleavage	cdna chromosome:ASM83294v1:7:2365898:2368324:1 gene:Bcin07g06430 gene_biotype:protein_coding transcript_biotype:protein_coding	1
miR5300	Bcin02g06970.1	4.5	-1	1	21	2746	2766	UCCCCAGUCCAGGCAUUCCAA	:: :::::::::: :::	UAUUAAAGCCUGGACUGAGGA	Cleavage	cdna chromosome:ASM83294v1:2:2464947:2468195:1 gene:Bcin02g06970 gene_biotype:protein_coding transcript_biotype:protein_coding	1
miR5300	Bcin13g05820.1	4.5	-1	1	21	887	907	UCCCCAGUCCAGGCAUUCCAA	::: :::::::: ::::	CGUCAAUACCUGGACUCGGGA	Cleavage	cdna chromosome:ASM83294v1:13:2198079:2200972:1 gene:Bcin13g05820 gene_biotype:protein_coding transcript_biotype:protein_coding	1
miR5300	Bcin08g02110.1	4.5	-1	1	21	149	169	UCCCCAGUCCAGGCAUUCCAA	: :::.: .::::::::::	UGGGAGUAGUUGGACUGGGGC	Cleavage	cdna chromosome:ASM83294v1:8:799710:802169:1 gene:Bcin08g02110 gene_biotype:protein_coding transcript_biotype:protein_coding	1
miR5300	Bcin08g00050.1	4.5	-1	1	21	165	185	UCCCCAGUCCAGGCAUUCCAA	::: ::::::::: :::	CACAAAUACCUGGACUGAGGA	Cleavage	cdna chromosome:ASM83294v1:8:18476:19138:1 gene:Bcin08g00050 gene_biotype:protein_coding transcript_biotype:protein_coding	1
miR5300	Bcin05g01530.1	4.5	-1	1	21	2036	2056	UCCCCAGUCCAGGCAUUCCAA	:. :::::::.:::: ::	CAUGGCUGCCUGGGCUGGCGA	Cleavage	cdna chromosome:ASM83294v1:5:592858:596194:1 gene:Bcin05g01530 gene_biotype:protein_coding transcript_biotype:protein_coding	1
miR5300	Bcin11g02580.1	4.5	-1	1	21	774	795	UCCCCAGUCCAGGCA-UUCCAA	:::. :::.:::::: ::::	AGGGAGCUGCUUGGACUUGGGA	Cleavage	cdna chromosome:ASM83294v1:11:893891:896244:-1 gene:Bcin11g02580 gene_biotype:protein_coding transcript_biotype:protein_coding	1
miR5300	Bcin17g00120.1	4.5	-1	1	21	1848	1868	UCCCCAGUCCAGGCAUUCCAA	: : :::: ::::. ::::::	UGGCAAUGACUGGGGUGGGGA	Cleavage	cdna chromosome:ASM83294v1:17:142641:144681:1 gene:Bcin17g00120 gene_biotype:protein_coding transcript_biotype:protein_coding	1
miR5300	Bcin05g06240.1	4.5	-1	1	21	1434	1454	UCCCCAGUCCAGGCAUUCCAA	::: :. :::.:::::::	GAUGAAAGUGUGGGCUGGGGA	Cleavage	cdna chromosome:ASM83294v1:5:2142846:2144618:-1 gene:Bcin05g06240 gene_biotype:protein_coding transcript_biotype:protein_coding	1
miR5300	Bcin04g04320.1	4.5	-1	1	21	830	850	UCCCCAGUCCAGGCAUUCCAA	:: :::.::::.::: ::	GAAGAUUGCUUGGAUUGGAGA	Cleavage	cdna chromosome:ASM83294v1:4:1521776:1523231:-1 gene:Bcin04g04320 gene_biotype:protein_coding transcript_biotype:protein_coding	1
miR5300	Bcin14g02280.1	4.5	-1	1	21	1010	1030	UCCCCAGUCCAGGCAUUCCAA	: : :.::. :::..::::::	UCGAAGUGUGUGGGUUGGGGA	Cleavage	cdna chromosome:ASM83294v1:14:915002:916571:1 gene:Bcin14g02280 gene_biotype:protein_coding transcript_biotype:protein_coding	1
siR1	Bcin15g01740.1	4.5	-1	1	21	2273	2293	UAUUCAGAAAAGAUCGUUGUC	::.: ::::.:::::::: :	GAUAUCGAUUUUUUCUGAUUU	Cleavage	cdna chromosome:ASM83294v1:15:619298:621722:-1 gene:Bcin15g01740 gene_biotype:protein_coding transcript_biotype:protein_coding	1
siR1	Bcin01g01230.1	4.5	-1	1	21	1403	1423	UAUUCAGAAAAGAUCGUUGUC	:.:::.:.:: ::::::.: :	GGCAAUGGUCAUUUCUGGAAA	Translation	cdna chromosome:ASM83294v1:1:494692:497022:1 gene:Bcin01g01230 gene_biotype:protein_coding transcript_biotype:protein_coding	1
siR1	Bcin12g05420.1	4.5	-1	1	21	641	661	UAUUCAGAAAAGAUCGUUGUC	:.:: : ::::::::::::	GGCAUCUAUCUUUUCUGAAGC	Cleavage	cdna chromosome:ASM83294v1:12:1874430:1876319:1 gene:Bcin12g05420 gene_biotype:protein_coding transcript_biotype:protein_coding	1
siR1	Bcin14g03430.1	4.5	-1	1	21	752	772	UAUUCAGAAAAGAUCGUUGUC	:.:: .:::::::: ::.::	GGCACUGAUCUUUUGUGGAUC	Cleavage	cdna chromosome:ASM83294v1:14:1316487:1318008:-1 gene:Bcin14g03430 gene_biotype:protein_coding transcript_biotype:protein_coding	1
siR1	Bcin07g06720.1	4.5	-1	1	21	1541	1561	UAUUCAGAAAAGAUCGUUGUC	::: .:::.:::::::.::	GACCUUGAUUUUUUCUGGAUU	Cleavage	cdna chromosome:ASM83294v1:7:2491433:2493728:1 gene:Bcin07g06720 gene_biotype:protein_coding transcript_biotype:protein_coding	1
siR1	Bcin06g02550.1	4.5	-1	1	21	1570	1590	UAUUCAGAAAAGAUCGUUGUC	.:::.:. :::::.::.::	CGCAAUGGCCUUUUUUGGAUU	Cleavage	cdna chromosome:ASM83294v1:6:878526:881020:-1 gene:Bcin06g02550 gene_biotype:protein_coding transcript_biotype:protein_coding	1
siR1	Bcin12g03480.1	4.5	-1	1	21	1640	1660	UAUUCAGAAAAGAUCGUUGUC	::: .::::::::: :.::	AACAUUGAUCUUUUCCGGAUU	Cleavage	cdna chromosome:ASM83294v1:12:1201692:1205747:-1 gene:Bcin12g03480 gene_biotype:protein_coding transcript_biotype:protein_coding	1
siR1	Bcin01g00270.2	4.5	-1	1	21	588	608	UAUUCAGAAAAGAUCGUUGUC	::::: : :::::.:::: :	CACAACCAGCUUUUUUGAAAA	Cleavage	cdna chromosome:ASM83294v1:1:117019:118849:1 gene:Bcin01g00270 gene_biotype:protein_coding transcript_biotype:protein_coding	1
siR1	Bcin01g00270.1	4.5	-1	1	21	588	608	UAUUCAGAAAAGAUCGUUGUC	::::: : :::::.:::: :	CACAACCAGCUUUUUUGAAAA	Cleavage	cdna chromosome:ASM83294v1:1:117019:118849:1 gene:Bcin01g00270 gene_biotype:protein_coding transcript_biotype:protein_coding	1
siR1	Bcin16g02740.1	4.5	-1	1	21	863	883	UAUUCAGAAAAGAUCGUUGUC	:::. ::.:::::::::	UCCAAUCAUUUUUUCUGAACG	Cleavage	cdna chromosome:ASM83294v1:16:1072834:1074341:-1 gene:Bcin16g02740 gene_biotype:protein_coding transcript_biotype:protein_coding	2
siR1	Bcin16g02740.2	4.5	-1	1	21	930	950	UAUUCAGAAAAGAUCGUUGUC	:::. ::.:::::::::	UCCAAUCAUUUUUUCUGAACG	Cleavage	cdna chromosome:ASM83294v1:16:1072834:1074341:-1 gene:Bcin16g02740 gene_biotype:protein_coding transcript_biotype:protein_coding	2
siR1	Bcin16g05100.1	4.5	-1	1	21	308	328	UAUUCAGAAAAGAUCGUUGUC	:.::: :::: :::: ::::	UAUAACCAUCUCUUCUUAAUA	Translation	cdna chromosome:ASM83294v1:16:1889557:1891971:1 gene:Bcin16g05100 gene_biotype:protein_coding transcript_biotype:protein_coding	1
siR1	Bcin05g01280.1	4.5	-1	1	21	147	167	UAUUCAGAAAAGAUCGUUGUC	: ::::::::: :::::.:	GUCAACGAUCUCCUCUGAGUC	Translation	cdna chromosome:ASM83294v1:5:518678:520981:-1 gene:Bcin05g01280 gene_biotype:protein_coding transcript_biotype:protein_coding	1
siR1	Bcin16g03200.1	4.5	-1	1	21	2560	2580	UAUUCAGAAAAGAUCGUUGUC	..::.:::.::: ::::::	UGUAAUGAUUUUUAAUGAAUA	Cleavage	cdna chromosome:ASM83294v1:16:1214678:1217991:-1 gene:Bcin16g03200 gene_biotype:protein_coding transcript_biotype:protein_coding	1
siR1	Bcin02g08710.1	4.5	-1	1	21	1970	1990	UAUUCAGAAAAGAUCGUUGUC	:::: ::::::: ::::.	UCCAACAAUCUUUUGAGAAUG	Cleavage	cdna chromosome:ASM83294v1:2:3082402:3085441:-1 gene:Bcin02g08710 gene_biotype:protein_coding transcript_biotype:protein_coding	1
siR1	Bcin16g01950.1	4.5	-1	1	21	92	112	UAUUCAGAAAAGAUCGUUGUC	.:::::.: :: :.::.:::	CGCAACGGUGUUCUUUGGAUA	Cleavage	cdna chromosome:ASM83294v1:16:788329:791421:-1 gene:Bcin16g01950 gene_biotype:protein_coding transcript_biotype:protein_coding	1
siR1	Bcin02g06060.1	4.5	-1	1	21	260	280	UAUUCAGAAAAGAUCGUUGUC	:.:: : .:::: :::::.::	GGCAUCUGUCUUCUCUGAGUA	Cleavage	cdna chromosome:ASM83294v1:2:2141782:2142852:-1 gene:Bcin02g06060 gene_biotype:protein_coding transcript_biotype:protein_coding	1
siR1	Bcin14g01630.1	4.5	-1	1	21	199	218	UAUUCAGAAAAGAUCGUUGUC	.:::::: ::::: ::::::	CGCAACGAACUUUU-UGAAUA	Cleavage	cdna chromosome:ASM83294v1:14:710789:712447:-1 gene:Bcin14g01630 gene_biotype:protein_coding transcript_biotype:protein_coding	1
siR1	Bcin04g02550.1	4.5	-1	1	21	129	148	UAUUCAGAAAAGAUCGUUGUC	::::: : :::::.::::::	AACAACUA-CUUUUUUGAAUA	Cleavage	cdna chromosome:ASM83294v1:4:932483:934058:-1 gene:Bcin04g02550 gene_biotype:protein_coding transcript_biotype:protein_coding	1
siR1	Bcin05g03270.1	4.5	-1	1	21	188	208	UAUUCAGAAAAGAUCGUUGUC	:::::::::: ::: :.:	UUCAACGAUCUUCUCUCAGUC	Cleavage	cdna chromosome:ASM83294v1:5:1195497:1197525:1 gene:Bcin05g03270 gene_biotype:protein_coding transcript_biotype:protein_coding	1
siR1	Bcin09g01180.1	4.5	-1	1	21	1318	1338	UAUUCAGAAAAGAUCGUUGUC	::.:::.:::::::.. :	GCGAAUGAUUUUUUCUGGGCA	Cleavage	cdna chromosome:ASM83294v1:9:447748:450643:1 gene:Bcin09g01180 gene_biotype:protein_coding transcript_biotype:protein_coding	1
siR1	Bcin12g04420.2	4.5	-1	1	21	1841	1861	UAUUCAGAAAAGAUCGUUGUC	: .::.:::. :::: :::::	GUUAAUGAUUCUUUCGGAAUA	Translation	cdna chromosome:ASM83294v1:12:1504361:1507259:-1 gene:Bcin12g04420 gene_biotype:protein_coding transcript_biotype:protein_coding	1
siR1	Bcin12g04420.1	4.5	-1	1	21	1903	1923	UAUUCAGAAAAGAUCGUUGUC	: .::.:::. :::: :::::	GUUAAUGAUUCUUUCGGAAUA	Translation	cdna chromosome:ASM83294v1:12:1504362:1507259:-1 gene:Bcin12g04420 gene_biotype:protein_coding transcript_biotype:protein_coding	1
siR1	Bcin14g02190.1	4.5	-1	1	21	2244	2264	UAUUCAGAAAAGAUCGUUGUC	::.:: :::::::::: :	CGGAAUGACCUUUUCUGAAGA	Cleavage	cdna chromosome:ASM83294v1:14:892493:895796:-1 gene:Bcin14g02190 gene_biotype:protein_coding transcript_biotype:protein_coding	1
siR1	Bcin16g00370.1	4.5	-1	1	21	1949	1969	UAUUCAGAAAAGAUCGUUGUC	:: : :::::::::::..:.	GAAAUGGAUCUUUUCUGGGUG	Cleavage	cdna chromosome:ASM83294v1:16:204699:209260:1 gene:Bcin16g00370 gene_biotype:protein_coding transcript_biotype:protein_coding	1
siR1	Bcin02g02740.1	4.5	-1	1	21	1334	1354	UAUUCAGAAAAGAUCGUUGUC	.: :.:::::: :: :::::	UGCUAUGAUCUUCUCAGAAUA	Cleavage	cdna chromosome:ASM83294v1:2:986703:988430:-1 gene:Bcin02g02740 gene_biotype:protein_coding transcript_biotype:protein_coding	1
siR1	Bcin05g00010.1	4.5	-1	1	21	1283	1303	UAUUCAGAAAAGAUCGUUGUC	: ::: :::::::. :.:::	AAGAACUAUCUUUUUCGGAUA	Cleavage	cdna chromosome:ASM83294v1:5:22371:23990:1 gene:Bcin05g00010 gene_biotype:protein_coding transcript_biotype:protein_coding	1
siR1	Bcin06g06520.1	4.5	-1	1	21	819	839	UAUUCAGAAAAGAUCGUUGUC	:: ::::::::::::.. :	AACCCCGAUCUUUUCUGGGCA	Cleavage	cdna chromosome:ASM83294v1:6:2288866:2290968:1 gene:Bcin06g06520 gene_biotype:protein_coding transcript_biotype:protein_coding	1
siR1	Bcin15g05290.1	4.5	-1	1	21	1035	1055	UAUUCAGAAAAGAUCGUUGUC	.:: :::::::::: : ::.	CGCAUCGAUCUUUUCGGUAUG	Cleavage	cdna chromosome:ASM83294v1:15:1832541:1835043:1 gene:Bcin15g05290 gene_biotype:protein_coding transcript_biotype:protein_coding	1
siR1	Bcin08g04280.2	4.5	-1	1	21	378	398	UAUUCAGAAAAGAUCGUUGUC	::..: :::::::: ::::	CACGGCUCUCUUUUCUCAAUA	Cleavage	cdna chromosome:ASM83294v1:8:1638273:1640880:-1 gene:Bcin08g04280 gene_biotype:protein_coding transcript_biotype:protein_coding	1
siR1	Bcin08g04280.1	4.5	-1	1	21	428	448	UAUUCAGAAAAGAUCGUUGUC	::..: :::::::: ::::	CACGGCUCUCUUUUCUCAAUA	Cleavage	cdna chromosome:ASM83294v1:8:1638273:1640880:-1 gene:Bcin08g04280 gene_biotype:protein_coding transcript_biotype:protein_coding	1
siR1	Bcin06g05800.3	4.5	-1	1	21	984	1004	UAUUCAGAAAAGAUCGUUGUC	.:. ::::: :::::::: :	UGCGUCGAUCAUUUCUGAAGA	Translation	cdna chromosome:ASM83294v1:6:1997691:2001277:1 gene:Bcin06g05800 gene_biotype:protein_coding transcript_biotype:protein_coding	1
siR1	Bcin06g05800.2	4.5	-1	1	21	984	1004	UAUUCAGAAAAGAUCGUUGUC	.:. ::::: :::::::: :	UGCGUCGAUCAUUUCUGAAGA	Translation	cdna chromosome:ASM83294v1:6:1997691:2001277:1 gene:Bcin06g05800 gene_biotype:protein_coding transcript_biotype:protein_coding	1
siR1	Bcin06g05800.1	4.5	-1	1	21	984	1004	UAUUCAGAAAAGAUCGUUGUC	.:. ::::: :::::::: :	UGCGUCGAUCAUUUCUGAAGA	Translation	cdna chromosome:ASM83294v1:6:1997691:2001277:1 gene:Bcin06g05800 gene_biotype:protein_coding transcript_biotype:protein_coding	1
siR1	Bcin06g05800.4	4.5	-1	1	21	984	1004	UAUUCAGAAAAGAUCGUUGUC	.:. ::::: :::::::: :	UGCGUCGAUCAUUUCUGAAGA	Translation	cdna chromosome:ASM83294v1:6:1997691:2001277:1 gene:Bcin06g05800 gene_biotype:protein_coding transcript_biotype:protein_coding	1
siR1	Bcin16g00750.1	4.5	-1	1	21	54	74	UAUUCAGAAAAGAUCGUUGUC	.:::: :::: ::.:: :::	CGCAACAAUCUAUUUUGUAUA	Translation	cdna chromosome:ASM83294v1:16:329575:334045:1 gene:Bcin16g00750 gene_biotype:protein_coding transcript_biotype:protein_coding	2
siR1	Bcin02g04280.1	4.5	-1	1	21	2112	2132	UAUUCAGAAAAGAUCGUUGUC	:.. :: :::::::::: ::	UAUGUCGUUCUUUUCUGAUUA	Cleavage	cdna chromosome:ASM83294v1:2:1514106:1519213:-1 gene:Bcin02g04280 gene_biotype:protein_coding transcript_biotype:protein_coding	1
siR10	Bcin09g00810.1	4.5	-1	1	21	117	137	UGGUAUUGUUCCGUUCAGGGA	:::::::::::.:::	UACGAAAACGGAACAAUGCCA	Cleavage	cdna chromosome:ASM83294v1:9:295428:296822:-1 gene:Bcin09g00810 gene_biotype:protein_coding transcript_biotype:protein_coding	2
siR10	Bcin04g04510.1	4.5	-1	1	21	814	834	UGGUAUUGUUCCGUUCAGGGA	:::::::..: :.: ::::::	UCCCUGAGUGUAGCUAUACCA	Translation	cdna chromosome:ASM83294v1:4:1575434:1576432:-1 gene:Bcin04g04510 gene_biotype:protein_coding transcript_biotype:protein_coding	1
siR10	Bcin07g04610.1	4.5	-1	1	21	814	834	UGGUAUUGUUCCGUUCAGGGA	:::.::.:.::::: : ::::	UCCUUGGAUGGAACUAGACCA	Cleavage	cdna chromosome:ASM83294v1:7:1655881:1659887:1 gene:Bcin07g04610 gene_biotype:protein_coding transcript_biotype:protein_coding	1
siR10	Bcin07g04610.2	4.5	-1	1	21	836	856	UGGUAUUGUUCCGUUCAGGGA	:::.::.:.::::: : ::::	UCCUUGGAUGGAACUAGACCA	Cleavage	cdna chromosome:ASM83294v1:7:1655881:1659887:1 gene:Bcin07g04610 gene_biotype:protein_coding transcript_biotype:protein_coding	1
siR10	Bcin01g09300.1	4.5	-1	1	21	1878	1898	UGGUAUUGUUCCGUUCAGGGA	::::::::.:::::.: :. :	UCCCUGAAUGGAACGAGAUGA	Cleavage	cdna chromosome:ASM83294v1:1:3231144:3238053:-1 gene:Bcin01g09300 gene_biotype:protein_coding transcript_biotype:protein_coding	2
siR10	Bcin10g03390.1	4.5	-1	1	21	854	874	UGGUAUUGUUCCGUUCAGGGA	:.::::::: :::: :::...	UUCCUGAACAGAACCAUAUUG	Cleavage	cdna chromosome:ASM83294v1:10:1284997:1286111:-1 gene:Bcin10g03390 gene_biotype:protein_coding transcript_biotype:protein_coding	1
siR10	Bcin11g03800.1	4.5	-1	1	21	979	999	UGGUAUUGUUCCGUUCAGGGA	:.:.::::.: ::::: :.::	UUCUUGAAUGCAACAACAUCA	Translation	cdna chromosome:ASM83294v1:11:1383778:1385051:1 gene:Bcin11g03800 gene_biotype:protein_coding transcript_biotype:protein_coding	1
siR10	Bcin15g02960.1	4.5	-1	1	21	887	907	UGGUAUUGUUCCGUUCAGGGA	::::::: .::::::.: .:.	UCCCUGAUUGGAACAGUCUCG	Cleavage	cdna chromosome:ASM83294v1:15:1024122:1026113:-1 gene:Bcin15g02960 gene_biotype:protein_coding transcript_biotype:protein_coding	1
siR10	Bcin01g03020.2	4.5	-1	1	21	690	710	UGGUAUUGUUCCGUUCAGGGA	:::: :...:::: :::::.:	UCCCAGGGUGGAAAAAUACUA	Cleavage	cdna chromosome:ASM83294v1:1:1099824:1102135:-1 gene:Bcin01g03020 gene_biotype:protein_coding transcript_biotype:protein_coding	1
siR10	Bcin11g00020.1	4.5	-1	1	21	1983	2003	UGGUAUUGUUCCGUUCAGGGA	::..: ::. ::::::::.::	UCUUUAAAUUGAACAAUAUCA	Cleavage	cdna chromosome:ASM83294v1:11:12711:15105:1 gene:Bcin11g00020 gene_biotype:protein_coding transcript_biotype:protein_coding	1
siR10	Bcin01g03020.1	4.5	-1	1	21	751	771	UGGUAUUGUUCCGUUCAGGGA	:::: :...:::: :::::.:	UCCCAGGGUGGAAAAAUACUA	Cleavage	cdna chromosome:ASM83294v1:1:1099824:1102135:-1 gene:Bcin01g03020 gene_biotype:protein_coding transcript_biotype:protein_coding	1
siR10	Bcin07g01300.1	4.5	-1	1	21	3389	3409	UGGUAUUGUUCCGUUCAGGGA	::: ::.:.:::::.: :.::	UCCAUGGAUGGAACGACAUCA	Cleavage	cdna chromosome:ASM83294v1:7:471608:475862:-1 gene:Bcin07g01300 gene_biotype:protein_coding transcript_biotype:protein_coding	1
siR10	Bcin14g01760.1	4.5	-1	1	21	5233	5253	UGGUAUUGUUCCGUUCAGGGA	:: :::::.: :::..::.::	UCGCUGAAUGUAACGGUAUCA	Translation	cdna chromosome:ASM83294v1:14:754589:761187:1 gene:Bcin14g01760 gene_biotype:protein_coding transcript_biotype:protein_coding	1
siR10	Bcin11g00200.1	4.5	-1	1	21	929	949	UGGUAUUGUUCCGUUCAGGGA	:::::::: :..:.::..:.	CCCCUGAACAGGGCGAUGUCG	Cleavage	cdna chromosome:ASM83294v1:11:70345:71873:-1 gene:Bcin11g00200 gene_biotype:protein_coding transcript_biotype:protein_coding	1
siR10	Bcin02g04360.1	4.5	-1	1	21	1207	1227	UGGUAUUGUUCCGUUCAGGGA	:..::.::::: .:::.::.	ACUUUGGACGGACUAAUGCCG	Cleavage	cdna chromosome:ASM83294v1:2:1549317:1551130:1 gene:Bcin02g04360 gene_biotype:protein_coding transcript_biotype:protein_coding	1
siR10	Bcin02g03180.1	4.5	-1	1	21	1639	1659	UGGUAUUGUUCCGUUCAGGGA	::.:::.: ::::::.:::	ACCUUGAGCCAAACAAUGCCA	Translation	cdna chromosome:ASM83294v1:2:1133946:1137122:-1 gene:Bcin02g03180 gene_biotype:protein_coding transcript_biotype:protein_coding	1
siR10	Bcin10g05900.2	4.5	-1	1	21	323	343	UGGUAUUGUUCCGUUCAGGGA	:.::: .:::: :::::::.	UUCCUCGACGGCACAAUACUC	Translation	cdna chromosome:ASM83294v1:10:2264455:2267719:-1 gene:Bcin10g05900 gene_biotype:protein_coding transcript_biotype:protein_coding	1
siR10	Bcin09g05320.1	4.5	-1	1	21	1912	1932	UGGUAUUGUUCCGUUCAGGGA	:..::: ..::::::: .:::	UUUCUGUGUGGAACAACGCCA	Cleavage	cdna chromosome:ASM83294v1:9:1853650:1855706:1 gene:Bcin09g05320 gene_biotype:protein_coding transcript_biotype:protein_coding	1
siR10	Bcin01g08600.1	4.5	-1	1	21	2076	2096	UGGUAUUGUUCCGUUCAGGGA	:::: :.: ::::::::.::	UCCCCAAGCAGAACAAUAUCA	Cleavage	cdna chromosome:ASM83294v1:1:2990821:2993614:-1 gene:Bcin01g08600 gene_biotype:protein_coding transcript_biotype:protein_coding	1
siR10	Bcin06g00680.1	4.5	-1	1	21	2228	2248	UGGUAUUGUUCCGUUCAGGGA	:. :::::.:::::.:: :..	UUACUGAAUGGAACGAUCCUG	Cleavage	cdna chromosome:ASM83294v1:6:283571:286452:1 gene:Bcin06g00680 gene_biotype:protein_coding transcript_biotype:protein_coding	1
siR10	Bcin02g02900.1	4.5	-1	1	21	17	37	UGGUAUUGUUCCGUUCAGGGA	:.:. :::.:: :::.::::.	UUCUAGAAUGGUACAGUACCG	Translation	cdna chromosome:ASM83294v1:2:1044547:1047573:1 gene:Bcin02g02900 gene_biotype:protein_coding transcript_biotype:protein_coding	1
siR10	Bcin02g02900.2	4.5	-1	1	21	17	37	UGGUAUUGUUCCGUUCAGGGA	:.:. :::.:: :::.::::.	UUCUAGAAUGGUACAGUACCG	Translation	cdna chromosome:ASM83294v1:2:1044547:1047573:1 gene:Bcin02g02900 gene_biotype:protein_coding transcript_biotype:protein_coding	1
siR10	Bcin04g00830.1	4.5	-1	1	21	859	879	UGGUAUUGUUCCGUUCAGGGA	:.:: :::.::::...::...	UUCCAGAAUGGAAUGGUAUUG	Cleavage	cdna chromosome:ASM83294v1:4:310912:316030:-1 gene:Bcin04g00830 gene_biotype:protein_coding transcript_biotype:protein_coding	1
siR10	Bcin07g06960.2	4.5	-1	1	21	339	359	UGGUAUUGUUCCGUUCAGGGA	:::::::::.:::::	CAUACAAACGGAACAGUACCA	Cleavage	cdna chromosome:ASM83294v1:7:2566576:2574414:-1 gene:Bcin07g06960 gene_biotype:protein_coding transcript_biotype:protein_coding	1
siR10	Bcin07g06960.1	4.5	-1	1	21	1083	1103	UGGUAUUGUUCCGUUCAGGGA	:::::::::.:::::	CAUACAAACGGAACAGUACCA	Cleavage	cdna chromosome:ASM83294v1:7:2566576:2575328:-1 gene:Bcin07g06960 gene_biotype:protein_coding transcript_biotype:protein_coding	1
siR10	Bcin05g03250.1	4.5	-1	1	21	1313	1333	UGGUAUUGUUCCGUUCAGGGA	..::::..::..:::::..	GUUCUGAGUGGGGCAAUAUUU	Cleavage	cdna chromosome:ASM83294v1:5:1188828:1190378:-1 gene:Bcin05g03250 gene_biotype:protein_coding transcript_biotype:protein_coding	1
siR10	Bcin02g03240.1	4.5	-1	1	21	3124	3144	UGGUAUUGUUCCGUUCAGGGA	:::.::::..::::::	AAGGAGAAUGGAAUGAUACCA	Cleavage	cdna chromosome:ASM83294v1:2:1158761:1162182:1 gene:Bcin02g03240 gene_biotype:protein_coding transcript_biotype:protein_coding	1
siR10	Bcin02g05660.1	4.5	-1	1	21	406	426	UGGUAUUGUUCCGUUCAGGGA	..:::::: :: ::.::::.	CUUCUGAACCGAUCAGUACCG	Cleavage	cdna chromosome:ASM83294v1:2:2039062:2040084:1 gene:Bcin02g05660 gene_biotype:protein_coding transcript_biotype:protein_coding	1
siR10	Bcin09g06950.1	4.5	-1	1	21	1091	1111	UGGUAUUGUUCCGUUCAGGGA	: .::::::::::..:: :.	GCAUUGAACGGAACGGUAACG	Cleavage	cdna chromosome:ASM83294v1:9:2456043:2457396:-1 gene:Bcin09g06950 gene_biotype:protein_coding transcript_biotype:protein_coding	1
siR10	Bcin07g06630.1	4.5	-1	1	21	731	751	UGGUAUUGUUCCGUUCAGGGA	::::.::::..:::.:.	GUGAUGAAUGGAAUGAUAUCG	Cleavage	cdna chromosome:ASM83294v1:7:2439838:2441412:1 gene:Bcin07g06630 gene_biotype:protein_coding transcript_biotype:protein_coding	1
siR10	Bcin11g02420.1	4.5	-1	1	21	975	995	UGGUAUUGUUCCGUUCAGGGA	::: ::: :::::.:::::	GCCCAGAAGAGAACAGUACCA	Cleavage	cdna chromosome:ASM83294v1:11:820809:822719:-1 gene:Bcin11g02420 gene_biotype:protein_coding transcript_biotype:protein_coding	1
siR10	Bcin13g02230.1	4.5	-1	1	21	595	615	UGGUAUUGUUCCGUUCAGGGA	.::::.:::.:.::.::	GAAUUGAAUGGAGCGAUGCCU	Cleavage	cdna chromosome:ASM83294v1:13:777176:779459:-1 gene:Bcin13g02230 gene_biotype:protein_coding transcript_biotype:protein_coding	1
siR10	Bcin13g04130.1	4.5	-1	1	21	869	889	UGGUAUUGUUCCGUUCAGGGA	: :::::::::::: :.::	CCACUGAACGGAACACAAUCA	Cleavage	cdna chromosome:ASM83294v1:13:1459673:1461975:-1 gene:Bcin13g04130 gene_biotype:protein_coding transcript_biotype:protein_coding	1
siR10	Bcin13g02900.1	4.5	-1	1	21	612	632	UGGUAUUGUUCCGUUCAGGGA	:. :::: :::: :::::::	UUGCUGAUCGGAUCAAUACCU	Cleavage	cdna chromosome:ASM83294v1:13:1011388:1014615:-1 gene:Bcin13g02900 gene_biotype:protein_coding transcript_biotype:protein_coding	1
siR10	Bcin04g02990.1	4.5	-1	1	21	3536	3556	UGGUAUUGUUCCGUUCAGGGA	:. ::.:.:::: :.:::::	ACUAUGGAUGGAAAAGUACCA	Cleavage	cdna chromosome:ASM83294v1:4:1071897:1077212:-1 gene:Bcin04g02990 gene_biotype:protein_coding transcript_biotype:protein_coding	1
siR10	Bcin08g01920.1	4.5	-1	1	21	692	712	UGGUAUUGUUCCGUUCAGGGA	:::..: :.::::::::.	GAGCUGGGCUGGACAAUACCG	Cleavage	cdna chromosome:ASM83294v1:8:735997:737166:-1 gene:Bcin08g01920 gene_biotype:protein_coding transcript_biotype:protein_coding	1
siR10	Bcin12g00740.1	4.5	-1	1	21	1070	1090	UGGUAUUGUUCCGUUCAGGGA	: ..::.:.: :.:.::::::	UGUUUGGAUGAAGCGAUACCA	Translation	cdna chromosome:ASM83294v1:12:277207:278541:1 gene:Bcin12g00740 gene_biotype:protein_coding transcript_biotype:protein_coding	1
siR10	Bcin06g07110.1	4.5	-1	1	21	1100	1120	UGGUAUUGUUCCGUUCAGGGA	.:::..::.::.:::..:	GAAUUGAGUGGGACGAUAUUA	Cleavage	cdna chromosome:ASM83294v1:6:2524677:2526319:-1 gene:Bcin06g07110 gene_biotype:protein_coding transcript_biotype:protein_coding	1
siR10	Bcin06g03700.1	4.5	-1	1	21	1294	1314	UGGUAUUGUUCCGUUCAGGGA	:::.:.:::: :.:.:::	UAGCUGGAUGGAAAAGUGCCA	Cleavage	cdna chromosome:ASM83294v1:6:1293601:1295246:-1 gene:Bcin06g03700 gene_biotype:protein_coding transcript_biotype:protein_coding	1
siR10	Bcin08g03900.1	4.5	-1	1	21	1571	1591	UGGUAUUGUUCCGUUCAGGGA	..::.:.::::.::::..	CGUUUGGAUGGAAUAAUAUUC	Cleavage	cdna chromosome:ASM83294v1:8:1502029:1504381:-1 gene:Bcin08g03900 gene_biotype:protein_coding transcript_biotype:protein_coding	1
siR10	Bcin06g03840.2	4.5	-1	1	21	1272	1292	UGGUAUUGUUCCGUUCAGGGA	:.::: . :::::::: :::.	UUCCUCGCCGGAACAACACCG	Cleavage	cdna chromosome:ASM83294v1:6:1329472:1331763:1 gene:Bcin06g03840 gene_biotype:protein_coding transcript_biotype:protein_coding	1
siR10	Bcin11g05350.1	4.5	-1	1	21	354	374	UGGUAUUGUUCCGUUCAGGGA	.:::::: ::::: ::::	AAAUUGAACGCAACAACACCA	Translation	cdna chromosome:ASM83294v1:11:1902068:1904273:1 gene:Bcin11g05350 gene_biotype:protein_coding transcript_biotype:protein_coding	1
siR10	Bcin15g04670.2	4.5	-1	1	21	1706	1726	UGGUAUUGUUCCGUUCAGGGA	:: ::: .:::::..:::::	UCACUGUCUGGAACGGUACCA	Cleavage	cdna chromosome:ASM83294v1:15:1588884:1591254:1 gene:Bcin15g04670 gene_biotype:protein_coding transcript_biotype:protein_coding	1
siR10	Bcin06g03840.1	4.5	-1	1	21	1395	1415	UGGUAUUGUUCCGUUCAGGGA	:.::: . :::::::: :::.	UUCCUCGCCGGAACAACACCG	Cleavage	cdna chromosome:ASM83294v1:6:1329472:1331763:1 gene:Bcin06g03840 gene_biotype:protein_coding transcript_biotype:protein_coding	1
siR10	Bcin13g01420.1	4.5	-1	1	21	577	597	UGGUAUUGUUCCGUUCAGGGA	: ::::.:.:::..:.: :.:	UACCUGGAUGGAGUAGUUCUA	Cleavage	cdna chromosome:ASM83294v1:13:533150:535429:1 gene:Bcin13g01420 gene_biotype:protein_coding transcript_biotype:protein_coding	1
siR10	Bcin11g05350.2	4.5	-1	1	21	354	374	UGGUAUUGUUCCGUUCAGGGA	.:::::: ::::: ::::	AAAUUGAACGCAACAACACCA	Translation	cdna chromosome:ASM83294v1:11:1902068:1904273:1 gene:Bcin11g05350 gene_biotype:protein_coding transcript_biotype:protein_coding	1
siR10	Bcin15g04670.1	4.5	-1	1	21	1774	1794	UGGUAUUGUUCCGUUCAGGGA	:: ::: .:::::..:::::	UCACUGUCUGGAACGGUACCA	Cleavage	cdna chromosome:ASM83294v1:15:1588884:1591254:1 gene:Bcin15g04670 gene_biotype:protein_coding transcript_biotype:protein_coding	1
siR10	Bcin16g01770.1	4.5	-1	1	21	1818	1838	UGGUAUUGUUCCGUUCAGGGA	::::.:::.: ::::..:	CUGCUGAGCGGGAAAAUAUUA	Cleavage	cdna chromosome:ASM83294v1:16:713386:716612:-1 gene:Bcin16g01770 gene_biotype:protein_coding transcript_biotype:protein_coding	1
siR10	Bcin06g02780.1	4.5	-1	1	21	1715	1735	UGGUAUUGUUCCGUUCAGGGA	:.: ::::::.: :::::.:	UUCGCGAACGGGAAAAUACUA	Cleavage	cdna chromosome:ASM83294v1:6:943537:947107:1 gene:Bcin06g02780 gene_biotype:protein_coding transcript_biotype:protein_coding	1
siR10	Bcin06g02780.2	4.5	-1	1	21	1715	1735	UGGUAUUGUUCCGUUCAGGGA	:.: ::::::.: :::::.:	UUCGCGAACGGGAAAAUACUA	Cleavage	cdna chromosome:ASM83294v1:6:943537:947107:1 gene:Bcin06g02780 gene_biotype:protein_coding transcript_biotype:protein_coding	1
siR10	Bcin09g06990.1	4.5	-1	1	21	3188	3208	UGGUAUUGUUCCGUUCAGGGA	:.::: :::::. ::::.::	UUCCUUCACGGAGGAAUAUCA	Cleavage	cdna chromosome:ASM83294v1:9:2466155:2469974:1 gene:Bcin09g06990 gene_biotype:protein_coding transcript_biotype:protein_coding	1
siR10	Bcin09g06990.4	4.5	-1	1	21	3242	3262	UGGUAUUGUUCCGUUCAGGGA	:.::: :::::. ::::.::	UUCCUUCACGGAGGAAUAUCA	Cleavage	cdna chromosome:ASM83294v1:9:2466155:2469974:1 gene:Bcin09g06990 gene_biotype:protein_coding transcript_biotype:protein_coding	1
siR10	Bcin09g06990.3	4.5	-1	1	21	3259	3279	UGGUAUUGUUCCGUUCAGGGA	:.::: :::::. ::::.::	UUCCUUCACGGAGGAAUAUCA	Cleavage	cdna chromosome:ASM83294v1:9:2466155:2469974:1 gene:Bcin09g06990 gene_biotype:protein_coding transcript_biotype:protein_coding	1
siR11	Bcin13g01160.1	4.5	-1	1	24	1956	1980	GCACAGAGUAGGAUCACGAG-GCCC	:::: .::::::: .:::::: ::	GGGCAUUCGUGAUGUUACUCUUUGG	Cleavage	cdna chromosome:ASM83294v1:13:436085:439217:1 gene:Bcin13g01160 gene_biotype:protein_coding transcript_biotype:protein_coding	1
siR11	Bcin05g06130.1	4.5	-1	1	24	591	614	GCACAGAGUAGGAUCACGAGGCCC	::.::::: .:. :::::::	UGCACUUGUGAUAUUGGUCUGUGC	Cleavage	cdna chromosome:ASM83294v1:5:2097855:2099063:-1 gene:Bcin05g06130 gene_biotype:protein_coding transcript_biotype:protein_coding	1
siR11	Bcin09g02940.1	4.5	-1	1	24	192	215	GCACAGAGUAGGAUCACGAGGCCC	.::: ::.::.:.::.: :::	UACUCUCAUGGUCUUGCUUUUUGC	Cleavage	cdna chromosome:ASM83294v1:9:1058564:1059597:-1 gene:Bcin09g02940 gene_biotype:protein_coding transcript_biotype:protein_coding	1
siR11	Bcin08g01830.1	4.5	-1	1	24	1467	1490	GCACAGAGUAGGAUCACGAGGCCC	:.::: :: :.: ::::::::	AUUCUUCGCGACCUUCCUCUGUGC	Cleavage	cdna chromosome:ASM83294v1:8:712368:714650:-1 gene:Bcin08g01830 gene_biotype:protein_coding transcript_biotype:protein_coding	1
siR11	Bcin10g03930.1	4.5	-1	1	24	166	189	GCACAGAGUAGGAUCACGAGGCCC	: :::::: :.:::::: :::	CUGACUCGUGUACUUACUCUAUGC	Cleavage	cdna chromosome:ASM83294v1:10:1509416:1513221:1 gene:Bcin10g03930 gene_biotype:protein_coding transcript_biotype:protein_coding	1
siR11	Bcin10g03930.2	4.5	-1	1	24	166	189	GCACAGAGUAGGAUCACGAGGCCC	: :::::: :.:::::: :::	CUGACUCGUGUACUUACUCUAUGC	Cleavage	cdna chromosome:ASM83294v1:10:1509416:1513221:1 gene:Bcin10g03930 gene_biotype:protein_coding transcript_biotype:protein_coding	1
siR11	Bcin09g03660.1	4.5	-1	1	24	528	551	GCACAGAGUAGGAUCACGAGGCCC	:::::: :.:..::: :::	UUAUAUCGUGAGCUUGUUCUUUGC	Cleavage	cdna chromosome:ASM83294v1:9:1307039:1308848:1 gene:Bcin09g03660 gene_biotype:protein_coding transcript_biotype:protein_coding	1
siR11	Bcin09g03660.4	4.5	-1	1	24	633	656	GCACAGAGUAGGAUCACGAGGCCC	:::::: :.:..::: :::	UUAUAUCGUGAGCUUGUUCUUUGC	Cleavage	cdna chromosome:ASM83294v1:9:1307039:1308848:1 gene:Bcin09g03660 gene_biotype:protein_coding transcript_biotype:protein_coding	1
siR11	Bcin09g03660.3	4.5	-1	1	24	695	718	GCACAGAGUAGGAUCACGAGGCCC	:::::: :.:..::: :::	UUAUAUCGUGAGCUUGUUCUUUGC	Cleavage	cdna chromosome:ASM83294v1:9:1307039:1308848:1 gene:Bcin09g03660 gene_biotype:protein_coding transcript_biotype:protein_coding	1
siR11	Bcin09g03660.2	4.5	-1	1	24	803	826	GCACAGAGUAGGAUCACGAGGCCC	:::::: :.:..::: :::	UUAUAUCGUGAGCUUGUUCUUUGC	Cleavage	cdna chromosome:ASM83294v1:9:1307039:1308848:1 gene:Bcin09g03660 gene_biotype:protein_coding transcript_biotype:protein_coding	1
siR11	Bcin14g04080.1	4.5	-1	1	24	1661	1684	GCACAGAGUAGGAUCACGAGGCCC	.:: ::: ::.:.:::::: :	AUUUCUAGUGCUCUUGCUCUGUUC	Cleavage	cdna chromosome:ASM83294v1:14:1600921:1604629:1 gene:Bcin14g04080 gene_biotype:protein_coding transcript_biotype:protein_coding	1
siR11	Bcin01g02830.1	4.5	-1	1	24	2971	2994	GCACAGAGUAGGAUCACGAGGCCC	:: .::::: :.::::::: ::	GGUGUUCGUGUUUCUACUCUCAGC	Cleavage	cdna chromosome:ASM83294v1:1:1049353:1054829:1 gene:Bcin01g02830 gene_biotype:protein_coding transcript_biotype:protein_coding	1
siR11	Bcin08g07040.3	4.5	-1	1	24	3536	3559	GCACAGAGUAGGAUCACGAGGCCC	:.:::: . :::::::::.	UUUAAUUGUGACUGUACUCUGUGU	Translation	cdna chromosome:ASM83294v1:8:2577836:2582094:-1 gene:Bcin08g07040 gene_biotype:protein_coding transcript_biotype:protein_coding	1
siR11	Bcin08g07040.1	4.5	-1	1	24	3584	3607	GCACAGAGUAGGAUCACGAGGCCC	:.:::: . :::::::::.	UUUAAUUGUGACUGUACUCUGUGU	Translation	cdna chromosome:ASM83294v1:8:2577836:2582094:-1 gene:Bcin08g07040 gene_biotype:protein_coding transcript_biotype:protein_coding	1
siR11	Bcin08g07040.2	4.5	-1	1	24	3625	3648	GCACAGAGUAGGAUCACGAGGCCC	:.:::: . :::::::::.	UUUAAUUGUGACUGUACUCUGUGU	Translation	cdna chromosome:ASM83294v1:8:2577836:2582094:-1 gene:Bcin08g07040 gene_biotype:protein_coding transcript_biotype:protein_coding	1
siR11	Bcin03g01750.1	4.5	-1	1	24	1615	1637	GCACAGAGUAGGAUCACGAGGCCC	.:::::: :.:::::.::: :	UUUUCUCGUG-UUCUACUUUGUCC	Cleavage	cdna chromosome:ASM83294v1:3:585793:590112:-1 gene:Bcin03g01750 gene_biotype:protein_coding transcript_biotype:protein_coding	1
siR11	Bcin08g03320.2	4.5	-1	1	24	1202	1225	GCACAGAGUAGGAUCACGAGGCCC	: : :.: :::..::.::::: :	CGUCGUUGAGAUUUUAUUCUGUAC	Cleavage	cdna chromosome:ASM83294v1:8:1278323:1279796:-1 gene:Bcin08g03320 gene_biotype:protein_coding transcript_biotype:protein_coding	1
siR11	Bcin08g03320.1	4.5	-1	1	24	1340	1363	GCACAGAGUAGGAUCACGAGGCCC	: : :.: :::..::.::::: :	CGUCGUUGAGAUUUUAUUCUGUAC	Cleavage	cdna chromosome:ASM83294v1:8:1278323:1279796:-1 gene:Bcin08g03320 gene_biotype:protein_coding transcript_biotype:protein_coding	1
siR11	Bcin16g00570.1	4.5	-1	1	24	410	433	GCACAGAGUAGGAUCACGAGGCCC	:::: : ::.:.:::: :::	UCUACUCGAGUUCUUGCUCUUUGC	Cleavage	cdna chromosome:ASM83294v1:16:268297:270121:-1 gene:Bcin16g00570 gene_biotype:protein_coding transcript_biotype:protein_coding	1
siR11	Bcin16g00570.2	4.5	-1	1	24	410	433	GCACAGAGUAGGAUCACGAGGCCC	:::: : ::.:.:::: :::	UCUACUCGAGUUCUUGCUCUUUGC	Cleavage	cdna chromosome:ASM83294v1:16:268297:270121:-1 gene:Bcin16g00570 gene_biotype:protein_coding transcript_biotype:protein_coding	1
siR11	Bcin02g09040.1	4.5	-1	1	24	1114	1137	GCACAGAGUAGGAUCACGAGGCCC	::: :::.:::.::::: :	UCAACUCUAGAUUCUAUUCUGUUC	Cleavage	cdna chromosome:ASM83294v1:2:3203423:3205574:1 gene:Bcin02g09040 gene_biotype:protein_coding transcript_biotype:protein_coding	1
siR11	Bcin10g01550.1	4.5	-1	1	24	642	665	GCACAGAGUAGGAUCACGAGGCCC	: ::: :::::::::::	GCAAGUGGUGCUCCUACUCUGUUG	Cleavage	cdna chromosome:ASM83294v1:10:588814:591242:-1 gene:Bcin10g01550 gene_biotype:protein_coding transcript_biotype:protein_coding	1
siR12	Bcin13g00500.1	4.5	-1	1	22	1068	1089	GAUCCUUCGAUGUCGGCUCUUC	.::::.::::.:::.:::.	AGAGAGUCGACGUCGGAGGGAA	Cleavage	cdna chromosome:ASM83294v1:13:203323:205323:1 gene:Bcin13g00500 gene_biotype:protein_coding transcript_biotype:protein_coding	1
siR12	Bcin15g02260.1	4.5	-1	1	22	961	982	GAUCCUUCGAUGUCGGCUCUUC	:.:::: .::.::.:.: ::::	GGAGAGAUGAUAUUGGAUGAUC	Cleavage	cdna chromosome:ASM83294v1:15:783519:784584:-1 gene:Bcin15g02260 gene_biotype:protein_coding transcript_biotype:protein_coding	1
siR12	Bcin10g06080.1	4.5	-1	1	22	1660	1681	GAUCCUUCGAUGUCGGCUCUUC	::: ::::. ::.:::::::	AAAGCGCCGGAAUUGAAGGAUG	Cleavage	cdna chromosome:ASM83294v1:10:2337929:2342497:-1 gene:Bcin10g06080 gene_biotype:protein_coding transcript_biotype:protein_coding	1
siR12	Bcin02g09210.1	4.5	-1	1	22	1057	1078	GAUCCUUCGAUGUCGGCUCUUC	:.:::.:::: :.:::: ::.	AAGGAGUCGACUUUGAAGCAUU	Translation	cdna chromosome:ASM83294v1:2:3265170:3266403:1 gene:Bcin02g09210 gene_biotype:protein_coding transcript_biotype:protein_coding	1
siR12	Bcin07g05740.1	4.5	-1	1	22	899	920	GAUCCUUCGAUGUCGGCUCUUC	.:::::.:.. ::::: ::::	UGAGAGCUGGUCUCGAAAGAUC	Translation	cdna chromosome:ASM83294v1:7:2125401:2126342:-1 gene:Bcin07g05740 gene_biotype:protein_coding transcript_biotype:protein_coding	1
siR12	Bcin08g04760.1	4.5	-1	1	22	761	782	GAUCCUUCGAUGUCGGCUCUUC	.:::::::::::.:::	GCGAGGCCGACAUCGAGGGAGG	Cleavage	cdna chromosome:ASM83294v1:8:1817097:1818764:-1 gene:Bcin08g04760 gene_biotype:protein_coding transcript_biotype:protein_coding	1
siR12	Bcin02g01210.1	4.5	-1	1	22	1618	1639	GAUCCUUCGAUGUCGGCUCUUC	:. .::::::.:::::: ::	UAGUGGCCGACGUCGAAGUAUG	Cleavage	cdna chromosome:ASM83294v1:2:508330:512816:-1 gene:Bcin02g01210 gene_biotype:protein_coding transcript_biotype:protein_coding	1
siR12	Bcin02g03170.1	4.5	-1	1	22	1824	1845	GAUCCUUCGAUGUCGGCUCUUC	:::::::..::: :::: :.	CCAGAGCCGGUAUCCAAGGCUU	Cleavage	cdna chromosome:ASM83294v1:2:1130418:1132877:-1 gene:Bcin02g03170 gene_biotype:protein_coding transcript_biotype:protein_coding	1
siR12	Bcin01g02070.1	4.5	-1	1	22	719	740	GAUCCUUCGAUGUCGGCUCUUC	:: :: .:::::.::.::::	CAAAAGAUGACAUUGAGGGAUA	Cleavage	cdna chromosome:ASM83294v1:1:795942:797403:1 gene:Bcin01g02070 gene_biotype:protein_coding transcript_biotype:protein_coding	2
siR12	Bcin05g04940.1	4.5	-1	1	22	849	870	GAUCCUUCGAUGUCGGCUCUUC	::::::::::. :::::	UCCGAGCCGACAUUAAAGGAAA	Cleavage	cdna chromosome:ASM83294v1:5:1763430:1764744:1 gene:Bcin05g04940 gene_biotype:protein_coding transcript_biotype:protein_coding	1
siR12	Bcin16g00950.1	4.5	-1	1	22	1491	1512	GAUCCUUCGAUGUCGGCUCUUC	.::::: : :::::.:::: :	CGAGAGCAGUCAUCGGAGGACC	Cleavage	cdna chromosome:ASM83294v1:16:393573:398876:-1 gene:Bcin16g00950 gene_biotype:protein_coding transcript_biotype:protein_coding	1
siR12	Bcin15g03220.1	4.5	-1	1	22	2760	2781	GAUCCUUCGAUGUCGGCUCUUC	.::. :.:.:: ::.::::::	UGAGGACUGGCACCGGAGGAUC	Translation	cdna chromosome:ASM83294v1:15:1124605:1128320:1 gene:Bcin15g03220 gene_biotype:protein_coding transcript_biotype:protein_coding	1
siR12	Bcin05g00850.1	4.5	-1	1	22	2104	2125	GAUCCUUCGAUGUCGGCUCUUC	.:: :..:.:.:.:..:::::	AGAGCGUUGGCGUUGGGGGAUC	Cleavage	cdna chromosome:ASM83294v1:5:353704:356193:-1 gene:Bcin05g00850 gene_biotype:protein_coding transcript_biotype:protein_coding	1
siR12	Bcin13g00390.1	4.5	-1	1	22	534	555	GAUCCUUCGAUGUCGGCUCUUC	::::::::::::::.	UUCCUCGCGACAUCGAAGGAUU	Cleavage	cdna chromosome:ASM83294v1:13:167301:168906:1 gene:Bcin13g00390 gene_biotype:protein_coding transcript_biotype:protein_coding	1
siR12	Bcin14g03590.1	4.5	-1	1	22	748	769	GAUCCUUCGAUGUCGGCUCUUC	:: :::: :: .:.:::::::	GAUGAGCAGAAGUUGAAGGAUG	Cleavage	cdna chromosome:ASM83294v1:14:1369664:1370940:1 gene:Bcin14g03590 gene_biotype:protein_coding transcript_biotype:protein_coding	1
siR12	Bcin13g03990.1	4.5	-1	1	22	2778	2799	GAUCCUUCGAUGUCGGCUCUUC	: .::::.:.::: :::: ::.	GUGGAGCUGGCAUGGAAGAAUU	Cleavage	cdna chromosome:ASM83294v1:13:1406290:1410718:1 gene:Bcin13g03990 gene_biotype:protein_coding transcript_biotype:protein_coding	1
siR12	Bcin02g06750.3	4.5	-1	1	22	166	187	GAUCCUUCGAUGUCGGCUCUUC	:. ::::::..::: :::: :.	GGCGAGCCGGUAUCCAAGGUUU	Cleavage	cdna chromosome:ASM83294v1:2:2357963:2360936:-1 gene:Bcin02g06750 gene_biotype:protein_coding transcript_biotype:protein_coding	1
siR12	Bcin02g06750.2	4.5	-1	1	22	166	187	GAUCCUUCGAUGUCGGCUCUUC	:. ::::::..::: :::: :.	GGCGAGCCGGUAUCCAAGGUUU	Cleavage	cdna chromosome:ASM83294v1:2:2357963:2360936:-1 gene:Bcin02g06750 gene_biotype:protein_coding transcript_biotype:protein_coding	1
siR12	Bcin01g09060.1	4.5	-1	1	22	617	638	GAUCCUUCGAUGUCGGCUCUUC	:::::: ..:::::: :::	AUAGAGCCAGUAUCGAAAGAUG	Cleavage	cdna chromosome:ASM83294v1:1:3155950:3158140:1 gene:Bcin01g09060 gene_biotype:protein_coding transcript_biotype:protein_coding	1
siR13	Bcin07g04660.1	4.5	-1	1	20	1878	1897	CUCGACGGAUCGCACGGCCA	:::::::::::.::.:	CUGCCGUGCGAUCUGUUGCA	Cleavage	cdna chromosome:ASM83294v1:7:1683772:1687951:1 gene:Bcin07g04660 gene_biotype:protein_coding transcript_biotype:protein_coding	1
siR13	Bcin07g04660.2	4.5	-1	1	20	1765	1784	CUCGACGGAUCGCACGGCCA	:::::::::::.::.:	CUGCCGUGCGAUCUGUUGCA	Cleavage	cdna chromosome:ASM83294v1:7:1683772:1687951:1 gene:Bcin07g04660 gene_biotype:protein_coding transcript_biotype:protein_coding	1
siR13	Bcin07g04660.3	4.5	-1	1	20	1521	1540	CUCGACGGAUCGCACGGCCA	:::::::::::.::.:	CUGCCGUGCGAUCUGUUGCA	Cleavage	cdna chromosome:ASM83294v1:7:1683772:1687951:1 gene:Bcin07g04660 gene_biotype:protein_coding transcript_biotype:protein_coding	1
siR13	Bcin05g06740.1	4.5	-1	1	20	662	681	CUCGACGGAUCGCACGGCCA	:::::::. ::::::::	CGGCCGUGUAAUCCGUCGUU	Translation	cdna chromosome:ASM83294v1:5:2320949:2323518:1 gene:Bcin05g06740 gene_biotype:protein_coding transcript_biotype:protein_coding	1
siR13	Bcin09g00750.1	4.5	-1	1	20	219	238	CUCGACGGAUCGCACGGCCA	:.::::::::.::: ::	CACCUGUGCGAUCUGUCAAG	Cleavage	cdna chromosome:ASM83294v1:9:263309:265864:-1 gene:Bcin09g00750 gene_biotype:protein_coding transcript_biotype:protein_coding	1
siR13	Bcin08g03010.1	4.5	-1	1	20	1263	1282	CUCGACGGAUCGCACGGCCA	:.::::::::. :::::	CAACUGUGCGAUCUUUCGAG	Cleavage	cdna chromosome:ASM83294v1:8:1150870:1153298:1 gene:Bcin08g03010 gene_biotype:protein_coding transcript_biotype:protein_coding	1
siR13	Bcin09g00750.2	4.5	-1	1	20	219	238	CUCGACGGAUCGCACGGCCA	:.::::::::.::: ::	CACCUGUGCGAUCUGUCAAG	Cleavage	cdna chromosome:ASM83294v1:9:263309:265864:-1 gene:Bcin09g00750 gene_biotype:protein_coding transcript_biotype:protein_coding	1
siR13	Bcin16g02310.1	4.5	-1	1	20	3183	3202	CUCGACGGAUCGCACGGCCA	::::::: :::.: ::::	GGGCCGUGAGAUUCUUCGAA	Cleavage	cdna chromosome:ASM83294v1:16:895515:900624:1 gene:Bcin16g02310 gene_biotype:protein_coding transcript_biotype:protein_coding	1
siR13	Bcin01g02380.1	4.5	-1	1	20	180	199	CUCGACGGAUCGCACGGCCA	:::.:: :::::: ::::	CGGCUGUACGAUCCAUCGAU	Cleavage	cdna chromosome:ASM83294v1:1:888479:890209:1 gene:Bcin01g02380 gene_biotype:protein_coding transcript_biotype:protein_coding	2
siR13	Bcin06g00760.1	4.5	-1	1	20	252	271	CUCGACGGAUCGCACGGCCA	:::.:::::: : :::::	AGGCUGUGCGAGCGGUCGAU	Cleavage	cdna chromosome:ASM83294v1:6:306221:306748:-1 gene:Bcin06g00760 gene_biotype:protein_coding transcript_biotype:protein_coding	1
siR13	Bcin15g03290.1	4.5	-1	1	20	765	784	CUCGACGGAUCGCACGGCCA	::.:: :::.: .::::.:	CGGUCGGGCGGUGUGUCGGG	Cleavage	cdna chromosome:ASM83294v1:15:1151345:1154603:1 gene:Bcin15g03290 gene_biotype:protein_coding transcript_biotype:protein_coding	1
siR13	Bcin09g05920.1	4.5	-1	1	20	25	44	CUCGACGGAUCGCACGGCCA	:: :::::::::. ::: :	AGGACGUGCGAUCUAUCGUG	Cleavage	cdna chromosome:ASM83294v1:9:2067851:2069674:-1 gene:Bcin09g05920 gene_biotype:protein_coding transcript_biotype:protein_coding	1
siR13	Bcin09g05920.2	4.5	-1	1	20	25	44	CUCGACGGAUCGCACGGCCA	:: :::::::::. ::: :	AGGACGUGCGAUCUAUCGUG	Cleavage	cdna chromosome:ASM83294v1:9:2067851:2069674:-1 gene:Bcin09g05920 gene_biotype:protein_coding transcript_biotype:protein_coding	1
siR13	Bcin11g06420.1	4.5	-1	1	20	2469	2488	CUCGACGGAUCGCACGGCCA	:.: :.:::.:::::::	GAGUCCAGUGAUUCGUCGAG	Cleavage	cdna chromosome:ASM83294v1:11:2272768:2278322:-1 gene:Bcin11g06420 gene_biotype:protein_coding transcript_biotype:protein_coding	1
siR13	Bcin15g01830.1	4.5	-1	1	20	608	627	CUCGACGGAUCGCACGGCCA	:.. :::::.:::::::	AUGUUCAGCGAUUCGUCGAG	Cleavage	cdna chromosome:ASM83294v1:15:638826:640503:1 gene:Bcin15g01830 gene_biotype:protein_coding transcript_biotype:protein_coding	1
siR13	Bcin12g01150.1	4.5	-1	1	20	601	619	CUCGACGGAUCGCACGGCCA	:::: :.:.:.:::::::	AAGCCG-GUGGUUCGUCGAG	Cleavage	cdna chromosome:ASM83294v1:12:393022:395139:-1 gene:Bcin12g01150 gene_biotype:protein_coding transcript_biotype:protein_coding	1
siR14	Bcin04g01160.1	4.5	-1	1	20	1314	1333	GCGCUCUUAGUUCAGUUCGG	:.::::::::. :.: ::::	CUGAACUGAAUGAGGCGCGC	Cleavage	cdna chromosome:ASM83294v1:4:464827:467376:1 gene:Bcin04g01160 gene_biotype:protein_coding transcript_biotype:protein_coding	1
siR14	Bcin01g06300.1	4.5	-1	1	20	317	336	GCGCUCUUAGUUCAGUUCGG	::::.::..:::::::.	ACGAAUUGGGCUAAGAGUUU	Cleavage	cdna chromosome:ASM83294v1:1:2230116:2233554:-1 gene:Bcin01g06300 gene_biotype:protein_coding transcript_biotype:protein_coding	1
siR14	Bcin10g02270.1	4.5	-1	1	20	26	45	GCGCUCUUAGUUCAGUUCGG	::::. ::..::.::.:::	CCGAGGUGGGCUGAGGGCGA	Cleavage	cdna chromosome:ASM83294v1:10:872665:874509:1 gene:Bcin10g02270 gene_biotype:protein_coding transcript_biotype:protein_coding	1
siR14	Bcin03g02860.1	4.5	-1	1	20	2008	2027	GCGCUCUUAGUUCAGUUCGG	: ::::::.: :.::::::	CGGAACUGGAGUGAGAGCGG	Translation	cdna chromosome:ASM83294v1:3:948597:951292:-1 gene:Bcin03g02860 gene_biotype:protein_coding transcript_biotype:protein_coding	1
siR14	Bcin02g01970.1	4.5	-1	1	20	585	604	GCGCUCUUAGUUCAGUUCGG	::::: ::::: :::::. :	CCGAAAUGAACGAAGAGUAC	Cleavage	cdna chromosome:ASM83294v1:2:740982:741992:-1 gene:Bcin02g01970 gene_biotype:protein_coding transcript_biotype:protein_coding	1
siR14	Bcin03g06880.1	4.5	-1	1	20	864	883	GCGCUCUUAGUUCAGUUCGG	:.:: ::::::::.:. .::	CUGACCUGAACUAGGGCUGC	Cleavage	cdna chromosome:ASM83294v1:3:2323182:2324249:1 gene:Bcin03g06880 gene_biotype:protein_coding transcript_biotype:protein_coding	1
siR14	Bcin05g01770.1	4.5	-1	1	20	2279	2298	GCGCUCUUAGUUCAGUUCGG	:::.:. :.:.:.::.:::.	CCGGAUGGGAUUGAGGGCGU	Cleavage	cdna chromosome:ASM83294v1:5:672958:675904:1 gene:Bcin05g01770 gene_biotype:protein_coding transcript_biotype:protein_coding	1
siR14	Bcin10g05560.2	4.5	-1	1	20	1895	1914	GCGCUCUUAGUUCAGUUCGG	:::::: ::: :::::::.	CCGAACGAAACGAAGAGCGU	Cleavage	cdna chromosome:ASM83294v1:10:2091394:2097188:-1 gene:Bcin10g05560 gene_biotype:protein_coding transcript_biotype:protein_coding	1
siR14	Bcin10g05560.1	4.5	-1	1	20	1895	1914	GCGCUCUUAGUUCAGUUCGG	:::::: ::: :::::::.	CCGAACGAAACGAAGAGCGU	Cleavage	cdna chromosome:ASM83294v1:10:2091394:2097188:-1 gene:Bcin10g05560 gene_biotype:protein_coding transcript_biotype:protein_coding	1
siR14	Bcin03g08490.1	4.5	-1	1	20	1921	1940	GCGCUCUUAGUUCAGUUCGG	.:.::::::.: : :::::	GUGGACUGAAUUCACAGCGC	Cleavage	cdna chromosome:ASM83294v1:3:2906607:2910801:-1 gene:Bcin03g08490 gene_biotype:protein_coding transcript_biotype:protein_coding	1
siR14	Bcin05g08130.1	4.5	-1	1	20	3746	3765	GCGCUCUUAGUUCAGUUCGG	: ::: ::..:::::.:.:.	CGGAAGUGGGCUAAGGGUGU	Cleavage	cdna chromosome:ASM83294v1:5:2845333:2849687:1 gene:Bcin05g08130 gene_biotype:protein_coding transcript_biotype:protein_coding	1
siR14	Bcin01g08360.1	4.5	-1	1	20	1612	1631	GCGCUCUUAGUUCAGUUCGG	.: ..:::::.:..:::.:.	UCUGGCUGAAUUGGGAGUGU	Cleavage	cdna chromosome:ASM83294v1:1:2926601:2929572:-1 gene:Bcin01g08360 gene_biotype:protein_coding transcript_biotype:protein_coding	1
siR14	Bcin03g03710.1	4.5	-1	1	20	401	420	GCGCUCUUAGUUCAGUUCGG	::::. ::: :.::::::	GCGAAUGGAAAUGAGAGCGA	Translation	cdna chromosome:ASM83294v1:3:1242052:1244110:-1 gene:Bcin03g03710 gene_biotype:protein_coding transcript_biotype:protein_coding	1
siR14	Bcin15g01150.1	4.5	-1	1	20	4026	4045	GCGCUCUUAGUUCAGUUCGG	.:: :: ::::: ::::::	GUGAUCUCAACUACGAGCGC	Cleavage	cdna chromosome:ASM83294v1:15:429919:435071:1 gene:Bcin15g01150 gene_biotype:protein_coding transcript_biotype:protein_coding	1
siR14	Bcin07g01330.1	4.5	-1	1	20	741	760	GCGCUCUUAGUUCAGUUCGG	.:::. :: .:.:::::::	AUGAAUGGACUUGAGAGCGC	Translation	cdna chromosome:ASM83294v1:7:485990:489690:-1 gene:Bcin07g01330 gene_biotype:protein_coding transcript_biotype:protein_coding	1
siR14	Bcin15g00610.1	4.5	-1	1	20	2458	2477	GCGCUCUUAGUUCAGUUCGG	::.:: :.:. :::::.::	ACGGACAGGAUCAAGAGUGC	Cleavage	cdna chromosome:ASM83294v1:15:233290:237134:-1 gene:Bcin15g00610 gene_biotype:protein_coding transcript_biotype:protein_coding	1
siR14	Bcin04g00260.1	4.5	-1	1	20	191	210	GCGCUCUUAGUUCAGUUCGG	:::.: :..:::::: .::	GCGAGCGGGGCUAAGACUGC	Cleavage	cdna chromosome:ASM83294v1:4:92613:94449:1 gene:Bcin04g00260 gene_biotype:protein_coding transcript_biotype:protein_coding	1
siR14	Bcin10g01840.1	4.5	-1	1	20	795	814	GCGCUCUUAGUUCAGUUCGG	:::: ::.: ::::: :::	GCGAAAUGGAAUAAGACCGC	Translation	cdna chromosome:ASM83294v1:10:704379:706231:-1 gene:Bcin10g01840 gene_biotype:protein_coding transcript_biotype:protein_coding	1
siR14	Bcin02g08300.1	4.5	-1	1	20	2021	2039	GCGCUCUUAGUUCAGUUCGG	:::. ::::: ::::::::	ACGAGAUGAAC-AAGAGCGC	Cleavage	cdna chromosome:ASM83294v1:2:2965745:2970873:1 gene:Bcin02g08300 gene_biotype:protein_coding transcript_biotype:protein_coding	1
siR14	Bcin02g00016.1	4.5	-1	1	20	1448	1467	GCGCUCUUAGUUCAGUUCGG	.: : :::. :::::.::::	UCUACCUGGCCUAAGGGCGC	Translation	cdna chromosome:ASM83294v1:2:57228:60555:1 gene:Bcin02g00016 gene_biotype:protein_coding transcript_biotype:protein_coding	1
siR14	Bcin06g05390.1	4.5	-1	1	20	147	166	GCGCUCUUAGUUCAGUUCGG	.: :: ::::.:.::::: :	UCAAAGUGAAUUGAGAGCUC	Cleavage	cdna chromosome:ASM83294v1:6:1841874:1843360:-1 gene:Bcin06g05390 gene_biotype:protein_coding transcript_biotype:protein_coding	1
siR15	Bcin02g03960.1	4.5	-1	1	21	2435	2455	UCAGAAAUAGAAAUGAACGGA	.: :: ::::::: :::::	CUCUUUGAUUUCUACUUCUGC	Cleavage	cdna chromosome:ASM83294v1:2:1389939:1394313:1 gene:Bcin02g03960 gene_biotype:protein_coding transcript_biotype:protein_coding	2
siR15	Bcin01g04210.1	4.5	-1	1	21	535	555	UCAGAAAUAGAAAUGAACGGA	:.:::::::::. ::: .::.	UUCGUUCAUUUUCAUUAUUGG	Cleavage	cdna chromosome:ASM83294v1:1:1533577:1535761:-1 gene:Bcin01g04210 gene_biotype:protein_coding transcript_biotype:protein_coding	1
siR15	Bcin12g03380.1	4.5	-1	1	21	972	992	UCAGAAAUAGAAAUGAACGGA	::::::.::::: :::::	CCCGUUCGUUUCUUGUUCUGU	Cleavage	cdna chromosome:ASM83294v1:12:1171664:1173349:-1 gene:Bcin12g03380 gene_biotype:protein_coding transcript_biotype:protein_coding	1
siR15	Bcin05g02040.1	4.5	-1	1	21	93	113	UCAGAAAUAGAAAUGAACGGA	::::::.:: : ::::.::.	GCCGUUCGUUACGAUUUUUGG	Translation	cdna chromosome:ASM83294v1:5:754411:755644:1 gene:Bcin05g02040 gene_biotype:protein_coding transcript_biotype:protein_coding	1
siR15	Bcin07g00010.1	4.5	-1	1	21	1415	1435	UCAGAAAUAGAAAUGAACGGA	::. :.::::::::::: ::	UCUCAUUAUUUCUAUUUCAGA	Cleavage	cdna chromosome:ASM83294v1:7:11162:12694:1 gene:Bcin07g00010 gene_biotype:protein_coding transcript_biotype:protein_coding	1
siR15	Bcin01g03350.1	4.5	-1	1	21	1125	1145	UCAGAAAUAGAAAUGAACGGA	:.: :::.:::.:.::: ::.	UUCUUUCGUUUUUGUUUGUGG	Cleavage	cdna chromosome:ASM83294v1:1:1192062:1193944:1 gene:Bcin01g03350 gene_biotype:protein_coding transcript_biotype:protein_coding	1
siR15	Bcin07g01120.1	4.5	-1	1	21	819	839	UCAGAAAUAGAAAUGAACGGA	:.:::: .::::::: ::: :	UUCGUUGGUUUCUAUAUCUCA	Cleavage	cdna chromosome:ASM83294v1:7:408170:410537:-1 gene:Bcin07g01120 gene_biotype:protein_coding transcript_biotype:protein_coding	1
siR15	Bcin08g06890.1	4.5	-1	1	21	114	134	UCAGAAAUAGAAAUGAACGGA	:..:: :::::.:.:::. ::	UUUGUACAUUUUUGUUUUCGA	Cleavage	cdna chromosome:ASM83294v1:8:2540166:2542638:1 gene:Bcin08g06890 gene_biotype:protein_coding transcript_biotype:protein_coding	1
siR15	Bcin15g05190.1	4.5	-1	1	21	128	148	UCAGAAAUAGAAAUGAACGGA	:.:::. :::: :::::::	CCUGUUUCUUUCAAUUUCUGC	Cleavage	cdna chromosome:ASM83294v1:15:1798575:1800324:1 gene:Bcin15g05190 gene_biotype:protein_coding transcript_biotype:protein_coding	1
siR15	Bcin07g00640.1	4.5	-1	1	21	386	406	UCAGAAAUAGAAAUGAACGGA	::.::::.:::::.::	CCAUUUUAUUUUUAUUUUUGU	Cleavage	cdna chromosome:ASM83294v1:7:232428:234472:1 gene:Bcin07g00640 gene_biotype:protein_coding transcript_biotype:protein_coding	1
siR15	Bcin06g04800.1	4.5	-1	1	21	1532	1551	UCAGAAAUAGAAAUGAACGGA	::.:::: :::.:: ::::::	UCUGUUC-UUUUUACUUCUGA	Cleavage	cdna chromosome:ASM83294v1:6:1629211:1631401:1 gene:Bcin06g04800 gene_biotype:protein_coding transcript_biotype:protein_coding	1
siR15	Bcin05g06720.1	4.5	-1	1	21	5886	5906	UCAGAAAUAGAAAUGAACGGA	:.::::::.:::.:::	UGGCGUUAUUUCUGUUUUUGA	Cleavage	cdna chromosome:ASM83294v1:5:2311472:2317595:-1 gene:Bcin05g06720 gene_biotype:protein_coding transcript_biotype:protein_coding	1
siR15	Bcin03g04620.1	4.5	-1	1	21	153	173	UCAGAAAUAGAAAUGAACGGA	::.::: :::::::::.	ACGAUUUAUUACUAUUUCUGG	Translation	cdna chromosome:ASM83294v1:3:1541100:1542990:1 gene:Bcin03g04620 gene_biotype:protein_coding transcript_biotype:protein_coding	1
siR15	Bcin14g03170.1	4.5	-1	1	21	62	82	UCAGAAAUAGAAAUGAACGGA	.:::::.::: :: ::.::.	GUCGUUCGUUUGUAAUUUUGG	Translation	cdna chromosome:ASM83294v1:14:1202050:1204346:1 gene:Bcin14g03170 gene_biotype:protein_coding transcript_biotype:protein_coding	1
siR15	Bcin13g00340.1	4.5	-1	1	21	210	230	UCAGAAAUAGAAAUGAACGGA	..::::::::. :::.:::	CUUGUUCAUUUUGCUUUUUGA	Cleavage	cdna chromosome:ASM83294v1:13:154381:156698:1 gene:Bcin13g00340 gene_biotype:protein_coding transcript_biotype:protein_coding	1
siR15	Bcin12g03300.1	4.5	-1	1	21	1577	1597	UCAGAAAUAGAAAUGAACGGA	..:::.:::: :::::: :.	AUUGUUUAUUUGUAUUUCCGG	Translation	cdna chromosome:ASM83294v1:12:1149969:1152506:1 gene:Bcin12g03300 gene_biotype:protein_coding transcript_biotype:protein_coding	1
siR15	Bcin02g09280.1	4.5	-1	1	21	44	64	UCAGAAAUAGAAAUGAACGGA	..::::.::::: :: .:::	CUUGUUCGUUUCUUUUCUUGA	Cleavage	cdna chromosome:ASM83294v1:2:3289398:3293779:-1 gene:Bcin02g09280 gene_biotype:protein_coding transcript_biotype:protein_coding	2
siR15	Bcin02g09280.1	4.5	-1	1	21	2494	2514	UCAGAAAUAGAAAUGAACGGA	:: ::::: ::::::::	GCACUUGAUUUCCAUUUCUGA	Cleavage	cdna chromosome:ASM83294v1:2:3289398:3293779:-1 gene:Bcin02g09280 gene_biotype:protein_coding transcript_biotype:protein_coding	2
siR15	Bcin01g05270.1	4.5	-1	1	21	2335	2355	UCAGAAAUAGAAAUGAACGGA	:::::::::.: ::.::.	GGCGUUCAUUUUUUAUUUUGG	Cleavage	cdna chromosome:ASM83294v1:1:1871480:1874161:1 gene:Bcin01g05270 gene_biotype:protein_coding transcript_biotype:protein_coding	1
siR15	Bcin08g04340.1	4.5	-1	1	21	273	293	UCAGAAAUAGAAAUGAACGGA	..::: ::: .:::::.::.	AUUGUUGAUUGUUAUUUUUGG	Translation	cdna chromosome:ASM83294v1:8:1706166:1707225:1 gene:Bcin08g04340 gene_biotype:protein_coding transcript_biotype:protein_coding	1
siR15	Bcin02g05740.1	4.5	-1	1	21	145	165	UCAGAAAUAGAAAUGAACGGA	:. : :. ::::::::::::	UUGGAUUUUUUCUAUUUCUGU	Cleavage	cdna chromosome:ASM83294v1:2:2059377:2061748:1 gene:Bcin02g05740 gene_biotype:protein_coding transcript_biotype:protein_coding	1
siR15	Bcin08g01720.1	4.5	-1	1	21	1216	1236	UCAGAAAUAGAAAUGAACGGA	:.: : . ::::::::::::	UUCUUAUUUUUCUAUUUCUGU	Cleavage	cdna chromosome:ASM83294v1:8:659696:662443:1 gene:Bcin08g01720 gene_biotype:protein_coding transcript_biotype:protein_coding	1
siR15	Bcin06g01890.1	4.5	-1	1	21	674	694	UCAGAAAUAGAAAUGAACGGA	..:::: :::: :::::::	CUUGUUCCUUUCACUUUCUGA	Cleavage	cdna chromosome:ASM83294v1:6:665408:668498:1 gene:Bcin06g01890 gene_biotype:protein_coding transcript_biotype:protein_coding	1
siR2	Bcin03g07520.1	4.5	-1	1	21	864	884	AGCGGGGUAGAGGAAUUGGUC	:::::.:: ::::.:: .:::	GACCAGUUACUCUGCCAUGCU	Cleavage	cdna chromosome:ASM83294v1:3:2534792:2537302:1 gene:Bcin03g07520 gene_biotype:protein_coding transcript_biotype:protein_coding	1
siR2	Bcin05g02520.1	4.5	-1	1	21	1828	1848	AGCGGGGUAGAGGAAUUGGUC	::.: .:::::::::..::.	GAUCCGUUCCUCUACUUCGUA	Cleavage	cdna chromosome:ASM83294v1:5:923824:926162:1 gene:Bcin05g02520 gene_biotype:protein_coding transcript_biotype:protein_coding	1
siR2	Bcin02g08990.1	4.5	-1	1	21	137	157	AGCGGGGUAGAGGAAUUGGUC	:...:::::.::::.:.. ::	GGUUAAUUCUUCUAUCUUCCU	Cleavage	cdna chromosome:ASM83294v1:2:3191217:3192805:1 gene:Bcin02g08990 gene_biotype:protein_coding transcript_biotype:protein_coding	1
siR2	Bcin05g00300.1	4.5	-1	1	21	1474	1494	AGCGGGGUAGAGGAAUUGGUC	::::::: . :.:::.:::.:	GACCAAUAUGUUUACUCCGUU	Cleavage	cdna chromosome:ASM83294v1:5:129476:131557:1 gene:Bcin05g00300 gene_biotype:protein_coding transcript_biotype:protein_coding	1
siR2	Bcin07g00980.1	4.5	-1	1	21	471	491	AGCGGGGUAGAGGAAUUGGUC	:.:::::::.:::... .:.:	GGCCAAUUCUUCUGUUAUGUU	Cleavage	cdna chromosome:ASM83294v1:7:354314:356794:-1 gene:Bcin07g00980 gene_biotype:protein_coding transcript_biotype:protein_coding	1
siR2	Bcin13g05360.2	4.5	-1	1	21	432	453	AGCGGGGUAG-AGGAAUUGGUC	::::::::: :::::.:::	ACCCAAUUCCUACUACCUCGCC	Translation	cdna chromosome:ASM83294v1:13:2002871:2007226:-1 gene:Bcin13g05360 gene_biotype:protein_coding transcript_biotype:protein_coding	1
siR2	Bcin13g05360.1	4.5	-1	1	21	551	572	AGCGGGGUAG-AGGAAUUGGUC	::::::::: :::::.:::	ACCCAAUUCCUACUACCUCGCC	Translation	cdna chromosome:ASM83294v1:13:2002871:2007227:-1 gene:Bcin13g05360 gene_biotype:protein_coding transcript_biotype:protein_coding	1
siR2	Bcin07g06990.1	4.5	-1	1	21	460	480	AGCGGGGUAGAGGAAUUGGUC	::::::::.:::.:: . ::	UACCAAUUCUUCUGCCAUUCU	Cleavage	cdna chromosome:ASM83294v1:7:2587916:2590520:1 gene:Bcin07g06990 gene_biotype:protein_coding transcript_biotype:protein_coding	1
siR2	Bcin01g04370.1	4.5	-1	1	21	1872	1892	AGCGGGGUAGAGGAAUUGGUC	:.::::::::: .:.:: ::	AAUCAAUUCCUCGGCUCCCCU	Cleavage	cdna chromosome:ASM83294v1:1:1586424:1588921:-1 gene:Bcin01g04370 gene_biotype:protein_coding transcript_biotype:protein_coding	1
siR2	Bcin05g06820.1	4.5	-1	1	21	570	590	AGCGGGGUAGAGGAAUUGGUC	:.:::: :: ::::.:::::	GGCCAAGUCGCCUACUCCGCU	Translation	cdna chromosome:ASM83294v1:5:2345370:2346892:1 gene:Bcin05g06820 gene_biotype:protein_coding transcript_biotype:protein_coding	1
siR2	Bcin10g01710.1	4.5	-1	1	21	98	118	AGCGGGGUAGAGGAAUUGGUC	::::::.:::: :..:::	UUCCAAUUUCUCUUGCUUGCU	Cleavage	cdna chromosome:ASM83294v1:10:664233:667647:-1 gene:Bcin10g01710 gene_biotype:protein_coding transcript_biotype:protein_coding	2
siR2	Bcin06g06770.1	4.5	-1	1	21	1224	1244	AGCGGGGUAGAGGAAUUGGUC	:: ::: : ::.::::.::::	GAACAAAUACUUUACCUCGCU	Cleavage	cdna chromosome:ASM83294v1:6:2375853:2377655:-1 gene:Bcin06g06770 gene_biotype:protein_coding transcript_biotype:protein_coding	1
siR2	Bcin06g06920.1	4.5	-1	1	21	2625	2645	AGCGGGGUAGAGGAAUUGGUC	:.. :::::.::: ::.::.:	GGUGAAUUCUUCUCCCUCGUU	Cleavage	cdna chromosome:ASM83294v1:6:2417697:2422118:-1 gene:Bcin06g06920 gene_biotype:protein_coding transcript_biotype:protein_coding	1
siR2	Bcin15g01500.1	4.5	-1	1	21	342	362	AGCGGGGUAGAGGAAUUGGUC	:: .:: : :::::::.::::	GAAUAACUACUCUACCUCGCU	Cleavage	cdna chromosome:ASM83294v1:15:551411:556785:1 gene:Bcin15g01500 gene_biotype:protein_coding transcript_biotype:protein_coding	1
siR2	Bcin14g04970.1	4.5	-1	1	21	891	911	AGCGGGGUAGAGGAAUUGGUC	: :.::.:: ::::..:::	CCCAAGUUUCUAUACCUUGCU	Translation	cdna chromosome:ASM83294v1:14:1921618:1924290:-1 gene:Bcin14g04970 gene_biotype:protein_coding transcript_biotype:protein_coding	2
siR2	Bcin10g04920.1	4.5	-1	1	21	365	385	AGCGGGGUAGAGGAAUUGGUC	: :::: ::::.::::.::	GCCCAACUCCUUUACCUCGAA	Cleavage	cdna chromosome:ASM83294v1:10:1866609:1868027:1 gene:Bcin10g04920 gene_biotype:protein_coding transcript_biotype:protein_coding	1
siR2	Bcin03g05900.1	4.5	-1	1	21	439	459	AGCGGGGUAGAGGAAUUGGUC	:: ::::::::: .::::.	CACAAAUUCCUCUUUCCCGUC	Cleavage	cdna chromosome:ASM83294v1:3:1974366:1976707:1 gene:Bcin03g05900 gene_biotype:protein_coding transcript_biotype:protein_coding	1
siR2	Bcin15g02180.1	4.5	-1	1	21	822	842	AGCGGGGUAGAGGAAUUGGUC	:::: :::::: :.:.:::	CACCACUUCCUCCAUCUCGCG	Cleavage	cdna chromosome:ASM83294v1:15:750996:757073:-1 gene:Bcin15g02180 gene_biotype:protein_coding transcript_biotype:protein_coding	1
siR2	Bcin02g09340.1	4.5	-1	1	21	59	79	AGCGGGGUAGAGGAAUUGGUC	::::::..:: :::.::.	UUCCAAUUUUUCAACCUCGUG	Cleavage	cdna chromosome:ASM83294v1:2:3306508:3310140:1 gene:Bcin02g09340 gene_biotype:protein_coding transcript_biotype:protein_coding	2
siR2	Bcin05g05080.3	4.5	-1	1	21	2605	2625	AGCGGGGUAGAGGAAUUGGUC	::.: ::::::..::::	ACCCGACACCUCUAUUCCGCC	Cleavage	cdna chromosome:ASM83294v1:5:1802047:1806715:-1 gene:Bcin05g05080 gene_biotype:protein_coding transcript_biotype:protein_coding	2
siR2	Bcin05g05080.2	4.5	-1	1	21	2538	2558	AGCGGGGUAGAGGAAUUGGUC	::.: ::::::..::::	ACCCGACACCUCUAUUCCGCC	Cleavage	cdna chromosome:ASM83294v1:5:1802047:1806715:-1 gene:Bcin05g05080 gene_biotype:protein_coding transcript_biotype:protein_coding	2
siR2	Bcin05g05080.1	4.5	-1	1	21	2440	2460	AGCGGGGUAGAGGAAUUGGUC	::.: ::::::..::::	ACCCGACACCUCUAUUCCGCC	Cleavage	cdna chromosome:ASM83294v1:5:1802047:1806715:-1 gene:Bcin05g05080 gene_biotype:protein_coding transcript_biotype:protein_coding	2
siR2	Bcin10g04920.2	4.5	-1	1	21	210	230	AGCGGGGUAGAGGAAUUGGUC	: :::: ::::.::::.::	GCCCAACUCCUUUACCUCGAA	Cleavage	cdna chromosome:ASM83294v1:10:1866816:1868438:1 gene:Bcin10g04920 gene_biotype:protein_coding transcript_biotype:protein_coding	1
siR2	Bcin02g00760.1	4.5	-1	1	21	314	334	AGCGGGGUAGAGGAAUUGGUC	:::: :::::: :.::: ::	CACCACUUCCUCGAUCCCUCU	Cleavage	cdna chromosome:ASM83294v1:2:356890:358247:1 gene:Bcin02g00760 gene_biotype:protein_coding transcript_biotype:protein_coding	1
siR2	Bcin01g07970.1	4.5	-1	1	21	5126	5146	AGCGGGGUAGAGGAAUUGGUC	..::::::.:.: .:..:::	AGUCAAUUCUUUUUUCUUGCU	Cleavage	cdna chromosome:ASM83294v1:1:2787974:2793754:1 gene:Bcin01g07970 gene_biotype:protein_coding transcript_biotype:protein_coding	1
siR2	Bcin02g02570.1	4.5	-1	1	21	416	436	AGCGGGGUAGAGGAAUUGGUC	:::::: ::::: .::: ::	CACCAAUCCCUCUCUCCCUCU	Cleavage	cdna chromosome:ASM83294v1:2:929634:931426:-1 gene:Bcin02g02570 gene_biotype:protein_coding transcript_biotype:protein_coding	1
siR2	Bcin05g06950.1	4.5	-1	1	21	592	612	AGCGGGGUAGAGGAAUUGGUC	::: ::::::::. ::: ::	CACCUAUUCCUCUGACCCUCU	Cleavage	cdna chromosome:ASM83294v1:5:2424731:2426411:1 gene:Bcin05g06950 gene_biotype:protein_coding transcript_biotype:protein_coding	1
siR2	Bcin09g04710.2	4.5	-1	1	21	646	666	AGCGGGGUAGAGGAAUUGGUC	..:::::. :.:::::: ::	UGUCAAUUUGUUUACCCCCCU	Cleavage	cdna chromosome:ASM83294v1:9:1650947:1656270:1 gene:Bcin09g04710 gene_biotype:protein_coding transcript_biotype:protein_coding	1
siR2	Bcin09g04710.1	4.5	-1	1	21	646	666	AGCGGGGUAGAGGAAUUGGUC	..:::::. :.:::::: ::	UGUCAAUUUGUUUACCCCCCU	Cleavage	cdna chromosome:ASM83294v1:9:1650947:1656270:1 gene:Bcin09g04710 gene_biotype:protein_coding transcript_biotype:protein_coding	1
siR2	Bcin09g04710.3	4.5	-1	1	21	646	666	AGCGGGGUAGAGGAAUUGGUC	..:::::. :.:::::: ::	UGUCAAUUUGUUUACCCCCCU	Cleavage	cdna chromosome:ASM83294v1:9:1650947:1656270:1 gene:Bcin09g04710 gene_biotype:protein_coding transcript_biotype:protein_coding	1
siR2	Bcin15g02070.1	4.5	-1	1	21	3686	3706	AGCGGGGUAGAGGAAUUGGUC	.:...:: .::::::..:::	UGCUGGUUAUUCUACCUUGCU	Cleavage	cdna chromosome:ASM83294v1:15:708161:712884:1 gene:Bcin15g02070 gene_biotype:protein_coding transcript_biotype:protein_coding	1
siR2	Bcin12g05070.1	4.5	-1	1	21	2717	2737	AGCGGGGUAGAGGAAUUGGUC	...::::.:::::..:: .:	AGUUAAUUUCUCUAUUCCCUU	Cleavage	cdna chromosome:ASM83294v1:12:1714080:1718578:1 gene:Bcin12g05070 gene_biotype:protein_coding transcript_biotype:protein_coding	1
siR2	Bcin06g03880.1	4.5	-1	1	21	439	459	AGCGGGGUAGAGGAAUUGGUC	:: :.::.::::.:::: .:	CACGAGUUUCUCUGCCCCAUU	Cleavage	cdna chromosome:ASM83294v1:6:1337293:1339907:-1 gene:Bcin06g03880 gene_biotype:protein_coding transcript_biotype:protein_coding	1
siR2	Bcin06g04330.1	4.5	-1	1	21	2060	2080	AGCGGGGUAGAGGAAUUGGUC	:.:::: :: :::::::: :	AAUCAAUACCCCUACCCCGAU	Translation	cdna chromosome:ASM83294v1:6:1484387:1487323:-1 gene:Bcin06g04330 gene_biotype:protein_coding transcript_biotype:protein_coding	1
siR2	Bcin09g02630.1	4.5	-1	1	21	115	135	AGCGGGGUAGAGGAAUUGGUC	:::: :::::.:. .:.:::	UACCAUUUCCUUUGAUCUGCU	Cleavage	cdna chromosome:ASM83294v1:9:948403:951540:1 gene:Bcin09g02630 gene_biotype:protein_coding transcript_biotype:protein_coding	1
siR2	Bcin16g01500.1	4.5	-1	1	21	1627	1647	AGCGGGGUAGAGGAAUUGGUC	.:::::::.:: :::.. ::	AGCCAAUUCUUCCACCUUCCU	Cleavage	cdna chromosome:ASM83294v1:16:599716:602939:-1 gene:Bcin16g01500 gene_biotype:protein_coding transcript_biotype:protein_coding	1
siR2	Bcin01g00920.1	4.5	-1	1	21	76	96	AGCGGGGUAGAGGAAUUGGUC	..:::::.::::....: ::	AGUCAAUUUCUCUGUUUCUCU	Cleavage	cdna chromosome:ASM83294v1:1:358980:360240:-1 gene:Bcin01g00920 gene_biotype:protein_coding transcript_biotype:protein_coding	1
siR2	Bcin12g01900.1	4.5	-1	1	21	447	467	AGCGGGGUAGAGGAAUUGGUC	::.. :::.::::::.: ::	UACUGCUUCUUCUACCUCUCU	Cleavage	cdna chromosome:ASM83294v1:12:659693:660971:-1 gene:Bcin12g01900 gene_biotype:protein_coding transcript_biotype:protein_coding	1
siR2	Bcin16g01080.1	4.5	-1	1	21	653	673	AGCGGGGUAGAGGAAUUGGUC	.:::::.::: :::..::	AUUCAAUUUCUCAACCUUGCC	Cleavage	cdna chromosome:ASM83294v1:16:437006:446337:1 gene:Bcin16g01080 gene_biotype:protein_coding transcript_biotype:protein_coding	1
siR3	Bcin04g06430.1	4.5	-1	1	21	5705	5725	UUUGAAAAAGAGGAUUCCGGG	:..:::::.::.:::: .::	CUUGGAAUUCUUUUUUAUAAU	Cleavage	cdna chromosome:ASM83294v1:4:2212542:2218616:1 gene:Bcin04g06430 gene_biotype:protein_coding transcript_biotype:protein_coding	1
siR3	Bcin03g02760.1	4.5	-1	1	21	243	263	UUUGAAAAAGAGGAUUCCGGG	:.::::::..:.::: : :::	CUCGGAAUUUUUUUUAUAAAA	Cleavage	cdna chromosome:ASM83294v1:3:908258:910794:-1 gene:Bcin03g02760 gene_biotype:protein_coding transcript_biotype:protein_coding	1
siR3	Bcin13g02690.1	4.5	-1	1	21	937	957	UUUGAAAAAGAGGAUUCCGGG	:::::.: ::::: ::: :::	CCCGGGACCCUCUCUUUGAAA	Cleavage	cdna chromosome:ASM83294v1:13:924874:927533:1 gene:Bcin13g02690 gene_biotype:protein_coding transcript_biotype:protein_coding	1
siR3	Bcin03g08150.1	4.5	-1	1	21	836	856	UUUGAAAAAGAGGAUUCCGGG	::: :::::::::: :: .::	CCCAGAAUCCUCUUGUUAGAA	Cleavage	cdna chromosome:ASM83294v1:3:2803898:2808293:1 gene:Bcin03g08150 gene_biotype:protein_coding transcript_biotype:protein_coding	1
siR3	Bcin06g07600.1	4.5	-1	1	21	47	67	UUUGAAAAAGAGGAUUCCGGG	:.: ::.::::.:: :::::	CUCAGAGUCCUUUUGUUCAAC	Cleavage	cdna chromosome:ASM83294v1:6:2682559:2683968:1 gene:Bcin06g07600 gene_biotype:protein_coding transcript_biotype:protein_coding	1
siR3	Bcin13g03910.1	4.5	-1	1	21	1490	1510	UUUGAAAAAGAGGAUUCCGGG	:.:::: :.:::: : :::::	CUCGGAUUUCUCUCUGUCAAA	Cleavage	cdna chromosome:ASM83294v1:13:1371349:1373930:1 gene:Bcin13g03910 gene_biotype:protein_coding transcript_biotype:protein_coding	1
siR3	Bcin01g08890.1	4.5	-1	1	21	997	1017	UUUGAAAAAGAGGAUUCCGGG	:.:: ::::.:::: : ::::	CUCGCAAUCUUCUUCUCCAAA	Cleavage	cdna chromosome:ASM83294v1:1:3087203:3090263:1 gene:Bcin01g08890 gene_biotype:protein_coding transcript_biotype:protein_coding	1
siR3	Bcin01g08880.2	4.5	-1	1	21	1007	1027	UUUGAAAAAGAGGAUUCCGGG	:.:: ::::.:::: : ::::	CUCGCAAUCUUCUUCUCCAAA	Cleavage	cdna chromosome:ASM83294v1:1:3087203:3090263:1 gene:Bcin01g08890 gene_biotype:protein_coding transcript_biotype:protein_coding	1
siR3	Bcin01g08880.3	4.5	-1	1	21	1185	1205	UUUGAAAAAGAGGAUUCCGGG	:.:: ::::.:::: : ::::	CUCGCAAUCUUCUUCUCCAAA	Cleavage	cdna chromosome:ASM83294v1:1:3087203:3090263:1 gene:Bcin01g08890 gene_biotype:protein_coding transcript_biotype:protein_coding	1
siR3	Bcin06g06070.1	4.5	-1	1	21	1069	1089	UUUGAAAAAGAGGAUUCCGGG	...:::.::.::::: :...:	UUUGGAGUCUUCUUUAUUGGA	Cleavage	cdna chromosome:ASM83294v1:6:2123563:2126858:-1 gene:Bcin06g06070 gene_biotype:protein_coding transcript_biotype:protein_coding	1
siR3	Bcin01g00970.1	4.5	-1	1	21	2795	2815	UUUGAAAAAGAGGAUUCCGGG	:..::.: ..:::::::...:	CUUGGGAGUUUCUUUUUUGGA	Cleavage	cdna chromosome:ASM83294v1:1:388750:392087:1 gene:Bcin01g00970 gene_biotype:protein_coding transcript_biotype:protein_coding	1
siR3	Bcin05g02830.1	4.5	-1	1	21	4421	4441	UUUGAAAAAGAGGAUUCCGGG	..:::.:::: . ::::::.:	UUCGGGAUCCGUAUUUUCAGA	Translation	cdna chromosome:ASM83294v1:5:1030871:1035546:1 gene:Bcin05g02830 gene_biotype:protein_coding transcript_biotype:protein_coding	1
siR3	Bcin04g00640.1	4.5	-1	1	21	4059	4079	UUUGAAAAAGAGGAUUCCGGG	:.:: ::: :::::: ::::.	CUCGUAAUGCUCUUUCUCAAG	Cleavage	cdna chromosome:ASM83294v1:4:237643:246603:1 gene:Bcin04g00640 gene_biotype:protein_coding transcript_biotype:protein_coding	1
siR3	Bcin02g01100.1	4.5	-1	1	21	463	483	UUUGAAAAAGAGGAUUCCGGG	:::::::::::::: :	CAGCAAAUCCUCUUUUUCACA	Cleavage	cdna chromosome:ASM83294v1:2:469270:470402:-1 gene:Bcin02g01100 gene_biotype:protein_coding transcript_biotype:protein_coding	1
siR3	Bcin02g02050.1	4.5	-1	1	21	100	120	UUUGAAAAAGAGGAUUCCGGG	::::::: ::::::::	UUUCCAAUCCUCAUUUUCAAA	Cleavage	cdna chromosome:ASM83294v1:2:762555:763544:1 gene:Bcin02g02050 gene_biotype:protein_coding transcript_biotype:protein_coding	1
siR3	Bcin05g06830.1	4.5	-1	1	21	169	189	UUUGAAAAAGAGGAUUCCGGG	::::::: ::::::::	AACCAAAUCCUCCUUUUCAAA	Cleavage	cdna chromosome:ASM83294v1:5:2348301:2349514:1 gene:Bcin05g06830 gene_biotype:protein_coding transcript_biotype:protein_coding	1
siR3	Bcin06g00880.1	4.5	-1	1	21	77	97	UUUGAAAAAGAGGAUUCCGGG	::: :::.: :::: :::::	GCCGCAAUUCACUUUAUCAAA	Translation	cdna chromosome:ASM83294v1:6:338839:340383:-1 gene:Bcin06g00880 gene_biotype:protein_coding transcript_biotype:protein_coding	1
siR3	Bcin06g02010.1	4.5	-1	1	21	388	408	UUUGAAAAAGAGGAUUCCGGG	: :::.:::::::: :...:	GCGGGAGUCCUCUUUCUUGGA	Cleavage	cdna chromosome:ASM83294v1:6:712325:714077:1 gene:Bcin06g02010 gene_biotype:protein_coding transcript_biotype:protein_coding	1
siR3	Bcin13g03630.1	4.5	-1	1	21	311	332	UUUGAAAAAGAGGAUUC-CGGG	.::: :. ::.::::::::::.	UCCGAGGCUCUUCUUUUUCAAG	Cleavage	cdna chromosome:ASM83294v1:13:1259977:1261813:-1 gene:Bcin13g03630 gene_biotype:protein_coding transcript_biotype:protein_coding	1
siR3	Bcin16g01660.1	4.5	-1	1	21	67	87	UUUGAAAAAGAGGAUUCCGGG	...: ::::::. :::::::	UUUGAAAUCCUUCUUUUCAAC	Cleavage	cdna chromosome:ASM83294v1:16:676920:679282:-1 gene:Bcin16g01660 gene_biotype:protein_coding transcript_biotype:protein_coding	1
siR3	Bcin13g05750.1	4.5	-1	1	21	264	284	UUUGAAAAAGAGGAUUCCGGG	... :::::.:::: :::::	UUUUGAAUCUUCUUGUUCAAC	Cleavage	cdna chromosome:ASM83294v1:13:2172081:2175237:1 gene:Bcin13g05750 gene_biotype:protein_coding transcript_biotype:protein_coding	1
siR3	Bcin16g00320.1	4.5	-1	1	21	2047	2067	UUUGAAAAAGAGGAUUCCGGG	..:::::. ::::::::.:	AUUGGAAUUGGCUUUUUCAGA	Translation	cdna chromosome:ASM83294v1:16:188442:191816:1 gene:Bcin16g00320 gene_biotype:protein_coding transcript_biotype:protein_coding	1
siR3	Bcin16g00320.2	4.5	-1	1	21	2052	2072	UUUGAAAAAGAGGAUUCCGGG	..:::::. ::::::::.:	AUUGGAAUUGGCUUUUUCAGA	Translation	cdna chromosome:ASM83294v1:16:188442:191816:1 gene:Bcin16g00320 gene_biotype:protein_coding transcript_biotype:protein_coding	1
siR3	Bcin05g06880.1	4.5	-1	1	21	397	417	UUUGAAAAAGAGGAUUCCGGG	::: .:: :::::::: :::	GCCGCGAUACUCUUUUUGAAA	Cleavage	cdna chromosome:ASM83294v1:5:2385169:2389985:-1 gene:Bcin05g06880 gene_biotype:protein_coding transcript_biotype:protein_coding	1
siR3	Bcin05g06880.2	4.5	-1	1	21	397	417	UUUGAAAAAGAGGAUUCCGGG	::: .:: :::::::: :::	GCCGCGAUACUCUUUUUGAAA	Cleavage	cdna chromosome:ASM83294v1:5:2385169:2389985:-1 gene:Bcin05g06880 gene_biotype:protein_coding transcript_biotype:protein_coding	1
siR3	Bcin08g06640.1	4.5	-1	1	21	78	98	UUUGAAAAAGAGGAUUCCGGG	..::.:::::: : ::::.:	GUUGGGAUCCUCAUCUUCAGA	Cleavage	cdna chromosome:ASM83294v1:8:2437478:2443182:-1 gene:Bcin08g06640 gene_biotype:protein_coding transcript_biotype:protein_coding	1
siR3	Bcin04g05860.2	4.5	-1	1	21	243	263	UUUGAAAAAGAGGAUUCCGGG	..:: :::::::::: :.::	UUCGAAAUCCUCUUUGACGAA	Cleavage	cdna chromosome:ASM83294v1:4:2025404:2026179:1 gene:Bcin04g05860 gene_biotype:protein_coding transcript_biotype:protein_coding	1
siR3	Bcin04g05860.1	4.5	-1	1	21	320	340	UUUGAAAAAGAGGAUUCCGGG	..:: :::::::::: :.::	UUCGAAAUCCUCUUUGACGAA	Cleavage	cdna chromosome:ASM83294v1:4:2025081:2026179:1 gene:Bcin04g05860 gene_biotype:protein_coding transcript_biotype:protein_coding	1
siR3	Bcin14g04060.1	4.5	-1	1	21	97	117	UUUGAAAAAGAGGAUUCCGGG	: ::::::.: .:: ::::.:	CACGGAAUUCCUUUCUUCAGA	Translation	cdna chromosome:ASM83294v1:14:1595187:1596445:1 gene:Bcin14g04060 gene_biotype:protein_coding transcript_biotype:protein_coding	1
siR3	Bcin09g04400.1	4.5	-1	1	21	194	214	UUUGAAAAAGAGGAUUCCGGG	::::::::.: :::: ::	AGAGGAAUCCUUUAUUUCCAA	Cleavage	cdna chromosome:ASM83294v1:9:1541942:1543387:-1 gene:Bcin09g04400 gene_biotype:protein_coding transcript_biotype:protein_coding	1
siR3	Bcin11g03760.1	4.5	-1	1	21	1038	1058	UUUGAAAAAGAGGAUUCCGGG	..::::: . :::: ::::::	UUCGGAAAUGUCUUCUUCAAA	Cleavage	cdna chromosome:ASM83294v1:11:1326513:1329009:1 gene:Bcin11g03760 gene_biotype:protein_coding transcript_biotype:protein_coding	1
siR3	Bcin07g03780.1	4.5	-1	1	21	1567	1587	UUUGAAAAAGAGGAUUCCGGG	..:::: ::.::: :::...:	UUCGGAUUCUUCUGUUUUGGA	Cleavage	cdna chromosome:ASM83294v1:7:1353918:1356010:-1 gene:Bcin07g03780 gene_biotype:protein_coding transcript_biotype:protein_coding	1
siR3	Bcin07g03780.2	4.5	-1	1	21	1621	1641	UUUGAAAAAGAGGAUUCCGGG	..:::: ::.::: :::...:	UUCGGAUUCUUCUGUUUUGGA	Cleavage	cdna chromosome:ASM83294v1:7:1353918:1356010:-1 gene:Bcin07g03780 gene_biotype:protein_coding transcript_biotype:protein_coding	1
siR3	Bcin16g04870.1	4.5	-1	1	21	1159	1179	UUUGAAAAAGAGGAUUCCGGG	: .::.:: .:::::: ::::	CGUGGGAUAUUCUUUUCCAAA	Cleavage	cdna chromosome:ASM83294v1:16:1774160:1776536:-1 gene:Bcin16g04870 gene_biotype:protein_coding transcript_biotype:protein_coding	1
siR3	Bcin07g03830.1	4.5	-1	1	21	493	513	UUUGAAAAAGAGGAUUCCGGG	:. :::: :.:. ::::::::	CUAGGAAACUUUAUUUUCAAA	Cleavage	cdna chromosome:ASM83294v1:7:1375261:1378547:1 gene:Bcin07g03830 gene_biotype:protein_coding transcript_biotype:protein_coding	1
siR3	Bcin07g03830.2	4.5	-1	1	21	493	513	UUUGAAAAAGAGGAUUCCGGG	:. :::: :.:. ::::::::	CUAGGAAACUUUAUUUUCAAA	Cleavage	cdna chromosome:ASM83294v1:7:1375261:1378547:1 gene:Bcin07g03830 gene_biotype:protein_coding transcript_biotype:protein_coding	1
siR3	Bcin04g01080.1	4.5	-1	1	21	2806	2826	UUUGAAAAAGAGGAUUCCGGG	::::: .:::::::...:	UGGGGAAUGUUCUUUUUUGGA	Cleavage	cdna chromosome:ASM83294v1:4:429200:432825:1 gene:Bcin04g01080 gene_biotype:protein_coding transcript_biotype:protein_coding	1
siR3	Bcin07g04660.3	4.5	-1	1	21	503	523	UUUGAAAAAGAGGAUUCCGGG	:.: : :::::: ::::.::.	CUCAGCAUCCUCCUUUUUAAG	Cleavage	cdna chromosome:ASM83294v1:7:1683772:1687951:1 gene:Bcin07g04660 gene_biotype:protein_coding transcript_biotype:protein_coding	1
siR3	Bcin07g04660.2	4.5	-1	1	21	747	767	UUUGAAAAAGAGGAUUCCGGG	:.: : :::::: ::::.::.	CUCAGCAUCCUCCUUUUUAAG	Cleavage	cdna chromosome:ASM83294v1:7:1683772:1687951:1 gene:Bcin07g04660 gene_biotype:protein_coding transcript_biotype:protein_coding	1
siR3	Bcin07g05780.1	4.5	-1	1	21	3352	3372	UUUGAAAAAGAGGAUUCCGGG	... ::::: ::: :::::::	UUUCGAAUCGUCUCUUUCAAA	Cleavage	cdna chromosome:ASM83294v1:7:2130863:2134839:1 gene:Bcin07g05780 gene_biotype:protein_coding transcript_biotype:protein_coding	1
siR3	Bcin07g04660.1	4.5	-1	1	21	860	880	UUUGAAAAAGAGGAUUCCGGG	:.: : :::::: ::::.::.	CUCAGCAUCCUCCUUUUUAAG	Cleavage	cdna chromosome:ASM83294v1:7:1683772:1687951:1 gene:Bcin07g04660 gene_biotype:protein_coding transcript_biotype:protein_coding	1
siR3	Bcin16g01550.1	4.5	-1	1	21	3955	3975	UUUGAAAAAGAGGAUUCCGGG	:::.:. ::::::::.:.	AAGGGAGUUGUCUUUUUCGAG	Cleavage	cdna chromosome:ASM83294v1:16:642323:647184:1 gene:Bcin16g01550 gene_biotype:protein_coding transcript_biotype:protein_coding	2
siR3	Bcin16g01550.2	4.5	-1	1	21	4075	4095	UUUGAAAAAGAGGAUUCCGGG	:::.:. ::::::::.:.	AAGGGAGUUGUCUUUUUCGAG	Cleavage	cdna chromosome:ASM83294v1:16:642323:647184:1 gene:Bcin16g01550 gene_biotype:protein_coding transcript_biotype:protein_coding	2
siR3	Bcin07g01960.1	4.5	-1	1	21	3876	3896	UUUGAAAAAGAGGAUUCCGGG	::.::.::.:::::.: :	UUGGGGAUUCUUUUUUUUACA	Cleavage	cdna chromosome:ASM83294v1:7:731923:736602:-1 gene:Bcin07g01960 gene_biotype:protein_coding transcript_biotype:protein_coding	1
siR3	Bcin03g08180.1	4.5	-1	1	21	532	552	UUUGAAAAAGAGGAUUCCGGG	:: .::::::::::::	AAUUCAAAUCUCUUUUUCAAA	Cleavage	cdna chromosome:ASM83294v1:3:2813498:2815724:1 gene:Bcin03g08180 gene_biotype:protein_coding transcript_biotype:protein_coding	1
siR3	Bcin14g01900.1	4.5	-1	1	21	2539	2559	UUUGAAAAAGAGGAUUCCGGG	::::::.. ::: :::.::	UACGGAAUUUCCUUCUUCGAA	Translation	cdna chromosome:ASM83294v1:14:808253:811532:1 gene:Bcin14g01900 gene_biotype:protein_coding transcript_biotype:protein_coding	1
siR4	Bcin04g00980.1	4.5	-1	1	21	3155	3175	AUUCAGAAAAGAUCGUUGUCC	::: ::.: ::::::.::::	GGAGAAUGUUCUUUUUUGAAC	Cleavage	cdna chromosome:ASM83294v1:4:387818:391292:1 gene:Bcin04g00980 gene_biotype:protein_coding transcript_biotype:protein_coding	1
siR4	Bcin04g01080.1	4.5	-1	1	21	2807	2827	AUUCAGAAAAGAUCGUUGUCC	::. ::.: ::::::.::.::	GGGGAAUGUUCUUUUUUGGAU	Cleavage	cdna chromosome:ASM83294v1:4:429200:432825:1 gene:Bcin04g01080 gene_biotype:protein_coding transcript_biotype:protein_coding	1
siR4	Bcin01g01230.1	4.5	-1	1	21	1402	1422	AUUCAGAAAAGAUCGUUGUCC	:.:::.:.:: ::::::.:	UGGCAAUGGUCAUUUCUGGAA	Translation	cdna chromosome:ASM83294v1:1:494692:497022:1 gene:Bcin01g01230 gene_biotype:protein_coding transcript_biotype:protein_coding	1
siR4	Bcin02g04690.1	4.5	-1	1	21	966	986	AUUCAGAAAAGAUCGUUGUCC	::::::.:::::::: :	AUACAACGGUCUUUUCUCAUG	Cleavage	cdna chromosome:ASM83294v1:2:1676782:1678094:-1 gene:Bcin02g04690 gene_biotype:protein_coding transcript_biotype:protein_coding	1
siR4	Bcin01g10120.1	4.5	-1	1	21	1687	1707	AUUCAGAAAAGAUCGUUGUCC	:::::.:::. ::::: :.:	UGACAAUGAUUAUUUCUAAGU	Translation	cdna chromosome:ASM83294v1:1:3533711:3535634:1 gene:Bcin01g10120 gene_biotype:protein_coding transcript_biotype:protein_coding	1
siR4	Bcin08g02230.1	4.5	-1	1	21	6304	6324	AUUCAGAAAAGAUCGUUGUCC	:::::.:::.:: :::.::	AGACAAUGAUUUUACCUGGAU	Cleavage	cdna chromosome:ASM83294v1:8:880722:891109:-1 gene:Bcin08g02230 gene_biotype:protein_coding transcript_biotype:protein_coding	1
siR4	Bcin16g02610.1	4.5	-1	1	21	1682	1702	AUUCAGAAAAGAUCGUUGUCC	::::: :.:.:::::::: :	GGACAUGGGUUUUUUCUGAUU	Cleavage	cdna chromosome:ASM83294v1:16:1017568:1019649:1 gene:Bcin16g02610 gene_biotype:protein_coding transcript_biotype:protein_coding	1
siR4	Bcin07g01060.1	4.5	-1	1	21	1866	1886	AUUCAGAAAAGAUCGUUGUCC	::::. : ::::: :.:::::	GGACGUCAAUCUUCUUUGAAU	Cleavage	cdna chromosome:ASM83294v1:7:387774:392600:-1 gene:Bcin07g01060 gene_biotype:protein_coding transcript_biotype:protein_coding	1
siR4	Bcin12g05440.1	4.5	-1	1	21	2961	2981	AUUCAGAAAAGAUCGUUGUCC	::..: :::.::::.:::.	UGAUGAGGAUUUUUUUUGAGC	Cleavage	cdna chromosome:ASM83294v1:12:1878811:1882065:-1 gene:Bcin12g05440 gene_biotype:protein_coding transcript_biotype:protein_coding	1
siR4	Bcin04g05030.1	4.5	-1	1	21	2282	2301	AUUCAGAAAAGAUCGUUGUCC	::::.:: :::::: :::.::	GGACGAC-AUCUUUGCUGGAU	Cleavage	cdna chromosome:ASM83294v1:4:1734439:1738774:1 gene:Bcin04g05030 gene_biotype:protein_coding transcript_biotype:protein_coding	1
siR4	Bcin06g07390.1	4.5	-1	1	21	1039	1058	AUUCAGAAAAGAUCGUUGUCC	::.:::. :::: ::::::::	GGGCAAU-AUCUGUUCUGAAU	Cleavage	cdna chromosome:ASM83294v1:6:2618930:2623417:1 gene:Bcin06g07390 gene_biotype:protein_coding transcript_biotype:protein_coding	1
siR4	Bcin16g02740.1	4.5	-1	1	21	245	265	AUUCAGAAAAGAUCGUUGUCC	:: : ::.::::.::.::	GAUCACCAAUUUUUUUUGGAU	Cleavage	cdna chromosome:ASM83294v1:16:1072834:1074341:-1 gene:Bcin16g02740 gene_biotype:protein_coding transcript_biotype:protein_coding	2
siR4	Bcin16g02740.2	4.5	-1	1	21	245	265	AUUCAGAAAAGAUCGUUGUCC	:: : ::.::::.::.::	GAUCACCAAUUUUUUUUGGAU	Cleavage	cdna chromosome:ASM83294v1:16:1072834:1074341:-1 gene:Bcin16g02740 gene_biotype:protein_coding transcript_biotype:protein_coding	2
siR4	Bcin07g01260.1	4.5	-1	1	21	371	391	AUUCAGAAAAGAUCGUUGUCC	: :::.::::::::: :: :	UGCCAAUGAUCUUUUCCGAUU	Cleavage	cdna chromosome:ASM83294v1:7:454437:456576:1 gene:Bcin07g01260 gene_biotype:protein_coding transcript_biotype:protein_coding	1
siR4	Bcin05g01280.1	4.5	-1	1	21	146	166	AUUCAGAAAAGAUCGUUGUCC	: ::::::::: :::::.:	UGUCAACGAUCUCCUCUGAGU	Cleavage	cdna chromosome:ASM83294v1:5:518678:520981:-1 gene:Bcin05g01280 gene_biotype:protein_coding transcript_biotype:protein_coding	1
siR4	Bcin16g02850.1	4.5	-1	1	21	1216	1236	AUUCAGAAAAGAUCGUUGUCC	: :.:.:::::::: :::..	GAAUAGCGAUCUUUACUGGGC	Cleavage	cdna chromosome:ASM83294v1:16:1107709:1110268:1 gene:Bcin16g02850 gene_biotype:protein_coding transcript_biotype:protein_coding	1
siR4	Bcin15g05430.1	4.5	-1	1	21	304	324	AUUCAGAAAAGAUCGUUGUCC	::.:::.: ::::::::	UUCAAAUGAUUUCUUCUGAAU	Cleavage	cdna chromosome:ASM83294v1:15:1901125:1904487:-1 gene:Bcin15g05430 gene_biotype:protein_coding transcript_biotype:protein_coding	1
siR4	Bcin14g03150.1	4.5	-1	1	21	1155	1175	AUUCAGAAAAGAUCGUUGUCC	: :.:.::: :::::::.::	GAAUAGCGAGAUUUUCUGGAU	Translation	cdna chromosome:ASM83294v1:14:1190038:1191408:1 gene:Bcin14g03150 gene_biotype:protein_coding transcript_biotype:protein_coding	1
siR4	Bcin02g03520.1	4.5	-1	1	21	44	64	AUUCAGAAAAGAUCGUUGUCC	::::::::.:: :::::	AUACAACGAUUUUACCUGAAG	Cleavage	cdna chromosome:ASM83294v1:2:1257353:1259000:-1 gene:Bcin02g03520 gene_biotype:protein_coding transcript_biotype:protein_coding	1
siR4	Bcin05g03270.1	4.5	-1	1	21	187	207	AUUCAGAAAAGAUCGUUGUCC	:::::::::: ::: :.:	CUUCAACGAUCUUCUCUCAGU	Cleavage	cdna chromosome:ASM83294v1:5:1195497:1197525:1 gene:Bcin05g03270 gene_biotype:protein_coding transcript_biotype:protein_coding	1
siR4	Bcin07g01410.4	4.5	-1	1	21	415	435	AUUCAGAAAAGAUCGUUGUCC	....::.: ::::.:::::	CAGUGGCGGUGUUUUUUGAAU	Translation	cdna chromosome:ASM83294v1:7:517067:519622:1 gene:Bcin07g01410 gene_biotype:protein_coding transcript_biotype:protein_coding	1
siR4	Bcin07g01410.3	4.5	-1	1	21	445	465	AUUCAGAAAAGAUCGUUGUCC	....::.: ::::.:::::	UAGUGGCGGUGUUUUUUGAAU	Translation	cdna chromosome:ASM83294v1:7:517067:519622:1 gene:Bcin07g01410 gene_biotype:protein_coding transcript_biotype:protein_coding	1
siR4	Bcin08g00800.1	4.5	-1	1	21	366	386	AUUCAGAAAAGAUCGUUGUCC	:.::.::: ::::. ::::	CAAUAAUGAUGUUUUUGGAAU	Translation	cdna chromosome:ASM83294v1:8:338578:341088:1 gene:Bcin08g00800 gene_biotype:protein_coding transcript_biotype:protein_coding	1
siR4	Bcin07g01410.1	4.5	-1	1	21	602	622	AUUCAGAAAAGAUCGUUGUCC	....::.: ::::.:::::	UAGUGGCGGUGUUUUUUGAAU	Translation	cdna chromosome:ASM83294v1:7:517067:519622:1 gene:Bcin07g01410 gene_biotype:protein_coding transcript_biotype:protein_coding	1
siR4	Bcin10g01710.1	4.5	-1	1	21	387	407	AUUCAGAAAAGAUCGUUGUCC	::::.:. .:::: :::::	UCACAAUGGAUUUUUGUGAAU	Cleavage	cdna chromosome:ASM83294v1:10:664233:667647:-1 gene:Bcin10g01710 gene_biotype:protein_coding transcript_biotype:protein_coding	1
siR4	Bcin02g04230.2	4.5	-1	1	21	2242	2262	AUUCAGAAAAGAUCGUUGUCC	: .::::::::.::.::	AUCGAUUGAUCUUUUUUGGAU	Cleavage	cdna chromosome:ASM83294v1:2:1484666:1487207:-1 gene:Bcin02g04230 gene_biotype:protein_coding transcript_biotype:protein_coding	1
siR4	Bcin02g04230.1	4.5	-1	1	21	2837	2857	AUUCAGAAAAGAUCGUUGUCC	: .::::::::.::.::	AUCGAUUGAUCUUUUUUGGAU	Cleavage	cdna chromosome:ASM83294v1:2:1484666:1487909:-1 gene:Bcin02g04230 gene_biotype:protein_coding transcript_biotype:protein_coding	1
siR4	Bcin02g08330.1	4.5	-1	1	21	3653	3673	AUUCAGAAAAGAUCGUUGUCC	:. : ::::.::::.::..:	UGGGAUCGAUUUUUUUUGGGU	Cleavage	cdna chromosome:ASM83294v1:2:2981018:2984795:1 gene:Bcin02g08330 gene_biotype:protein_coding transcript_biotype:protein_coding	1
siR4	Bcin02g05580.1	4.5	-1	1	21	608	628	AUUCAGAAAAGAUCGUUGUCC	:.:. ::::::::::: ::	CGGCGUGGAUCUUUUCUGCAU	Cleavage	cdna chromosome:ASM83294v1:2:2008416:2012214:-1 gene:Bcin02g05580 gene_biotype:protein_coding transcript_biotype:protein_coding	1
siR4	Bcin09g01210.1	4.5	-1	1	21	3847	3867	AUUCAGAAAAGAUCGUUGUCC	: :.::: ::.::::.::..	GAAUAACAAUUUUUUUUGGGA	Cleavage	cdna chromosome:ASM83294v1:9:458298:462851:1 gene:Bcin09g01210 gene_biotype:protein_coding transcript_biotype:protein_coding	1
siR4	Bcin04g06060.2	4.5	-1	1	21	136	156	AUUCAGAAAAGAUCGUUGUCC	:::: :.:: :::.::::	AAACAAGGGUCCUUUUUGAAA	Translation	cdna chromosome:ASM83294v1:4:2092405:2096991:-1 gene:Bcin04g06060 gene_biotype:protein_coding transcript_biotype:protein_coding	1
siR4	Bcin04g06060.1	4.5	-1	1	21	136	156	AUUCAGAAAAGAUCGUUGUCC	:::: :.:: :::.::::	AAACAAGGGUCCUUUUUGAAA	Translation	cdna chromosome:ASM83294v1:4:2092405:2096991:-1 gene:Bcin04g06060 gene_biotype:protein_coding transcript_biotype:protein_coding	1
siR4	Bcin10g03440.1	4.5	-1	1	21	1531	1551	AUUCAGAAAAGAUCGUUGUCC	: ::::. :::: ::.::::	GCACAAUUAUCUGUUUUGAAA	Cleavage	cdna chromosome:ASM83294v1:10:1311158:1315694:1 gene:Bcin10g03440 gene_biotype:protein_coding transcript_biotype:protein_coding	1
siR5	Bcin01g10680.1	4.5	-1	1	22	992	1013	UGGGAUGGAGGAAAACGCGAUA	:::::.::: : .:.:::::::	UAUCGUGUUAUGUUUCAUCCCA	Translation	cdna chromosome:ASM83294v1:1:3716272:3718683:1 gene:Bcin01g10680 gene_biotype:protein_coding transcript_biotype:protein_coding	1
siR5	Bcin01g05980.1	4.5	-1	1	22	62	83	UGGGAUGGAGGAAAACGCGAUA	:::. .::: :.::::.:::::	UAUUUUGUUGUUCUCCGUCCCA	Cleavage	cdna chromosome:ASM83294v1:1:2093434:2095108:1 gene:Bcin01g05980 gene_biotype:protein_coding transcript_biotype:protein_coding	1
siR5	Bcin05g07180.2	4.5	-1	1	22	2065	2086	UGGGAUGGAGGAAAACGCGAUA	:::::: :: :.:::::::...	UAUCGCUUUCUUCUCCAUCUUG	Cleavage	cdna chromosome:ASM83294v1:5:2490277:2493828:1 gene:Bcin05g07180 gene_biotype:protein_coding transcript_biotype:protein_coding	1
siR5	Bcin05g07180.1	4.5	-1	1	22	2159	2180	UGGGAUGGAGGAAAACGCGAUA	:::::: :: :.:::::::...	UAUCGCUUUCUUCUCCAUCUUG	Cleavage	cdna chromosome:ASM83294v1:5:2490277:2493828:1 gene:Bcin05g07180 gene_biotype:protein_coding transcript_biotype:protein_coding	1
siR5	Bcin08g02970.1	4.5	-1	1	22	615	636	UGGGAUGGAGGAAAACGCGAUA	:::: .:: :::::. ::::::	UAUCAUGUAUUCCUUAAUCCCA	Cleavage	cdna chromosome:ASM83294v1:8:1124541:1126540:1 gene:Bcin08g02970 gene_biotype:protein_coding transcript_biotype:protein_coding	1
siR5	Bcin09g03640.1	4.5	-1	1	22	88	109	UGGGAUGGAGGAAAACGCGAUA	::. .::::::.::: ::.::	CAUUUUGUUUUCUUCCCUCUCA	Cleavage	cdna chromosome:ASM83294v1:9:1302301:1304640:-1 gene:Bcin09g03640 gene_biotype:protein_coding transcript_biotype:protein_coding	1
siR5	Bcin03g07190.1	4.5	-1	1	22	2695	2716	UGGGAUGGAGGAAAACGCGAUA	.:::.:::::.::.: ::...	CGUCGUGUUUUUCUUCCUCUUG	Cleavage	cdna chromosome:ASM83294v1:3:2435983:2439058:-1 gene:Bcin03g07190 gene_biotype:protein_coding transcript_biotype:protein_coding	1
siR5	Bcin10g03440.1	4.5	-1	1	22	79	100	UGGGAUGGAGGAAAACGCGAUA	: :.::::::::::: ::. .:	UCUUGCGUUUUCCUCGAUUAUA	Cleavage	cdna chromosome:ASM83294v1:10:1311158:1315694:1 gene:Bcin10g03440 gene_biotype:protein_coding transcript_biotype:protein_coding	1
siR5	Bcin04g00190.2	4.5	-1	1	22	2416	2437	UGGGAUGGAGGAAAACGCGAUA	:.:::::::.::: ::.: :	CCUUGCGUUUUUCUCAAUUCGA	Cleavage	cdna chromosome:ASM83294v1:4:72698:76026:-1 gene:Bcin04g00190 gene_biotype:protein_coding transcript_biotype:protein_coding	1
siR5	Bcin04g00190.1	4.5	-1	1	22	2306	2327	UGGGAUGGAGGAAAACGCGAUA	:.:::::::.::: ::.: :	CCUUGCGUUUUUCUCAAUUCGA	Cleavage	cdna chromosome:ASM83294v1:4:72698:76026:-1 gene:Bcin04g00190 gene_biotype:protein_coding transcript_biotype:protein_coding	1
siR5	Bcin15g00560.1	4.5	-1	1	22	30	51	UGGGAUGGAGGAAAACGCGAUA	: :: :::::::. .::::::	UUUCUCGUUUUCUCUCAUCCCU	Cleavage	cdna chromosome:ASM83294v1:15:220983:222082:1 gene:Bcin15g00560 gene_biotype:protein_coding transcript_biotype:protein_coding	1
siR5	Bcin07g02610.2	4.5	-1	1	22	1483	1504	UGGGAUGGAGGAAAACGCGAUA	: :: :::: ::.:.::::::	UUUCCCGUUGUCUUUCAUCCCU	Cleavage	cdna chromosome:ASM83294v1:7:973534:976111:1 gene:Bcin07g02610 gene_biotype:protein_coding transcript_biotype:protein_coding	1
siR5	Bcin01g06150.1	4.5	-1	1	22	86	107	UGGGAUGGAGGAAAACGCGAUA	::: : :::::: .:::::.:	CAUCACCUUUUCCAUCAUCCUA	Cleavage	cdna chromosome:ASM83294v1:1:2163734:2165126:1 gene:Bcin01g06150 gene_biotype:protein_coding transcript_biotype:protein_coding	1
siR5	Bcin08g00550.1	4.5	-1	1	22	2011	2032	UGGGAUGGAGGAAAACGCGAUA	.:.:: :::::.:.:.: :::	GGUUGCAUUUUCUUUCGUACCA	Cleavage	cdna chromosome:ASM83294v1:8:250452:256800:-1 gene:Bcin08g00550 gene_biotype:protein_coding transcript_biotype:protein_coding	1
siR5	Bcin06g05700.1	4.5	-1	1	22	2105	2126	UGGGAUGGAGGAAAACGCGAUA	.::::: ::::.:::: : ::	CGUCGCGAUUUCUUCCAGCGCA	Cleavage	cdna chromosome:ASM83294v1:6:1955971:1959096:1 gene:Bcin06g05700 gene_biotype:protein_coding transcript_biotype:protein_coding	1
siR5	Bcin06g05700.2	4.5	-1	1	22	2124	2145	UGGGAUGGAGGAAAACGCGAUA	.::::: ::::.:::: : ::	CGUCGCGAUUUCUUCCAGCGCA	Cleavage	cdna chromosome:ASM83294v1:6:1956302:1959096:1 gene:Bcin06g05700 gene_biotype:protein_coding transcript_biotype:protein_coding	1
siR5	Bcin08g06620.1	4.5	-1	1	22	2196	2217	UGGGAUGGAGGAAAACGCGAUA	:::: : :::::::::::	CUUCGCUUGUUCCUCCAUCCGU	Cleavage	cdna chromosome:ASM83294v1:8:2426703:2430133:1 gene:Bcin08g06620 gene_biotype:protein_coding transcript_biotype:protein_coding	2
siR5	Bcin08g06620.1	4.5	-1	1	22	6	27	UGGGAUGGAGGAAAACGCGAUA	:::: ::::.: :: :::::	GCUCGCCUUUUUCCCCUUCCCA	Cleavage	cdna chromosome:ASM83294v1:8:2426703:2430133:1 gene:Bcin08g06620 gene_biotype:protein_coding transcript_biotype:protein_coding	2
siR5	Bcin02g02230.1	4.5	-1	1	22	3878	3899	UGGGAUGGAGGAAAACGCGAUA	: :::. :::::.::. ::.::	UUUCGUUUUUUCUUCUUUCUCA	Cleavage	cdna chromosome:ASM83294v1:2:819315:823859:-1 gene:Bcin02g02230 gene_biotype:protein_coding transcript_biotype:protein_coding	2
siR5	Bcin14g04170.1	4.5	-1	1	22	759	780	UGGGAUGGAGGAAAACGCGAUA	::::: : :::::::::.:.	CAUCGCCAUCUCCUCCAUCUCG	Cleavage	cdna chromosome:ASM83294v1:14:1635399:1637025:-1 gene:Bcin14g04170 gene_biotype:protein_coding transcript_biotype:protein_coding	1
siR5	Bcin08g06060.1	4.5	-1	1	22	345	366	UGGGAUGGAGGAAAACGCGAUA	::. ::: :::::: .:::::	CAUUUCGUCUUCCUCAGUCCCA	Cleavage	cdna chromosome:ASM83294v1:8:2265472:2267139:-1 gene:Bcin08g06060 gene_biotype:protein_coding transcript_biotype:protein_coding	2
siR5	Bcin12g04720.1	4.5	-1	1	22	828	849	UGGGAUGGAGGAAAACGCGAUA	::::: ::::::.. :::::	GAUCGCACUUUCCUUUCUCCCA	Cleavage	cdna chromosome:ASM83294v1:12:1597296:1598960:-1 gene:Bcin12g04720 gene_biotype:protein_coding transcript_biotype:protein_coding	1
siR5	Bcin07g02610.1	4.5	-1	1	22	1243	1264	UGGGAUGGAGGAAAACGCGAUA	: :: :::: ::.:.::::::	UUUCCCGUUGUCUUUCAUCCCU	Cleavage	cdna chromosome:ASM83294v1:7:973534:976111:1 gene:Bcin07g02610 gene_biotype:protein_coding transcript_biotype:protein_coding	1
siR5	Bcin08g05880.1	4.5	-1	1	22	118	139	UGGGAUGGAGGAAAACGCGAUA	: :. :::::::.:.: ::.::	UCUUUCGUUUUCUUUCCUCUCA	Cleavage	cdna chromosome:ASM83294v1:8:2199752:2204512:1 gene:Bcin08g05880 gene_biotype:protein_coding transcript_biotype:protein_coding	1
siR5	Bcin10g04040.1	4.5	-1	1	22	1419	1440	UGGGAUGGAGGAAAACGCGAUA	:.:.:: :::.::.::::::	UGUUGCAGCUUCUUCUAUCCCA	Cleavage	cdna chromosome:ASM83294v1:10:1552196:1556755:1 gene:Bcin10g04040 gene_biotype:protein_coding transcript_biotype:protein_coding	1
siR5	Bcin05g04730.1	4.5	-1	1	22	1821	1842	UGGGAUGGAGGAAAACGCGAUA	::::::::::::...:	UCUGCGGUUUUCCUCCAUUUUA	Cleavage	cdna chromosome:ASM83294v1:5:1668777:1672436:-1 gene:Bcin05g04730 gene_biotype:protein_coding transcript_biotype:protein_coding	1
siR5	Bcin05g04730.2	4.5	-1	1	22	1767	1788	UGGGAUGGAGGAAAACGCGAUA	::::::::::::...:	UCUGCGGUUUUCCUCCAUUUUA	Cleavage	cdna chromosome:ASM83294v1:5:1668777:1672436:-1 gene:Bcin05g04730 gene_biotype:protein_coding transcript_biotype:protein_coding	1
siR5	Bcin06g03280.1	4.5	-1	1	22	2456	2477	UGGGAUGGAGGAAAACGCGAUA	::. :::.:::::::: :	ACCCGUCAUUUUCUCCAUCCGA	Cleavage	cdna chromosome:ASM83294v1:6:1146595:1149801:-1 gene:Bcin06g03280 gene_biotype:protein_coding transcript_biotype:protein_coding	1
siR5	Bcin02g04830.1	4.5	-1	1	22	510	531	UGGGAUGGAGGAAAACGCGAUA	::::::.:::::::..	GAAGUCGUUUUUCUCCAUCUUC	Cleavage	cdna chromosome:ASM83294v1:2:1719178:1720737:-1 gene:Bcin02g04830 gene_biotype:protein_coding transcript_biotype:protein_coding	1
siR5	Bcin06g05770.1	4.5	-1	1	22	2313	2334	UGGGAUGGAGGAAAACGCGAUA	:: ::::: :::::::: .:	CCUCACGUUUACCUCCAUCGUA	Cleavage	cdna chromosome:ASM83294v1:6:1975502:1981869:1 gene:Bcin06g05770 gene_biotype:protein_coding transcript_biotype:protein_coding	1
siR5	Bcin14g03390.1	4.5	-1	1	22	616	637	UGGGAUGGAGGAAAACGCGAUA	.:::: :::::.:::::	UCAGAUGUUUACCUCCGUCCCA	Cleavage	cdna chromosome:ASM83294v1:14:1300682:1302731:-1 gene:Bcin14g03390 gene_biotype:protein_coding transcript_biotype:protein_coding	1
siR5	Bcin04g04910.1	4.5	-1	1	22	1636	1657	UGGGAUGGAGGAAAACGCGAUA	::: ::::: .:.:.:.:::	GUUCGAGUUUUAUUUCGUUCCA	Translation	cdna chromosome:ASM83294v1:4:1690106:1692054:1 gene:Bcin04g04910 gene_biotype:protein_coding transcript_biotype:protein_coding	1
siR5	Bcin04g04910.2	4.5	-1	1	22	1696	1717	UGGGAUGGAGGAAAACGCGAUA	::: ::::: .:.:.:.:::	GUUCGAGUUUUAUUUCGUUCCA	Translation	cdna chromosome:ASM83294v1:4:1690106:1692054:1 gene:Bcin04g04910 gene_biotype:protein_coding transcript_biotype:protein_coding	1
siR5	Bcin09g02430.4	4.5	-1	1	22	168	189	UGGGAUGGAGGAAAACGCGAUA	:. ::: :::::::.: ::.:	UGACGCUUUUUCCUUCUUCUCU	Cleavage	cdna chromosome:ASM83294v1:9:873773:878212:1 gene:Bcin09g02430 gene_biotype:protein_coding transcript_biotype:protein_coding	1
siR5	Bcin09g02430.3	4.5	-1	1	22	168	189	UGGGAUGGAGGAAAACGCGAUA	:. ::: :::::::.: ::.:	UGACGCUUUUUCCUUCUUCUCU	Cleavage	cdna chromosome:ASM83294v1:9:873773:878212:1 gene:Bcin09g02430 gene_biotype:protein_coding transcript_biotype:protein_coding	1
siR5	Bcin09g02430.2	4.5	-1	1	22	168	189	UGGGAUGGAGGAAAACGCGAUA	:. ::: :::::::.: ::.:	UGACGCUUUUUCCUUCUUCUCU	Cleavage	cdna chromosome:ASM83294v1:9:873773:878212:1 gene:Bcin09g02430 gene_biotype:protein_coding transcript_biotype:protein_coding	1
siR5	Bcin09g02430.1	4.5	-1	1	22	168	189	UGGGAUGGAGGAAAACGCGAUA	:. ::: :::::::.: ::.:	UGACGCUUUUUCCUUCUUCUCU	Cleavage	cdna chromosome:ASM83294v1:9:873773:878212:1 gene:Bcin09g02430 gene_biotype:protein_coding transcript_biotype:protein_coding	1
siR5	Bcin08g05350.1	4.5	-1	1	22	303	324	UGGGAUGGAGGAAAACGCGAUA	::: : : ::::::::::::	GAUCACUCUCUCCUCCAUCCCA	Cleavage	cdna chromosome:ASM83294v1:8:2019677:2020784:1 gene:Bcin08g05350 gene_biotype:protein_coding transcript_biotype:protein_coding	1
siR5	Bcin07g03790.1	4.5	-1	1	22	483	504	UGGGAUGGAGGAAAACGCGAUA	.: :. :::::: .:::::::	AGUGGUAUUUUCCCUCAUCCCA	Cleavage	cdna chromosome:ASM83294v1:7:1364684:1365546:-1 gene:Bcin07g03790 gene_biotype:protein_coding transcript_biotype:protein_coding	1
siR6	Bcin01g01740.1	4.5	-1	1	21	2528	2548	CAACUAGUGGACGAUCAUGAG	::::::::::. ..:.:::	GUCAUGAUCGUUGGUUGGUUA	Cleavage	cdna chromosome:ASM83294v1:1:677399:680589:1 gene:Bcin01g01740 gene_biotype:protein_coding transcript_biotype:protein_coding	1
siR6	Bcin03g05850.1	4.5	-1	1	21	620	640	CAACUAGUGGACGAUCAUGAG	::.:.:::.:.:.::::	GUGCUGGUUGUCUAUUGGUUG	Cleavage	cdna chromosome:ASM83294v1:3:1958747:1960216:1 gene:Bcin03g05850 gene_biotype:protein_coding transcript_biotype:protein_coding	1
siR6	Bcin12g03890.1	4.5	-1	1	21	1162	1182	CAACUAGUGGACGAUCAUGAG	:::::: ::. :::::::	UGAAUGAUCAUCUUCUAGUUG	Cleavage	cdna chromosome:ASM83294v1:12:1316087:1318799:-1 gene:Bcin12g03890 gene_biotype:protein_coding transcript_biotype:protein_coding	1
siR6	Bcin12g05690.1	4.5	-1	1	21	1160	1180	CAACUAGUGGACGAUCAUGAG	.:::::. ::::.:: :::	UAUAUGAUUCUCCAUUAUUUG	Cleavage	cdna chromosome:ASM83294v1:12:1964879:1966150:1 gene:Bcin12g05690 gene_biotype:protein_coding transcript_biotype:protein_coding	1
siR6	Bcin16g03650.1	4.5	-1	1	21	4787	4807	CAACUAGUGGACGAUCAUGAG	.: :::: : :.:.:::::::	UUGAUGAGCAUUCGCUAGUUG	Cleavage	cdna chromosome:ASM83294v1:16:1366662:1372589:1 gene:Bcin16g03650 gene_biotype:protein_coding transcript_biotype:protein_coding	1
siR6	Bcin16g03650.2	4.5	-1	1	21	4922	4942	CAACUAGUGGACGAUCAUGAG	.: :::: : :.:.:::::::	UUGAUGAGCAUUCGCUAGUUG	Cleavage	cdna chromosome:ASM83294v1:16:1366662:1372589:1 gene:Bcin16g03650 gene_biotype:protein_coding transcript_biotype:protein_coding	1
siR6	Bcin08g00800.1	4.5	-1	1	21	2014	2034	CAACUAGUGGACGAUCAUGAG	.::::::: .::. :::::	ACUAUGAUCGGUCAUAAGUUG	Translation	cdna chromosome:ASM83294v1:8:338578:341088:1 gene:Bcin08g00800 gene_biotype:protein_coding transcript_biotype:protein_coding	1
siR6	Bcin07g00770.1	4.5	-1	1	21	1362	1382	CAACUAGUGGACGAUCAUGAG	: :.: ::::::...:.:::	CCCGUCAUCGUCUGUUGGUUC	Cleavage	cdna chromosome:ASM83294v1:7:284769:286983:1 gene:Bcin07g00770 gene_biotype:protein_coding transcript_biotype:protein_coding	1
siR6	Bcin08g01490.1	4.5	-1	1	21	267	287	CAACUAGUGGACGAUCAUGAG	::: ::.::::.: ::::	GCCAUUAUUGUCCGCAAGUUU	Cleavage	cdna chromosome:ASM83294v1:8:585280:586320:1 gene:Bcin08g01490 gene_biotype:protein_coding transcript_biotype:protein_coding	1
siR6	Bcin03g02370.1	4.5	-1	1	21	1361	1381	CAACUAGUGGACGAUCAUGAG	:.: :::::. :::::::	GACGUUAUCGUUGACUAGUUU	Cleavage	cdna chromosome:ASM83294v1:3:786128:787897:1 gene:Bcin03g02370 gene_biotype:protein_coding transcript_biotype:protein_coding	1
siR6	Bcin09g02510.1	4.5	-1	1	21	4865	4885	CAACUAGUGGACGAUCAUGAG	::: ::::.::.:.:::	GGGAUGCUCGUUCAUUGGUUA	Cleavage	cdna chromosome:ASM83294v1:9:898408:908142:1 gene:Bcin09g02510 gene_biotype:protein_coding transcript_biotype:protein_coding	1
siR6	Bcin07g00710.1	4.5	-1	1	21	625	645	CAACUAGUGGACGAUCAUGAG	::::: :::..:::: ::	UACAUGAACGUUUACUAUUUC	Cleavage	cdna chromosome:ASM83294v1:7:251208:253649:1 gene:Bcin07g00710 gene_biotype:protein_coding transcript_biotype:protein_coding	1
siR6	Bcin04g04980.1	4.5	-1	1	21	4542	4562	CAACUAGUGGACGAUCAUGAG	::::. ::.::.:.::::	AACAUGGGAGUUCAUUGGUUG	Cleavage	cdna chromosome:ASM83294v1:4:1712642:1720193:1 gene:Bcin04g04980 gene_biotype:protein_coding transcript_biotype:protein_coding	1
siR7	Bcin07g03490.1	4.5	-1	1	24	2397	2420	AGGGAUGUGGCGCAGCUUGGUAGC	::::: ::::::...:.:...:	AAUACCAUGCUGCGUUGCGUUUUU	Cleavage	cdna chromosome:ASM83294v1:7:1273643:1276679:-1 gene:Bcin07g03490 gene_biotype:protein_coding transcript_biotype:protein_coding	1
siR7	Bcin07g05890.1	4.5	-1	1	24	375	398	AGGGAUGUGGCGCAGCUUGGUAGC	:::::.::.:::::::..	CUGUCCAAGUUGUGCCACAUUUGA	Cleavage	cdna chromosome:ASM83294v1:7:2175530:2177863:1 gene:Bcin07g05890 gene_biotype:protein_coding transcript_biotype:protein_coding	1
siR7	Bcin01g02390.1	4.5	-1	1	24	1349	1372	AGGGAUGUGGCGCAGCUUGGUAGC	.:.: ::::::::....:::.:	UUUGCAUAGCUGCGCUGUGUCCUU	Cleavage	cdna chromosome:ASM83294v1:1:890924:892984:1 gene:Bcin01g02390 gene_biotype:protein_coding transcript_biotype:protein_coding	1
siR7	Bcin01g02390.2	4.5	-1	1	24	1349	1372	AGGGAUGUGGCGCAGCUUGGUAGC	.:.: ::::::::....:::.:	UUUGCAUAGCUGCGCUGUGUCCUU	Cleavage	cdna chromosome:ASM83294v1:1:890924:892984:1 gene:Bcin01g02390 gene_biotype:protein_coding transcript_biotype:protein_coding	1
siR7	Bcin05g06860.2	4.5	-1	1	24	1809	1832	AGGGAUGUGGCGCAGCUUGGUAGC	.:.: :::: :: :::.:::.::	AUUGCGAAGCCGCCCCAUAUCUCU	Translation	cdna chromosome:ASM83294v1:5:2371000:2375018:-1 gene:Bcin05g06860 gene_biotype:protein_coding transcript_biotype:protein_coding	1
siR7	Bcin05g06860.1	4.5	-1	1	24	1916	1939	AGGGAUGUGGCGCAGCUUGGUAGC	.:.: :::: :: :::.:::.::	AUUGCGAAGCCGCCCCAUAUCUCU	Translation	cdna chromosome:ASM83294v1:5:2371079:2375017:-1 gene:Bcin05g06860 gene_biotype:protein_coding transcript_biotype:protein_coding	1
siR7	Bcin01g00540.1	4.5	-1	1	21	1	21	AGGGAUGUGGCGCAGCUUGGU	.:::.::::::.::. :...:	GCCAGGCUGCGUCAUCUUUUU	Cleavage	cdna chromosome:ASM83294v1:1:232370:235289:1 gene:Bcin01g00540 gene_biotype:protein_coding transcript_biotype:protein_coding	1
siR7	Bcin11g02670.1	4.5	-1	1	24	376	399	AGGGAUGUGGCGCAGCUUGGUAGC	: :: : ::::::.::.::::.	UCAACAAUGCUGCGUCAUAUCCUC	Cleavage	cdna chromosome:ASM83294v1:11:918282:919449:1 gene:Bcin11g02670 gene_biotype:protein_coding transcript_biotype:protein_coding	1
siR7	Bcin12g02700.1	4.5	-1	1	24	1417	1440	AGGGAUGUGGCGCAGCUUGGUAGC	:.:. ::: ::: ::.::::::	AAUGCUUAGCGGCGACAUAUCCCU	Translation	cdna chromosome:ASM83294v1:12:944598:947786:1 gene:Bcin12g02700 gene_biotype:protein_coding transcript_biotype:protein_coding	1
siR7	Bcin12g01910.1	4.5	-1	1	24	1080	1103	AGGGAUGUGGCGCAGCUUGGUAGC	..:.:::: .::.:.::.:.:	CUCGUCGAGCUCUGCUAUAUUCUU	Cleavage	cdna chromosome:ASM83294v1:12:661761:664523:-1 gene:Bcin12g01910 gene_biotype:protein_coding transcript_biotype:protein_coding	1
siR7	Bcin01g03620.1	4.5	-1	1	24	417	440	AGGGAUGUGGCGCAGCUUGGUAGC	::: :::::::. :::::.	GGAUCCAUGCUGCGCUUCAUCCUG	Cleavage	cdna chromosome:ASM83294v1:1:1296756:1297916:-1 gene:Bcin01g03620 gene_biotype:protein_coding transcript_biotype:protein_coding	1
siR8	Bcin11g02040.1	4.5	-1	1	21	633	653	UUGCUAGGUGGGCAAAGGUAA	::. ::::::...:: :::::	UUGGCUUUGCUUGCCGAGCAA	Cleavage	cdna chromosome:ASM83294v1:11:678633:680901:-1 gene:Bcin11g02040 gene_biotype:protein_coding transcript_biotype:protein_coding	1
siR8	Bcin02g09090.1	4.5	-1	1	21	2083	2103	UUGCUAGGUGGGCAAAGGUAA	:: .::::::.:::.:: .::	UUUUCUUUGCUCACUUAAUAA	Cleavage	cdna chromosome:ASM83294v1:2:3218007:3220339:-1 gene:Bcin02g09090 gene_biotype:protein_coding transcript_biotype:protein_coding	1
siR8	Bcin10g04830.1	4.5	-1	1	21	2796	2816	UUGCUAGGUGGGCAAAGGUAA	::.: ::: :.::.::.::::	UUGCAUUUACUCAUCUGGCAA	Cleavage	cdna chromosome:ASM83294v1:10:1841149:1844404:1 gene:Bcin10g04830 gene_biotype:protein_coding transcript_biotype:protein_coding	1
siR8	Bcin06g02860.1	4.5	-1	1	21	5739	5759	UUGCUAGGUGGGCAAAGGUAA	::::. :::...:..:.::::	UUACUGUUGUUUAUUUGGCAA	Cleavage	cdna chromosome:ASM83294v1:6:971901:978675:1 gene:Bcin06g02860 gene_biotype:protein_coding transcript_biotype:protein_coding	1
siR8	Bcin02g00280.1	4.5	-1	1	21	187	207	UUGCUAGGUGGGCAAAGGUAA	:..::::::.. :::.::.:	CUGUCUUUGCUUUCCUGGCGA	Cleavage	cdna chromosome:ASM83294v1:2:206638:208873:1 gene:Bcin02g00280 gene_biotype:protein_coding transcript_biotype:protein_coding	1
siR8	Bcin09g02720.1	4.5	-1	1	21	1853	1873	UUGCUAGGUGGGCAAAGGUAA	:.:::::::. :.::::::	AUGCCUUUGCUGUCUUAGCAA	Translation	cdna chromosome:ASM83294v1:9:980005:982823:1 gene:Bcin09g02720 gene_biotype:protein_coding transcript_biotype:protein_coding	1
siR8	Bcin02g01390.1	4.5	-1	1	21	1630	1651	UUGCUAGGUGGGCAAAG-GUAA	:::: : :: ::::::::::::	UUACUCCUUUCCCACCUAGCAA	Cleavage	cdna chromosome:ASM83294v1:2:560305:563402:-1 gene:Bcin02g01390 gene_biotype:protein_coding transcript_biotype:protein_coding	1
siR8	Bcin08g04020.1	4.5	-1	1	21	829	849	UUGCUAGGUGGGCAAAGGUAA	::.:::::: .::: .::::	AUAUCUUUGCAUACCCGGCAA	Translation	cdna chromosome:ASM83294v1:8:1561280:1564396:-1 gene:Bcin08g04020 gene_biotype:protein_coding transcript_biotype:protein_coding	2
siR8	Bcin08g04020.1	4.5	-1	1	21	790	810	UUGCUAGGUGGGCAAAGGUAA	.:::: ::.::.:.::::	CCCUCUUUCCCUACUUGGCAA	Cleavage	cdna chromosome:ASM83294v1:8:1561280:1564396:-1 gene:Bcin08g04020 gene_biotype:protein_coding transcript_biotype:protein_coding	2
siR8	Bcin16g04480.1	4.5	-1	1	21	1956	1976	UUGCUAGGUGGGCAAAGGUAA	:::::::: :. :.:.::::	GUACCUUUGACUCCUUGGCAA	Cleavage	cdna chromosome:ASM83294v1:16:1638872:1643696:1 gene:Bcin16g04480 gene_biotype:protein_coding transcript_biotype:protein_coding	1
siR8	Bcin11g04060.1	4.5	-1	1	21	89	109	UUGCUAGGUGGGCAAAGGUAA	::.:: ::::::.:: :::	AUAUCUAUGCCCAUCUUGCAC	Cleavage	cdna chromosome:ASM83294v1:11:1517679:1518980:-1 gene:Bcin11g04060 gene_biotype:protein_coding transcript_biotype:protein_coding	1
siR8	Bcin12g00460.1	4.5	-1	1	21	4655	4675	UUGCUAGGUGGGCAAAGGUAA	:::: ::::...:.:.:::	GUACCCUUGCUUGCUUGGCAU	Cleavage	cdna chromosome:ASM83294v1:12:159240:165282:1 gene:Bcin12g00460 gene_biotype:protein_coding transcript_biotype:protein_coding	1
siR8	Bcin12g00460.2	4.5	-1	1	21	5923	5943	UUGCUAGGUGGGCAAAGGUAA	:::: ::::...:.:.:::	GUACCCUUGCUUGCUUGGCAU	Cleavage	cdna chromosome:ASM83294v1:12:157659:165282:1 gene:Bcin12g00460 gene_biotype:protein_coding transcript_biotype:protein_coding	1
siR8	Bcin07g03130.1	4.5	-1	1	21	612	632	UUGCUAGGUGGGCAAAGGUAA	::: ::::..:.:::.: ::	CUACAUUUGUUCGCCUGGAAA	Cleavage	cdna chromosome:ASM83294v1:7:1141058:1142606:1 gene:Bcin07g03130 gene_biotype:protein_coding transcript_biotype:protein_coding	1
siR8	Bcin01g01810.1	4.5	-1	1	21	1923	1943	UUGCUAGGUGGGCAAAGGUAA	: :.::::.:::.::. :::	CUUCUUUUGUCCAUCUGCCAA	Cleavage	cdna chromosome:ASM83294v1:1:701597:707469:1 gene:Bcin01g01810 gene_biotype:protein_coding transcript_biotype:protein_coding	2
siR8	Bcin01g01810.2	4.5	-1	1	21	2036	2056	UUGCUAGGUGGGCAAAGGUAA	: :.::::.:::.::. :::	CUUCUUUUGUCCAUCUGCCAA	Cleavage	cdna chromosome:ASM83294v1:1:701597:707469:1 gene:Bcin01g01810 gene_biotype:protein_coding transcript_biotype:protein_coding	2
siR8	Bcin01g01810.3	4.5	-1	1	21	2191	2211	UUGCUAGGUGGGCAAAGGUAA	: :.::::.:::.::. :::	CUUCUUUUGUCCAUCUGCCAA	Cleavage	cdna chromosome:ASM83294v1:1:701597:707469:1 gene:Bcin01g01810 gene_biotype:protein_coding transcript_biotype:protein_coding	2
siR8	Bcin16g01790.1	4.5	-1	1	21	4337	4357	UUGCUAGGUGGGCAAAGGUAA	::.:: :: :::: ::::::	GUAUCUCUGGCCACAUAGCAA	Cleavage	cdna chromosome:ASM83294v1:16:732566:738091:1 gene:Bcin16g01790 gene_biotype:protein_coding transcript_biotype:protein_coding	1
siR8	Bcin01g01810.4	4.5	-1	1	21	2659	2679	UUGCUAGGUGGGCAAAGGUAA	: :.::::.:::.::. :::	CUUCUUUUGUCCAUCUGCCAA	Cleavage	cdna chromosome:ASM83294v1:1:701597:707469:1 gene:Bcin01g01810 gene_biotype:protein_coding transcript_biotype:protein_coding	2
siR8	Bcin03g05650.1	4.5	-1	1	21	194	214	UUGCUAGGUGGGCAAAGGUAA	.:::::.....::.::::	UAUUCUUUGUUUGUCUGGCAA	Cleavage	cdna chromosome:ASM83294v1:3:1894909:1897092:-1 gene:Bcin03g05650 gene_biotype:protein_coding transcript_biotype:protein_coding	1
siR8	Bcin09g03150.1	4.5	-1	1	21	1939	1959	UUGCUAGGUGGGCAAAGGUAA	:::.: :::.::::::.::	UUAUCAGCGCCUACCUAGUAA	Cleavage	cdna chromosome:ASM83294v1:9:1122527:1124504:-1 gene:Bcin09g03150 gene_biotype:protein_coding transcript_biotype:protein_coding	1
siR8	Bcin08g01000.1	4.5	-1	1	21	485	505	UUGCUAGGUGGGCAAAGGUAA	:..::::::.:. :::::	CAAUUUUUGCCUAUAUAGCAU	Cleavage	cdna chromosome:ASM83294v1:8:401710:403994:1 gene:Bcin08g01000 gene_biotype:protein_coding transcript_biotype:protein_coding	1
siR8	Bcin01g08890.1	4.5	-1	1	21	135	155	UUGCUAGGUGGGCAAAGGUAA	.:.::::::.:.::: ::	GGGCUUUUGCCUAUCUAUCAC	Cleavage	cdna chromosome:ASM83294v1:1:3087203:3090263:1 gene:Bcin01g08890 gene_biotype:protein_coding transcript_biotype:protein_coding	1
siR8	Bcin01g08880.2	4.5	-1	1	21	135	155	UUGCUAGGUGGGCAAAGGUAA	.:.::::::.:.::: ::	GGGCUUUUGCCUAUCUAUCAC	Cleavage	cdna chromosome:ASM83294v1:1:3087203:3090263:1 gene:Bcin01g08890 gene_biotype:protein_coding transcript_biotype:protein_coding	1
siR8	Bcin01g08880.3	4.5	-1	1	21	135	155	UUGCUAGGUGGGCAAAGGUAA	.:.::::::.:.::: ::	GGGCUUUUGCCUAUCUAUCAC	Cleavage	cdna chromosome:ASM83294v1:1:3087203:3090263:1 gene:Bcin01g08890 gene_biotype:protein_coding transcript_biotype:protein_coding	1
siR8	Bcin06g01570.1	4.5	-1	1	21	2354	2374	UUGCUAGGUGGGCAAAGGUAA	:.:::::: :..:.::::	UCCCUUUUGCCAAUUUGGCAA	Translation	cdna chromosome:ASM83294v1:6:558085:561460:-1 gene:Bcin06g01570 gene_biotype:protein_coding transcript_biotype:protein_coding	1
siR8	Bcin04g03230.1	4.5	-1	1	21	517	537	UUGCUAGGUGGGCAAAGGUAA	:::::: ::.::. .::::	AAACCUUUUCCUACUCGGCAA	Cleavage	cdna chromosome:ASM83294v1:4:1171985:1173265:-1 gene:Bcin04g03230 gene_biotype:protein_coding transcript_biotype:protein_coding	1
siR8	Bcin09g05190.2	4.5	-1	1	21	1229	1249	UUGCUAGGUGGGCAAAGGUAA	::.::::: : :.:.::::	CCACUUUUGCACUCUUGGCAA	Translation	cdna chromosome:ASM83294v1:9:1803361:1804856:-1 gene:Bcin09g05190 gene_biotype:protein_coding transcript_biotype:protein_coding	1
siR8	Bcin09g05190.1	4.5	-1	1	21	1229	1249	UUGCUAGGUGGGCAAAGGUAA	::.::::: : :.:.::::	CCACUUUUGCACUCUUGGCAA	Translation	cdna chromosome:ASM83294v1:9:1803361:1804856:-1 gene:Bcin09g05190 gene_biotype:protein_coding transcript_biotype:protein_coding	1
siR8	Bcin06g02960.1	4.5	-1	1	21	614	635	UUGCUAGGUGGGCA-AAGGUAA	::.:: ::::::.::::::.	AUAUCUGGUGCCCAUCUAGCAG	Cleavage	cdna chromosome:ASM83294v1:6:1026680:1028413:1 gene:Bcin06g02960 gene_biotype:protein_coding transcript_biotype:protein_coding	1
siR8	Bcin04g00380.1	4.5	-1	1	21	282	302	UUGCUAGGUGGGCAAAGGUAA	::.::: :.::.:: ::::	ACACUUUUUCUCAUCUUGCAA	Cleavage	cdna chromosome:ASM83294v1:4:152343:153882:1 gene:Bcin04g00380 gene_biotype:protein_coding transcript_biotype:protein_coding	1
siR8	Bcin15g02990.1	4.5	-1	1	19	1	19	UUGCUAGGUGGGCAAAGGU	: :::::::.::::::	GGAUCUGCCCACUUAGCAA	Cleavage	cdna chromosome:ASM83294v1:15:1035674:1038336:1 gene:Bcin15g02990 gene_biotype:protein_coding transcript_biotype:protein_coding	1
siR8	Bcin02g01820.1	4.5	-1	1	21	1732	1752	UUGCUAGGUGGGCAAAGGUAA	:::::: ::. .::.::::	GCACCUUUACCUUUCUGGCAA	Cleavage	cdna chromosome:ASM83294v1:2:701401:703981:-1 gene:Bcin02g01820 gene_biotype:protein_coding transcript_biotype:protein_coding	1
siR8	Bcin13g05750.1	4.5	-1	1	21	3011	3031	UUGCUAGGUGGGCAAAGGUAA	:::::::..: :: :::.:	AAACCUUUGUUCUCCAAGCGA	Cleavage	cdna chromosome:ASM83294v1:13:2172081:2175237:1 gene:Bcin13g05750 gene_biotype:protein_coding transcript_biotype:protein_coding	1
siR8	Bcin14g03050.1	4.5	-1	1	21	1121	1140	UUGCUAGGUGGGCAAAGGUAA	:::::: ::.::.::.::::	UUACCUG-GCUCAUCUGGCAA	Cleavage	cdna chromosome:ASM83294v1:14:1155070:1158756:1 gene:Bcin14g03050 gene_biotype:protein_coding transcript_biotype:protein_coding	1
siR8	Bcin04g04010.1	4.5	-1	1	21	765	785	UUGCUAGGUGGGCAAAGGUAA	::.::::::::.: : .::	GAACUUUUGCCCAUCGAAUAA	Cleavage	cdna chromosome:ASM83294v1:4:1428208:1432096:-1 gene:Bcin04g04010 gene_biotype:protein_coding transcript_biotype:protein_coding	1
siR8	Bcin02g09120.1	4.5	-1	1	21	473	493	UUGCUAGGUGGGCAAAGGUAA	: ::::: ::.::.::: ::	UAACCUUCGCUCAUCUACCAC	Cleavage	cdna chromosome:ASM83294v1:2:3229098:3230895:-1 gene:Bcin02g09120 gene_biotype:protein_coding transcript_biotype:protein_coding	1
siR8	Bcin08g02960.1	4.5	-1	1	21	38	58	UUGCUAGGUGGGCAAAGGUAA	::: :::.::::::.:.	UGUGCUUAGCCUACCUAGUAG	Cleavage	cdna chromosome:ASM83294v1:8:1119223:1121304:1 gene:Bcin08g02960 gene_biotype:protein_coding transcript_biotype:protein_coding	1
siR8	Bcin16g04940.1	4.5	-1	1	21	207	227	UUGCUAGGUGGGCAAAGGUAA	:::. :::.:::::: :::	AUACUACUGCUCACCUAACAA	Cleavage	cdna chromosome:ASM83294v1:16:1799462:1803026:1 gene:Bcin16g04940 gene_biotype:protein_coding transcript_biotype:protein_coding	1
siR8	Bcin16g04940.4	4.5	-1	1	21	207	227	UUGCUAGGUGGGCAAAGGUAA	:::. :::.:::::: :::	AUACUACUGCUCACCUAACAA	Cleavage	cdna chromosome:ASM83294v1:16:1799462:1803026:1 gene:Bcin16g04940 gene_biotype:protein_coding transcript_biotype:protein_coding	1
siR8	Bcin16g04940.2	4.5	-1	1	21	207	227	UUGCUAGGUGGGCAAAGGUAA	:::. :::.:::::: :::	AUACUACUGCUCACCUAACAA	Cleavage	cdna chromosome:ASM83294v1:16:1799462:1803026:1 gene:Bcin16g04940 gene_biotype:protein_coding transcript_biotype:protein_coding	1
siR8	Bcin16g04940.3	4.5	-1	1	21	207	227	UUGCUAGGUGGGCAAAGGUAA	:::. :::.:::::: :::	AUACUACUGCUCACCUAACAA	Cleavage	cdna chromosome:ASM83294v1:16:1799462:1803026:1 gene:Bcin16g04940 gene_biotype:protein_coding transcript_biotype:protein_coding	1
siR8	Bcin02g08160.1	4.5	-1	1	21	1084	1104	UUGCUAGGUGGGCAAAGGUAA	:.:.: :::::::: ::::	AUGCUUGCGCCCACCUUGCAA	Cleavage	cdna chromosome:ASM83294v1:2:2925903:2929215:1 gene:Bcin02g08160 gene_biotype:protein_coding transcript_biotype:protein_coding	1
siR8	Bcin03g05250.1	4.5	-1	1	21	2344	2363	UUGCUAGGUGGGCAAAGGUAA	:.:::::.:. ::::::::	AAAUCUUUGUCU-CCUAGCAA	Cleavage	cdna chromosome:ASM83294v1:3:1773826:1778285:1 gene:Bcin03g05250 gene_biotype:protein_coding transcript_biotype:protein_coding	1
siR8	Bcin07g04980.1	4.5	-1	1	21	1344	1364	UUGCUAGGUGGGCAAAGGUAA	.:: :::::.:::.:::	CACUCUCUGCCCGCCUGGCAC	Cleavage	cdna chromosome:ASM83294v1:7:1791402:1797940:-1 gene:Bcin07g04980 gene_biotype:protein_coding transcript_biotype:protein_coding	1
siR9	Bcin02g07450.1	4.5	-1	1	21	960	980	ACUUUUAAGUCGGUAUGCAAC	::::::::.: :::: :..::	GUUGCAUAUCUACUUCAGGGU	Translation	cdna chromosome:ASM83294v1:2:2650404:2651933:-1 gene:Bcin02g07450 gene_biotype:protein_coding transcript_biotype:protein_coding	1
siR9	Bcin03g03660.1	4.5	-1	1	21	920	941	ACUUUUAAGUCG-GUAUGCAAC	:::: ::: ::.:::::::::	AUUGCUUACACGGCUUAAAAGU	Cleavage	cdna chromosome:ASM83294v1:3:1231681:1234530:1 gene:Bcin03g03660 gene_biotype:protein_coding transcript_biotype:protein_coding	1
siR9	Bcin02g05740.1	4.5	-1	1	21	2231	2251	ACUUUUAAGUCGGUAUGCAAC	:::::::.:::.:::. : :	CUUGCAUAUCGAUUUAGCAUU	Cleavage	cdna chromosome:ASM83294v1:2:2059377:2061748:1 gene:Bcin02g05740 gene_biotype:protein_coding transcript_biotype:protein_coding	1
siR9	Bcin03g08380.1	4.5	-1	1	21	2063	2083	ACUUUUAAGUCGGUAUGCAAC	::::.:.:::.:::::	GCUAGAUACUGGCUUGAAAGU	Cleavage	cdna chromosome:ASM83294v1:3:2869466:2876915:1 gene:Bcin03g08380 gene_biotype:protein_coding transcript_biotype:protein_coding	1
siR9	Bcin15g00270.1	4.5	-1	1	21	706	726	ACUUUUAAGUCGGUAUGCAAC	:::::::::: :::::	GAGUCAUACCGACUAAAAAGG	Cleavage	cdna chromosome:ASM83294v1:15:117766:120803:1 gene:Bcin15g00270 gene_biotype:protein_coding transcript_biotype:protein_coding	1
siR9	Bcin04g00870.1	4.5	-1	1	21	618	638	ACUUUUAAGUCGGUAUGCAAC	::::: .::::::::: : :	UUUGCAGGCCGACUUAAUACU	Cleavage	cdna chromosome:ASM83294v1:4:323336:327545:-1 gene:Bcin04g00870 gene_biotype:protein_coding transcript_biotype:protein_coding	1
siR9	Bcin10g02130.1	4.5	-1	1	21	850	870	ACUUUUAAGUCGGUAUGCAAC	..:.::::.:::::.::	ACAAUGUGCCGAUUUAAAGGU	Cleavage	cdna chromosome:ASM83294v1:10:817136:820241:-1 gene:Bcin10g02130 gene_biotype:protein_coding transcript_biotype:protein_coding	1
siR9	Bcin07g06070.1	4.5	-1	1	21	942	962	ACUUUUAAGUCGGUAUGCAAC	.::::: ::::::.:::	CAAAUAUACCAACUUAAGAGU	Translation	cdna chromosome:ASM83294v1:7:2234285:2236141:-1 gene:Bcin07g06070 gene_biotype:protein_coding transcript_biotype:protein_coding	1
siR9	Bcin05g07560.1	4.5	-1	1	21	837	857	ACUUUUAAGUCGGUAUGCAAC	:::.:::: ::.:::::	GCAACAUGCCGAAUUGAAAGU	Cleavage	cdna chromosome:ASM83294v1:5:2671599:2672998:-1 gene:Bcin05g07560 gene_biotype:protein_coding transcript_biotype:protein_coding	1
siR9	Bcin08g03100.1	4.5	-1	1	21	490	510	ACUUUUAAGUCGGUAUGCAAC	:.::.:.::.::.::::	ACAGUAUGCUGAUUUGAAAGG	Cleavage	cdna chromosome:ASM83294v1:8:1185276:1186113:1 gene:Bcin08g03100 gene_biotype:protein_coding transcript_biotype:protein_coding	1
siR9	Bcin16g04900.1	4.5	-1	1	21	874	894	ACUUUUAAGUCGGUAUGCAAC	:.::.::::. ::.::::	CCAGUAUGCCGAUGUAGAAGU	Cleavage	cdna chromosome:ASM83294v1:16:1781680:1784228:-1 gene:Bcin16g04900 gene_biotype:protein_coding transcript_biotype:protein_coding	1
siR9	Bcin09g00990.1	4.5	-1	1	21	475	495	ACUUUUAAGUCGGUAUGCAAC	::.::.:::.::::. ::	UAAGCGUAUCGAUUUAAGCGU	Cleavage	cdna chromosome:ASM83294v1:9:376793:378901:-1 gene:Bcin09g00990 gene_biotype:protein_coding transcript_biotype:protein_coding	1
siR9	Bcin06g04250.1	4.5	-1	1	21	1962	1982	ACUUUUAAGUCGGUAUGCAAC	:::::: :::.::.::. :	CCUGCAUAACGAUUUGAAGAU	Cleavage	cdna chromosome:ASM83294v1:6:1454367:1456740:1 gene:Bcin06g04250 gene_biotype:protein_coding transcript_biotype:protein_coding	1
siR9	Bcin01g02410.3	4.5	-1	1	21	1399	1419	ACUUUUAAGUCGGUAUGCAAC	:: ::: .::::::..:::	CUUUCAUUUCGACUUGGAAGA	Cleavage	cdna chromosome:ASM83294v1:1:895389:897840:1 gene:Bcin01g02410 gene_biotype:protein_coding transcript_biotype:protein_coding	1
siR9	Bcin01g02410.1	4.5	-1	1	21	1355	1375	ACUUUUAAGUCGGUAUGCAAC	:: ::: .::::::..:::	CUUUCAUUUCGACUUGGAAGA	Cleavage	cdna chromosome:ASM83294v1:1:895655:897840:1 gene:Bcin01g02410 gene_biotype:protein_coding transcript_biotype:protein_coding	1
siR9	Bcin14g04390.1	4.5	-1	1	21	1428	1448	ACUUUUAAGUCGGUAUGCAAC	::::::..::.::...: :	UCUGCAUAUUGAUUUGGGAAU	Cleavage	cdna chromosome:ASM83294v1:14:1722515:1724298:1 gene:Bcin14g04390 gene_biotype:protein_coding transcript_biotype:protein_coding	1
siR9	Bcin01g02410.2	4.5	-1	1	21	1257	1277	ACUUUUAAGUCGGUAUGCAAC	:: ::: .::::::..:::	CUUUCAUUUCGACUUGGAAGA	Cleavage	cdna chromosome:ASM83294v1:1:895389:897840:1 gene:Bcin01g02410 gene_biotype:protein_coding transcript_biotype:protein_coding	1
siR9	Bcin12g02640.1	4.5	-1	1	21	1365	1385	ACUUUUAAGUCGGUAUGCAAC	: ::: :::::: ::.:.::	GGUGCUUACCGAAUUGAGAGA	Cleavage	cdna chromosome:ASM83294v1:12:920478:923524:1 gene:Bcin12g02640 gene_biotype:protein_coding transcript_biotype:protein_coding	1
siR9	Bcin10g01520.1	4.5	-1	1	21	2465	2485	ACUUUUAAGUCGGUAUGCAAC	:: ::::::::::: ::	AGAACAAACCGACUUAAAUGU	Cleavage	cdna chromosome:ASM83294v1:10:580147:582817:-1 gene:Bcin10g01520 gene_biotype:protein_coding transcript_biotype:protein_coding	1
siR9	Bcin04g05430.2	4.5	-1	1	21	1331	1351	ACUUUUAAGUCGGUAUGCAAC	:: :: :.::::::.::: :	CUUUCAAAUCGACUUGAAAAU	Cleavage	cdna chromosome:ASM83294v1:4:1883094:1885314:1 gene:Bcin04g05430 gene_biotype:protein_coding transcript_biotype:protein_coding	1
siR9	Bcin03g04530.1	4.5	-1	1	21	1245	1265	ACUUUUAAGUCGGUAUGCAAC	: :::: ..::.::.::.::	UUGGCAUCUUGAUUUGAAGGU	Cleavage	cdna chromosome:ASM83294v1:3:1503745:1505348:1 gene:Bcin03g04530 gene_biotype:protein_coding transcript_biotype:protein_coding	1
siR9	Bcin11g05470.1	4.5	-1	1	21	771	791	ACUUUUAAGUCGGUAUGCAAC	:: :: :.: ::::.:::::	AUUACAGAUCAACUUGAAAGU	Translation	cdna chromosome:ASM83294v1:11:1949461:1950808:1 gene:Bcin11g05470 gene_biotype:protein_coding transcript_biotype:protein_coding	1
siR9	Bcin09g06190.1	4.5	-1	1	21	1773	1793	ACUUUUAAGUCGGUAUGCAAC	:. :.:.::.:::::.::	AGAGUCUGCUGAUUUAAAGGU	Cleavage	cdna chromosome:ASM83294v1:9:2160024:2167254:1 gene:Bcin09g06190 gene_biotype:protein_coding transcript_biotype:protein_coding	1
siR9	Bcin05g01130.1	4.5	-1	1	21	1799	1819	ACUUUUAAGUCGGUAUGCAAC	::: :.:: ::::::.::	UAUGCCUGCCCACUUAAGAGC	Translation	cdna chromosome:ASM83294v1:5:446633:450953:-1 gene:Bcin05g01130 gene_biotype:protein_coding transcript_biotype:protein_coding	1
siR9	Bcin02g07000.1	4.5	-1	1	21	1871	1891	ACUUUUAAGUCGGUAUGCAAC	: ::. :::::::: ::: ::	GAUGUCUACCGACUCAAAUGU	Cleavage	cdna chromosome:ASM83294v1:2:2474051:2477735:-1 gene:Bcin02g07000 gene_biotype:protein_coding transcript_biotype:protein_coding	1
siR9	Bcin05g07230.1	4.5	-1	1	21	1385	1405	ACUUUUAAGUCGGUAUGCAAC	:::.: .::..::.::::	UAUGCGUUUCGGUUUGAAAGA	Cleavage	cdna chromosome:ASM83294v1:5:2508790:2512431:1 gene:Bcin05g07230 gene_biotype:protein_coding transcript_biotype:protein_coding	1
siR9	Bcin05g07230.2	4.5	-1	1	21	1293	1313	ACUUUUAAGUCGGUAUGCAAC	:::.: .::..::.::::	UAUGCGUUUCGGUUUGAAAGA	Cleavage	cdna chromosome:ASM83294v1:5:2508790:2512431:1 gene:Bcin05g07230 gene_biotype:protein_coding transcript_biotype:protein_coding	1
siR9	Bcin13g05450.1	4.5	-1	1	21	1921	1941	ACUUUUAAGUCGGUAUGCAAC	:: ::.:.::.::..:::	AAUGGAUGCUGAUUUGGAAGA	Cleavage	cdna chromosome:ASM83294v1:13:2070281:2073377:-1 gene:Bcin13g05450 gene_biotype:protein_coding transcript_biotype:protein_coding	1
siR9	Bcin08g00420.1	4.5	-1	1	21	887	907	ACUUUUAAGUCGGUAUGCAAC	: :::.:::: ::.::::	UAUUCAUGCCGAAUUGAAAGA	Cleavage	cdna chromosome:ASM83294v1:8:202845:204874:1 gene:Bcin08g00420 gene_biotype:protein_coding transcript_biotype:protein_coding	1
siR9	Bcin05g01250.1	4.5	-1	1	21	1408	1428	ACUUUUAAGUCGGUAUGCAAC	::: .:: :.::::::::	ACCGCAGGCCAAUUUAAAAGU	Translation	cdna chromosome:ASM83294v1:5:510947:512669:-1 gene:Bcin05g01250 gene_biotype:protein_coding transcript_biotype:protein_coding	1
siR9	Bcin14g00680.1	4.5	-1	1	21	670	690	ACUUUUAAGUCGGUAUGCAAC	:: ::...:::::..:::	UAUGGAUGUUGACUUGGAAGA	Cleavage	cdna chromosome:ASM83294v1:14:304157:305739:1 gene:Bcin14g00680 gene_biotype:protein_coding transcript_biotype:protein_coding	1
miR156d_5p	Bcin13g05540.1	5	-1	1	20	2113	2132	UGACAGAAGAGAGUGAGCAC	:::.::: ::::::.: ::	GUGUUCAAUCUCUUUUAUCU	Cleavage	cdna chromosome:ASM83294v1:13:2110183:2113659:1 gene:Bcin13g05540 gene_biotype:protein_coding transcript_biotype:protein_coding	1
miR156d_5p	Bcin12g05800.1	5	-1	1	20	1529	1548	UGACAGAAGAGAGUGAGCAC	::::::.:.:: :::::	AUGCUCAUUUUCGUCUGUAU	Cleavage	cdna chromosome:ASM83294v1:12:2000476:2003397:1 gene:Bcin12g05800 gene_biotype:protein_coding transcript_biotype:protein_coding	1
miR156d_5p	Bcin02g00850.2	5	-1	1	20	83	102	UGACAGAAGAGAGUGAGCAC	:::.:.:: ::: :.::::.	GUGUUUACACUCAUUUGUCG	Cleavage	cdna chromosome:ASM83294v1:2:383426:387856:1 gene:Bcin02g00850 gene_biotype:protein_coding transcript_biotype:protein_coding	1
miR156d_5p	Bcin02g00850.1	5	-1	1	20	83	102	UGACAGAAGAGAGUGAGCAC	:::.:.:: ::: :.::::.	GUGUUUACACUCAUUUGUCG	Cleavage	cdna chromosome:ASM83294v1:2:383426:387856:1 gene:Bcin02g00850 gene_biotype:protein_coding transcript_biotype:protein_coding	1
miR156d_5p	Bcin11g02820.1	5	-1	1	20	3990	4009	UGACAGAAGAGAGUGAGCAC	:::.:.. :.::::.:::..	GUGUUUGGUUUCUUUUGUUG	Cleavage	cdna chromosome:ASM83294v1:11:967309:971680:1 gene:Bcin11g02820 gene_biotype:protein_coding transcript_biotype:protein_coding	1
miR156d_5p	Bcin01g00930.2	5	-1	1	20	19	37	UGACAGAAGAGAGUGAGCAC	:::::.::: :: :::::::	GUGCUUACU-UCAUCUGUCA	Translation	cdna chromosome:ASM83294v1:1:361502:363069:1 gene:Bcin01g00930 gene_biotype:protein_coding transcript_biotype:protein_coding	1
miR156d_5p	Bcin01g00930.1	5	-1	1	20	19	37	UGACAGAAGAGAGUGAGCAC	:::::.::: :: :::::::	GUGCUUACU-UCAUCUGUCA	Translation	cdna chromosome:ASM83294v1:1:361502:363069:1 gene:Bcin01g00930 gene_biotype:protein_coding transcript_biotype:protein_coding	1
miR156d_5p	Bcin07g01600.1	5	-1	1	20	147	166	UGACAGAAGAGAGUGAGCAC	::::: ::::::: :: ::	GUGCUAACUCUCUACUAUCU	Cleavage	cdna chromosome:ASM83294v1:7:591562:593006:-1 gene:Bcin07g01600 gene_biotype:protein_coding transcript_biotype:protein_coding	1
miR156d_5p	Bcin11g00660.1	5	-1	1	20	1431	1450	UGACAGAAGAGAGUGAGCAC	:::::.:::: :::::	CUAGUCACUUUCUUAUGUCA	Cleavage	cdna chromosome:ASM83294v1:11:212437:214017:1 gene:Bcin11g00660 gene_biotype:protein_coding transcript_biotype:protein_coding	1
miR156d_5p	Bcin12g05460.1	5	-1	1	20	1052	1071	UGACAGAAGAGAGUGAGCAC	::::::::::. ::::	CGCAUCACUCUCUUUGGUCA	Cleavage	cdna chromosome:ASM83294v1:12:1885296:1887512:-1 gene:Bcin12g05460 gene_biotype:protein_coding transcript_biotype:protein_coding	1
miR156d_5p	Bcin01g09580.2	5	-1	1	20	1279	1298	UGACAGAAGAGAGUGAGCAC	:::.:::::::: :::	CAAGUCAUUCUCUUCUAUCA	Cleavage	cdna chromosome:ASM83294v1:1:3329832:3332818:1 gene:Bcin01g09580 gene_biotype:protein_coding transcript_biotype:protein_coding	1
miR156d_5p	Bcin01g09580.1	5	-1	1	20	1286	1305	UGACAGAAGAGAGUGAGCAC	:::.:::::::: :::	CAAGUCAUUCUCUUCUAUCA	Cleavage	cdna chromosome:ASM83294v1:1:3329743:3332818:1 gene:Bcin01g09580 gene_biotype:protein_coding transcript_biotype:protein_coding	1
miR156d_5p	Bcin03g02180.1	5	-1	1	20	77	96	UGACAGAAGAGAGUGAGCAC	::.:::.:.:::: :::	AACCUUACUUUUUUCUUUCA	Cleavage	cdna chromosome:ASM83294v1:3:729352:730730:-1 gene:Bcin03g02180 gene_biotype:protein_coding transcript_biotype:protein_coding	1
miR156d_5p	Bcin12g05430.1	5	-1	1	20	94	113	UGACAGAAGAGAGUGAGCAC	.:::.:.:::: :::::	UCUUUCAUUUUCUUGUGUCA	Cleavage	cdna chromosome:ASM83294v1:12:1877344:1878541:1 gene:Bcin12g05430 gene_biotype:protein_coding transcript_biotype:protein_coding	1
miR156d_5p	Bcin09g06270.1	5	-1	1	20	97	116	UGACAGAAGAGAGUGAGCAC	.:::.:: :::.:::::	AAUUUCAUUCCCUUUUGUCA	Translation	cdna chromosome:ASM83294v1:9:2184628:2186376:1 gene:Bcin09g06270 gene_biotype:protein_coding transcript_biotype:protein_coding	1
miR156d_5p	Bcin12g02230.1	5	-1	1	20	111	130	UGACAGAAGAGAGUGAGCAC	:: :::. :::.:::: :::	GUACUCGAUCUUUUCUUUCA	Cleavage	cdna chromosome:ASM83294v1:12:791583:794026:-1 gene:Bcin12g02230 gene_biotype:protein_coding transcript_biotype:protein_coding	1
miR156d_5p	Bcin14g04430.1	5	-1	1	20	1890	1909	UGACAGAAGAGAGUGAGCAC	: :::.::: ::::.:: ::	GAGCUUACUGUCUUUUGGCA	Translation	cdna chromosome:ASM83294v1:14:1734254:1736920:-1 gene:Bcin14g04430 gene_biotype:protein_coding transcript_biotype:protein_coding	1
miR156d_5p	Bcin08g06020.1	5	-1	1	20	2801	2819	UGACAGAAGAGAGUGAGCAC	:::::: .:.::::.: :::	GUGCUC-UUUUCUUUUAUCA	Cleavage	cdna chromosome:ASM83294v1:8:2246143:2250213:-1 gene:Bcin08g06020 gene_biotype:protein_coding transcript_biotype:protein_coding	2
miR156d_5p	Bcin06g01210.1	5	-1	1	20	1887	1906	UGACAGAAGAGAGUGAGCAC	: :::.::::: :: ::::.	GAGCUUACUCUAUUGUGUCG	Cleavage	cdna chromosome:ASM83294v1:6:439869:443698:1 gene:Bcin06g01210 gene_biotype:protein_coding transcript_biotype:protein_coding	1
miR156d_5p	Bcin16g03580.1	5	-1	1	20	523	542	UGACAGAAGAGAGUGAGCAC	:::.:::::.: .::::	CGGCUUACUCUUUCUUGUCC	Cleavage	cdna chromosome:ASM83294v1:16:1345116:1348916:-1 gene:Bcin16g03580 gene_biotype:protein_coding transcript_biotype:protein_coding	1
miR156d_5p	Bcin01g04270.1	5	-1	1	20	486	505	UGACAGAAGAGAGUGAGCAC	:::.:: ::::.:::.:	CCACUCGCUGUCUUUUGUUA	Translation	cdna chromosome:ASM83294v1:1:1553823:1560325:-1 gene:Bcin01g04270 gene_biotype:protein_coding transcript_biotype:protein_coding	1
miR156d_5p	Bcin04g01730.1	5	-1	1	20	350	369	UGACAGAAGAGAGUGAGCAC	::.:::.: :::::: ::	UUGUUCAUUGUCUUCUCUCU	Translation	cdna chromosome:ASM83294v1:4:681046:682231:1 gene:Bcin04g01730 gene_biotype:protein_coding transcript_biotype:protein_coding	1
miR156d_5p	Bcin11g06360.1	5	-1	1	20	159	178	UGACAGAAGAGAGUGAGCAC	:: :::::.:: ::: ::.	UUGGUCACUUUCGUCUUUCG	Cleavage	cdna chromosome:ASM83294v1:11:2256716:2258489:1 gene:Bcin11g06360 gene_biotype:protein_coding transcript_biotype:protein_coding	1
miR156d_5p	Bcin09g04290.1	5	-1	1	20	483	502	UGACAGAAGAGAGUGAGCAC	:.::. ::::::::: ::	CCGUUCGAUCUCUUCUGCCA	Cleavage	cdna chromosome:ASM83294v1:9:1515802:1517354:-1 gene:Bcin09g04290 gene_biotype:protein_coding transcript_biotype:protein_coding	1
miR156d_5p	Bcin03g04920.1	5	-1	1	20	842	861	UGACAGAAGAGAGUGAGCAC	:.:.:::.::::.: ::.	CCGUUUACUUUCUUUUCUCG	Cleavage	cdna chromosome:ASM83294v1:3:1663617:1665525:1 gene:Bcin03g04920 gene_biotype:protein_coding transcript_biotype:protein_coding	1
miR156d_5p	Bcin12g03320.1	5	-1	1	20	345	364	UGACAGAAGAGAGUGAGCAC	::::::.:.::::: ::	AUGCUCAUUUUCUUCACUCU	Cleavage	cdna chromosome:ASM83294v1:12:1154513:1156396:-1 gene:Bcin12g03320 gene_biotype:protein_coding transcript_biotype:protein_coding	1
miR156d_5p	Bcin02g08930.1	5	-1	1	20	778	797	UGACAGAAGAGAGUGAGCAC	:.:..:::::::.:: .:	UAGUUUGCUCUCUUUUGGUA	Cleavage	cdna chromosome:ASM83294v1:2:3174262:3176496:-1 gene:Bcin02g08930 gene_biotype:protein_coding transcript_biotype:protein_coding	1
miR156d_5p	Bcin05g01980.1	5	-1	1	20	1110	1129	UGACAGAAGAGAGUGAGCAC	:.:::.: ::::::: ::	CCGUUCAUUAUCUUCUGCCA	Translation	cdna chromosome:ASM83294v1:5:743872:746024:-1 gene:Bcin05g01980 gene_biotype:protein_coding transcript_biotype:protein_coding	1
miR156d_5p	Bcin04g04490.1	5	-1	1	20	40	59	UGACAGAAGAGAGUGAGCAC	: :::::::::::::	UACAUAACUCUCUUCUGUCC	Cleavage	cdna chromosome:ASM83294v1:4:1570992:1573745:1 gene:Bcin04g04490 gene_biotype:protein_coding transcript_biotype:protein_coding	1
miR156d_5p	Bcin14g00520.2	5	-1	1	20	2262	2281	UGACAGAAGAGAGUGAGCAC	::::.:::::::.: : :	CAGCUCGCUCUCUUUUCUGA	Cleavage	cdna chromosome:ASM83294v1:14:199070:201885:1 gene:Bcin14g00520 gene_biotype:protein_coding transcript_biotype:protein_coding	1
miR156d_5p	Bcin01g09590.2	5	-1	1	20	95	114	UGACAGAAGAGAGUGAGCAC	::::..: :::::::::	CUGCUUGCAAUCUUCUGUCC	Translation	cdna chromosome:ASM83294v1:1:3333724:3336840:1 gene:Bcin01g09590 gene_biotype:protein_coding transcript_biotype:protein_coding	1
miR156d_5p	Bcin14g00520.1	5	-1	1	20	2393	2412	UGACAGAAGAGAGUGAGCAC	::::.:::::::.: : :	CAGCUCGCUCUCUUUUCUGA	Cleavage	cdna chromosome:ASM83294v1:14:199070:201885:1 gene:Bcin14g00520 gene_biotype:protein_coding transcript_biotype:protein_coding	1
miR156d_5p	Bcin01g09590.3	5	-1	1	20	95	114	UGACAGAAGAGAGUGAGCAC	::::..: :::::::::	CUGCUUGCAAUCUUCUGUCC	Translation	cdna chromosome:ASM83294v1:1:3333724:3336840:1 gene:Bcin01g09590 gene_biotype:protein_coding transcript_biotype:protein_coding	1
miR156d_5p	Bcin07g04630.1	5	-1	1	20	2524	2543	UGACAGAAGAGAGUGAGCAC	::::...:.:.:::: ::	UUGCUUGUUUUUUUCUUUCU	Cleavage	cdna chromosome:ASM83294v1:7:1668343:1671600:1 gene:Bcin07g04630 gene_biotype:protein_coding transcript_biotype:protein_coding	1
miR156d_5p	Bcin10g02200.1	5	-1	1	20	4814	4833	UGACAGAAGAGAGUGAGCAC	::.:.:.:.:.:::: ::	UUGUUUAUUUUUUUCUAUCU	Cleavage	cdna chromosome:ASM83294v1:10:848291:853636:1 gene:Bcin10g02200 gene_biotype:protein_coding transcript_biotype:protein_coding	1
miR156d_5p	Bcin13g05270.1	5	-1	1	20	49	71	UGACAGAAGAGAGU---GAGCAC	::::: :::. :::::::::	CUGCUCUCUACUUCCUUCUGUCA	Translation	cdna chromosome:ASM83294v1:13:1970829:1974172:-1 gene:Bcin13g05270 gene_biotype:protein_coding transcript_biotype:protein_coding	1
miR156d_5p	Bcin10g03820.1	5	-1	1	20	3532	3551	UGACAGAAGAGAGUGAGCAC	::::.:.::: :::: :..	UUGCUUAUUCUAUUCUAUUG	Cleavage	cdna chromosome:ASM83294v1:10:1459359:1463019:-1 gene:Bcin10g03820 gene_biotype:protein_coding transcript_biotype:protein_coding	1
miR156d_5p	Bcin06g05030.1	5	-1	1	20	448	467	UGACAGAAGAGAGUGAGCAC	::.:..::.:::: ::::	CUGUUUGCUUUCUUACGUCA	Cleavage	cdna chromosome:ASM83294v1:6:1711772:1717412:-1 gene:Bcin06g05030 gene_biotype:protein_coding transcript_biotype:protein_coding	1
miR156d_5p	Bcin06g05030.2	5	-1	1	20	448	467	UGACAGAAGAGAGUGAGCAC	::.:..::.:::: ::::	CUGUUUGCUUUCUUACGUCA	Cleavage	cdna chromosome:ASM83294v1:6:1711772:1717412:-1 gene:Bcin06g05030 gene_biotype:protein_coding transcript_biotype:protein_coding	1
miR156d_5p	Bcin04g03160.1	5	-1	1	20	291	310	UGACAGAAGAGAGUGAGCAC	::: ::::.::.::::	UCUCUCUCUCUUUUUUGUCU	Cleavage	cdna chromosome:ASM83294v1:4:1134119:1140479:-1 gene:Bcin04g03160 gene_biotype:protein_coding transcript_biotype:protein_coding	1
miR156d_5p	Bcin16g02960.1	5	-1	1	20	612	631	UGACAGAAGAGAGUGAGCAC	: :::. ::.:.: ::::::	GAGCUUUCUUUUUACUGUCA	Cleavage	cdna chromosome:ASM83294v1:16:1141841:1142638:1 gene:Bcin16g02960 gene_biotype:protein_coding transcript_biotype:protein_coding	1
miR156d_5p	Bcin02g02070.1	5	-1	1	20	805	826	UGACAGAAGAGAGUG--AGCAC	:::: ::::::: :.::::.	AUGCUUGCACUCUCCUUUGUCG	Cleavage	cdna chromosome:ASM83294v1:2:767566:768420:-1 gene:Bcin02g02070 gene_biotype:protein_coding transcript_biotype:protein_coding	1
miR156d_5p	Bcin02g07360.3	5	-1	1	20	1202	1220	UGACAGAAGAGAGUGAGCAC	:::::: ::::::.: :::	CUGCUCA-UCUCUUUUAUCA	Cleavage	cdna chromosome:ASM83294v1:2:2605074:2606483:1 gene:Bcin02g07360 gene_biotype:protein_coding transcript_biotype:protein_coding	1
miR156d_5p	Bcin15g00820.1	5	-1	1	20	244	263	UGACAGAAGAGAGUGAGCAC	: .:::::::::: :::	CGCCCUACUCUCUUCUUUCA	Cleavage	cdna chromosome:ASM83294v1:15:322381:323804:-1 gene:Bcin15g00820 gene_biotype:protein_coding transcript_biotype:protein_coding	1
miR156d_5p	Bcin02g07360.1	5	-1	1	20	1290	1308	UGACAGAAGAGAGUGAGCAC	:::::: ::::::.: :::	CUGCUCA-UCUCUUUUAUCA	Cleavage	cdna chromosome:ASM83294v1:2:2605074:2606483:1 gene:Bcin02g07360 gene_biotype:protein_coding transcript_biotype:protein_coding	1
miR156d_5p	Bcin02g07360.2	5	-1	1	20	1361	1379	UGACAGAAGAGAGUGAGCAC	:::::: ::::::.: :::	CUGCUCA-UCUCUUUUAUCA	Cleavage	cdna chromosome:ASM83294v1:2:2605074:2606483:1 gene:Bcin02g07360 gene_biotype:protein_coding transcript_biotype:protein_coding	1
miR157a_5p	Bcin15g01140.1	5	-1	1	21	3129	3149	UUGACAGAAGAUAGAGAGCAC	::.:::::.:: ::::::	AUGUUCUCUGUCCUCUGUCCU	Cleavage	cdna chromosome:ASM83294v1:15:426179:429795:1 gene:Bcin15g01140 gene_biotype:protein_coding transcript_biotype:protein_coding	1
miR157a_5p	Bcin15g01140.2	5	-1	1	21	3188	3208	UUGACAGAAGAUAGAGAGCAC	::.:::::.:: ::::::	AUGUUCUCUGUCCUCUGUCCU	Cleavage	cdna chromosome:ASM83294v1:15:426179:429795:1 gene:Bcin15g01140 gene_biotype:protein_coding transcript_biotype:protein_coding	1
miR157a_5p	Bcin15g01140.3	5	-1	1	21	3394	3414	UUGACAGAAGAUAGAGAGCAC	::.:::::.:: ::::::	AUGUUCUCUGUCCUCUGUCCU	Cleavage	cdna chromosome:ASM83294v1:15:426179:429795:1 gene:Bcin15g01140 gene_biotype:protein_coding transcript_biotype:protein_coding	1
miR157a_5p	Bcin01g00450.2	5	-1	1	21	7405	7425	UUGACAGAAGAUAGAGAGCAC	::: : :::::.:::::::	GUGAUAUCUAUUUUCUGUCCC	Cleavage	cdna chromosome:ASM83294v1:1:198375:206130:1 gene:Bcin01g00450 gene_biotype:protein_coding transcript_biotype:protein_coding	1
miR157a_5p	Bcin01g00450.1	5	-1	1	21	7411	7431	UUGACAGAAGAUAGAGAGCAC	::: : :::::.:::::::	GUGAUAUCUAUUUUCUGUCCC	Cleavage	cdna chromosome:ASM83294v1:1:198375:206130:1 gene:Bcin01g00450 gene_biotype:protein_coding transcript_biotype:protein_coding	1
miR157a_5p	Bcin12g06610.1	5	-1	1	21	386	406	UUGACAGAAGAUAGAGAGCAC	:::: .:::.::::: ::::	GUGCAUUCUGUCUUCCUUCAA	Cleavage	cdna chromosome:ASM83294v1:12:2296813:2298256:1 gene:Bcin12g06610 gene_biotype:protein_coding transcript_biotype:protein_coding	1
miR157a_5p	Bcin01g06980.1	5	-1	1	21	145	165	UUGACAGAAGAUAGAGAGCAC	: ::.:::.::::.::::	CUUCUUUCUGUCUUUUGUCCC	Cleavage	cdna chromosome:ASM83294v1:1:2442276:2443732:1 gene:Bcin01g06980 gene_biotype:protein_coding transcript_biotype:protein_coding	1
miR157a_5p	Bcin06g00110.1	5	-1	1	21	8	28	UUGACAGAAGAUAGAGAGCAC	: :::::.:::.:::: ::	GCGCUCUUUAUUUUCUUUCUC	Cleavage	cdna chromosome:ASM83294v1:6:75983:77397:-1 gene:Bcin06g00110 gene_biotype:protein_coding transcript_biotype:protein_coding	1
miR157a_5p	Bcin14g01910.1	5	-1	1	21	2269	2289	UUGACAGAAGAUAGAGAGCAC	::::.:.:.::::.:: ...	UUGCUUUUUGUCUUUUGGUGG	Cleavage	cdna chromosome:ASM83294v1:14:811886:814536:1 gene:Bcin14g01910 gene_biotype:protein_coding transcript_biotype:protein_coding	1
miR157a_5p	Bcin09g02850.1	5	-1	1	21	214	234	UUGACAGAAGAUAGAGAGCAC	::::.:::.:.::. : :::	UUGCUUUCUGUUUUUGGCCAA	Cleavage	cdna chromosome:ASM83294v1:9:1019709:1024141:1 gene:Bcin09g02850 gene_biotype:protein_coding transcript_biotype:protein_coding	1
miR157a_5p	Bcin09g02850.2	5	-1	1	21	214	234	UUGACAGAAGAUAGAGAGCAC	::::.:::.:.::. : :::	UUGCUUUCUGUUUUUGGCCAA	Cleavage	cdna chromosome:ASM83294v1:9:1019709:1024141:1 gene:Bcin09g02850 gene_biotype:protein_coding transcript_biotype:protein_coding	1
miR157a_5p	Bcin01g02950.1	5	-1	1	20	1	20	UUGACAGAAGAUAGAGAGCA	:.::::::::::.::	GUUGAUUUAUCUUCUGUUAA	Cleavage	cdna chromosome:ASM83294v1:1:1082959:1085609:1 gene:Bcin01g02950 gene_biotype:protein_coding transcript_biotype:protein_coding	1
miR157a_5p	Bcin12g01190.1	5	-1	1	21	1067	1087	UUGACAGAAGAUAGAGAGCAC	:: :::::. :::.:::.::	GUCGUCUCUGGCUUUUGUUAA	Translation	cdna chromosome:ASM83294v1:12:408004:410938:1 gene:Bcin12g01190 gene_biotype:protein_coding transcript_biotype:protein_coding	1
miR157a_5p	Bcin03g05120.1	5	-1	1	21	1357	1377	UUGACAGAAGAUAGAGAGCAC	::::::: :::::::.	UACACCUCUAUCAUCUGUCAG	Cleavage	cdna chromosome:ASM83294v1:3:1734585:1736824:1 gene:Bcin03g05120 gene_biotype:protein_coding transcript_biotype:protein_coding	1
miR157a_5p	Bcin07g05530.1	5	-1	1	21	74	94	UUGACAGAAGAUAGAGAGCAC	: .:.:::::::::: ::.	UUCUUUUCUAUCUUCUUUCGU	Cleavage	cdna chromosome:ASM83294v1:7:2036913:2039244:1 gene:Bcin07g05530 gene_biotype:protein_coding transcript_biotype:protein_coding	1
miR157a_5p	Bcin09g06080.1	5	-1	1	21	809	830	UUGACAGAAGAUAG-AGAGCAC	:::::: : ::.:::::::..	AUGCUCUUCAAUUUUCUGUCGG	Cleavage	cdna chromosome:ASM83294v1:9:2115453:2118106:1 gene:Bcin09g06080 gene_biotype:protein_coding transcript_biotype:protein_coding	1
miR157a_5p	Bcin05g01700.1	5	-1	1	21	652	672	UUGACAGAAGAUAGAGAGCAC	:::: :::::::::: ::	AUGCUAUCUAUCUUCUAGCAC	Cleavage	cdna chromosome:ASM83294v1:5:645946:649098:1 gene:Bcin05g01700 gene_biotype:protein_coding transcript_biotype:protein_coding	1
miR157a_5p	Bcin06g00440.1	5	-1	1	21	57	77	UUGACAGAAGAUAGAGAGCAC	:.:::::::::: :::	CGCAUUUCUAUCUUCUCUCAC	Cleavage	cdna chromosome:ASM83294v1:6:204003:207595:1 gene:Bcin06g00440 gene_biotype:protein_coding transcript_biotype:protein_coding	1
miR157a_5p	Bcin02g06170.1	5	-1	1	21	836	856	UUGACAGAAGAUAGAGAGCAC	: .:::.: :::::::::.	CUCUUCUUUUUCUUCUGUCGU	Cleavage	cdna chromosome:ASM83294v1:2:2180930:2185764:-1 gene:Bcin02g06170 gene_biotype:protein_coding transcript_biotype:protein_coding	1
miR157a_5p	Bcin16g02960.1	5	-1	1	21	612	632	UUGACAGAAGAUAGAGAGCAC	: :::.::: :.: ::::::	GAGCUUUCUUUUUACUGUCAU	Cleavage	cdna chromosome:ASM83294v1:16:1141841:1142638:1 gene:Bcin16g02960 gene_biotype:protein_coding transcript_biotype:protein_coding	1
miR157a_5p	Bcin06g03080.1	5	-1	1	21	518	538	UUGACAGAAGAUAGAGAGCAC	: ::.:.::: ::::: :::	CUCCUUUUUAUGUUCUGGCAA	Translation	cdna chromosome:ASM83294v1:6:1063961:1065843:-1 gene:Bcin06g03080 gene_biotype:protein_coding transcript_biotype:protein_coding	1
miR157a_5p	Bcin05g06990.1	5	-1	1	21	799	819	UUGACAGAAGAUAGAGAGCAC	: .:::.::::::: ::::	CUCUUCUUUAUCUUCAAUCAA	Cleavage	cdna chromosome:ASM83294v1:5:2435445:2437500:1 gene:Bcin05g06990 gene_biotype:protein_coding transcript_biotype:protein_coding	1
miR157a_5p	Bcin10g05880.1	5	-1	1	21	79	99	UUGACAGAAGAUAGAGAGCAC	:: :.:: .::::.:::..:	AUGAUUUCAGUCUUUUGUUGA	Cleavage	cdna chromosome:ASM83294v1:10:2259929:2262546:-1 gene:Bcin10g05880 gene_biotype:protein_coding transcript_biotype:protein_coding	1
miR157a_5p	Bcin08g02990.5	5	-1	1	21	781	801	UUGACAGAAGAUAGAGAGCAC	::::.:.:.:::: :::	AAACUCUUUGUUUUCUCUCAU	Cleavage	cdna chromosome:ASM83294v1:8:1137478:1140745:1 gene:Bcin08g02990 gene_biotype:protein_coding transcript_biotype:protein_coding	1
miR157a_5p	Bcin08g02990.2	5	-1	1	21	789	809	UUGACAGAAGAUAGAGAGCAC	::::.:.:.:::: :::	AAACUCUUUGUUUUCUCUCAU	Cleavage	cdna chromosome:ASM83294v1:8:1137478:1140745:1 gene:Bcin08g02990 gene_biotype:protein_coding transcript_biotype:protein_coding	1
miR157a_5p	Bcin08g02990.3	5	-1	1	21	958	978	UUGACAGAAGAUAGAGAGCAC	::::.:.:.:::: :::	AAACUCUUUGUUUUCUCUCAU	Cleavage	cdna chromosome:ASM83294v1:8:1137478:1140745:1 gene:Bcin08g02990 gene_biotype:protein_coding transcript_biotype:protein_coding	1
miR157a_5p	Bcin08g02990.4	5	-1	1	21	1070	1090	UUGACAGAAGAUAGAGAGCAC	::::.:.:.:::: :::	AAACUCUUUGUUUUCUCUCAU	Cleavage	cdna chromosome:ASM83294v1:8:1137478:1140745:1 gene:Bcin08g02990 gene_biotype:protein_coding transcript_biotype:protein_coding	1
miR157a_5p	Bcin08g02990.1	5	-1	1	21	1120	1140	UUGACAGAAGAUAGAGAGCAC	::::.:.:.:::: :::	AAACUCUUUGUUUUCUCUCAU	Cleavage	cdna chromosome:ASM83294v1:8:1137478:1140745:1 gene:Bcin08g02990 gene_biotype:protein_coding transcript_biotype:protein_coding	1
miR157a_5p	Bcin08g06230.1	5	-1	1	21	1474	1494	UUGACAGAAGAUAGAGAGCAC	: :::.:: :: ::::::.:	GAGCUUUCAAUAUUCUGUUAU	Translation	cdna chromosome:ASM83294v1:8:2319936:2323776:-1 gene:Bcin08g06230 gene_biotype:protein_coding transcript_biotype:protein_coding	1
miR157a_5p	Bcin16g01360.1	5	-1	1	21	2974	2994	UUGACAGAAGAUAGAGAGCAC	::.:.: :::::::: :::	AUGUUUUAGAUCUUCUGGCAA	Cleavage	cdna chromosome:ASM83294v1:16:514603:517930:-1 gene:Bcin16g01360 gene_biotype:protein_coding transcript_biotype:protein_coding	1
miR157a_5p	Bcin16g01360.2	5	-1	1	21	2985	3005	UUGACAGAAGAUAGAGAGCAC	::.:.: :::::::: :::	AUGUUUUAGAUCUUCUGGCAA	Cleavage	cdna chromosome:ASM83294v1:16:514603:517930:-1 gene:Bcin16g01360 gene_biotype:protein_coding transcript_biotype:protein_coding	1
miR157a_5p	Bcin08g02530.1	5	-1	1	21	2940	2960	UUGACAGAAGAUAGAGAGCAC	::. ::.: :::::: ::::	UUGUACUUUUUCUUCUUUCAA	Cleavage	cdna chromosome:ASM83294v1:8:964201:967612:1 gene:Bcin08g02530 gene_biotype:protein_coding transcript_biotype:protein_coding	1
miR157a_5p	Bcin16g04170.1	5	-1	1	21	1166	1186	UUGACAGAAGAUAGAGAGCAC	::.:: .:::.: .::::.:	UUGUUCAUUAUUUGUUGUCGA	Cleavage	cdna chromosome:ASM83294v1:16:1510277:1513997:1 gene:Bcin16g04170 gene_biotype:protein_coding transcript_biotype:protein_coding	1
miR157a_5p	Bcin16g00550.1	5	-1	1	21	303	323	UUGACAGAAGAUAGAGAGCAC	:.:.::: ::.::::::	CACAUUUUUAUGUUUUGUCAA	Translation	cdna chromosome:ASM83294v1:16:262519:265930:-1 gene:Bcin16g00550 gene_biotype:protein_coding transcript_biotype:protein_coding	1
miR157a_5p	Bcin04g04210.1	5	-1	1	21	126	146	UUGACAGAAGAUAGAGAGCAC	::.:::.::::.:: ::	CGCCUUUCUGUCUUUUGACAU	Cleavage	cdna chromosome:ASM83294v1:4:1496720:1500374:1 gene:Bcin04g04210 gene_biotype:protein_coding transcript_biotype:protein_coding	1
miR157a_5p	Bcin10g03940.1	5	-1	1	21	2027	2047	UUGACAGAAGAUAGAGAGCAC	: :::.:. :: ::::::::	GCGCUUUUGAUAUUCUGUCAU	Translation	cdna chromosome:ASM83294v1:10:1514181:1518128:-1 gene:Bcin10g03940 gene_biotype:protein_coding transcript_biotype:protein_coding	1
miR157a_5p	Bcin03g02390.2	5	-1	1	21	1064	1084	UUGACAGAAGAUAGAGAGCAC	: ::::.:. ::::: ::::	UUCCUCUUUGGCUUCUAUCAA	Translation	cdna chromosome:ASM83294v1:3:792912:797965:1 gene:Bcin03g02390 gene_biotype:protein_coding transcript_biotype:protein_coding	1
miR157a_5p	Bcin03g02390.1	5	-1	1	21	1064	1084	UUGACAGAAGAUAGAGAGCAC	: ::::.:. ::::: ::::	UUCCUCUUUGGCUUCUAUCAA	Translation	cdna chromosome:ASM83294v1:3:792912:797965:1 gene:Bcin03g02390 gene_biotype:protein_coding transcript_biotype:protein_coding	1
miR396a_3p	Bcin13g01960.1	5	-1	1	21	66	86	AUAAAGCUGUGGGAAGAUACA	:::::.::. ..::::::::	UGUAUUUUUGAGUAGCUUUAU	Translation	cdna chromosome:ASM83294v1:13:696871:698526:-1 gene:Bcin13g01960 gene_biotype:protein_coding transcript_biotype:protein_coding	1
miR396a_3p	Bcin05g00820.1	5	-1	1	21	307	327	AUAAAGCUGUGGGAAGAUACA	::::.::::::::::	UACCUCUUUCCACAGCUUUCG	Cleavage	cdna chromosome:ASM83294v1:5:335412:338479:1 gene:Bcin05g00820 gene_biotype:protein_coding transcript_biotype:protein_coding	1
miR396a_3p	Bcin06g03210.2	5	-1	1	21	305	325	AUAAAGCUGUGGGAAGAUACA	:: ::::::.:.:: ::: ::	UGCAUCUUCUCGCAUCUUCAU	Cleavage	cdna chromosome:ASM83294v1:6:1117818:1121102:1 gene:Bcin06g03210 gene_biotype:protein_coding transcript_biotype:protein_coding	1
miR396a_3p	Bcin06g03210.1	5	-1	1	21	419	439	AUAAAGCUGUGGGAAGAUACA	:: ::::::.:.:: ::: ::	UGCAUCUUCUCGCAUCUUCAU	Cleavage	cdna chromosome:ASM83294v1:6:1117467:1121102:1 gene:Bcin06g03210 gene_biotype:protein_coding transcript_biotype:protein_coding	1
miR396a_3p	Bcin03g00490.1	5	-1	1	21	1769	1789	AUAAAGCUGUGGGAAGAUACA	::::: ::::::::::	GCAAUCUUACCACAGCUUUUG	Cleavage	cdna chromosome:ASM83294v1:3:175392:178832:-1 gene:Bcin03g00490 gene_biotype:protein_coding transcript_biotype:protein_coding	1
miR396a_3p	Bcin07g02180.1	5	-1	1	21	1506	1527	AUAAAGC-UGUGGGAAGAUACA	::::::::.::: :::::.	ACUAUCUUCCUACAAGCUUUGA	Cleavage	cdna chromosome:ASM83294v1:7:818354:820505:-1 gene:Bcin07g02180 gene_biotype:protein_coding transcript_biotype:protein_coding	1
miR396a_3p	Bcin01g09690.1	5	-1	1	21	3258	3278	AUAAAGCUGUGGGAAGAUACA	:::::::.:::::.: :	CUUAUCUUCUCACAGUUCUCG	Cleavage	cdna chromosome:ASM83294v1:1:3361667:3366525:1 gene:Bcin01g09690 gene_biotype:protein_coding transcript_biotype:protein_coding	1
miR396a_3p	Bcin12g03910.1	5	-1	1	21	6079	6099	AUAAAGCUGUGGGAAGAUACA	::::.::::.: . ::::.:	CGUAUUUUCCUAGGUCUUUGU	Cleavage	cdna chromosome:ASM83294v1:12:1320734:1334352:1 gene:Bcin12g03910 gene_biotype:protein_coding transcript_biotype:protein_coding	1
miR396a_3p	Bcin11g00440.1	5	-1	1	21	450	471	AUAAAGCUGUGG-GAAGAUACA	::::::: ::.:::::: ::	GAUAUCUUCUCCGCAGCUUCAU	Cleavage	cdna chromosome:ASM83294v1:11:150049:151280:1 gene:Bcin11g00440 gene_biotype:protein_coding transcript_biotype:protein_coding	1
miR396a_3p	Bcin07g04520.1	5	-1	1	21	8	30	AUAAAGCUGUGGGAAG--AUACA	:::: :::.:.::::::: ::	AGUAUUGCUUUCUACAGCUUCAU	Cleavage	cdna chromosome:ASM83294v1:7:1629320:1630621:-1 gene:Bcin07g04520 gene_biotype:protein_coding transcript_biotype:protein_coding	1
miR396a_3p	Bcin05g01230.1	5	-1	1	21	38	58	AUAAAGCUGUGGGAAGAUACA	:::.:::::.:::::	UUGCCAUUCUCACAGUUUUAU	Cleavage	cdna chromosome:ASM83294v1:5:493952:495646:-1 gene:Bcin05g01230 gene_biotype:protein_coding transcript_biotype:protein_coding	1
miR396a_3p	Bcin14g02530.1	5	-1	1	21	743	763	AUAAAGCUGUGGGAAGAUACA	::: :.: .:: :.:::::::	UGUUUUUCUCCUCGGCUUUAU	Translation	cdna chromosome:ASM83294v1:14:994575:998838:1 gene:Bcin14g02530 gene_biotype:protein_coding transcript_biotype:protein_coding	1
miR396a_3p	Bcin04g06660.1	5	-1	1	21	2642	2662	AUAAAGCUGUGGGAAGAUACA	:: : :::.:. :::.:::::	UGAAACUUUCUUCAGUUUUAU	Translation	cdna chromosome:ASM83294v1:4:2307343:2311647:1 gene:Bcin04g06660 gene_biotype:protein_coding transcript_biotype:protein_coding	2
miR396a_3p	Bcin04g06660.1	5	-1	1	21	220	240	AUAAAGCUGUGGGAAGAUACA	:: :::.:: :::::::	AACUUCAUCCUACUGCUUUAU	Cleavage	cdna chromosome:ASM83294v1:4:2307343:2311647:1 gene:Bcin04g06660 gene_biotype:protein_coding transcript_biotype:protein_coding	2
miR396a_3p	Bcin04g06660.2	5	-1	1	21	2693	2713	AUAAAGCUGUGGGAAGAUACA	:: : :::.:. :::.:::::	UGAAACUUUCUUCAGUUUUAU	Translation	cdna chromosome:ASM83294v1:4:2307343:2311647:1 gene:Bcin04g06660 gene_biotype:protein_coding transcript_biotype:protein_coding	2
miR396a_3p	Bcin04g06660.2	5	-1	1	21	220	240	AUAAAGCUGUGGGAAGAUACA	:: :::.:: :::::::	AACUUCAUCCUACUGCUUUAU	Cleavage	cdna chromosome:ASM83294v1:4:2307343:2311647:1 gene:Bcin04g06660 gene_biotype:protein_coding transcript_biotype:protein_coding	2
miR396a_3p	Bcin11g01540.1	5	-1	1	21	1003	1023	AUAAAGCUGUGGGAAGAUACA	:::::: :.: .::::::.	AGUAUCUACUCUUAGCUUUGG	Translation	cdna chromosome:ASM83294v1:11:507616:509172:-1 gene:Bcin11g01540 gene_biotype:protein_coding transcript_biotype:protein_coding	1
miR396a_3p	Bcin13g03590.1	5	-1	1	21	1104	1123	AUAAAGCUGUGGGAAGAUACA	::::: :::. ..::::::::	UGUAU-UUCUAGUAGCUUUAU	Translation	cdna chromosome:ASM83294v1:13:1244749:1246183:1 gene:Bcin13g03590 gene_biotype:protein_coding transcript_biotype:protein_coding	1
miR396a_3p	Bcin11g01540.2	5	-1	1	21	1106	1126	AUAAAGCUGUGGGAAGAUACA	:::::: :.: .::::::.	AGUAUCUACUCUUAGCUUUGG	Translation	cdna chromosome:ASM83294v1:11:507616:509172:-1 gene:Bcin11g01540 gene_biotype:protein_coding transcript_biotype:protein_coding	1
miR396a_3p	Bcin05g07220.1	5	-1	1	21	2122	2142	AUAAAGCUGUGGGAAGAUACA	: :::. :::.::: :::::	UAUAUUGUCCUACAUAUUUAU	Cleavage	cdna chromosome:ASM83294v1:5:2506484:2508659:-1 gene:Bcin05g07220 gene_biotype:protein_coding transcript_biotype:protein_coding	1
miR396a_3p	Bcin15g05520.1	5	-1	1	21	1086	1106	AUAAAGCUGUGGGAAGAUACA	:.:::.:.:::::::.	GAACUUUUCUCGCAGCUUUGC	Cleavage	cdna chromosome:ASM83294v1:15:1921205:1923611:-1 gene:Bcin15g05520 gene_biotype:protein_coding transcript_biotype:protein_coding	1
miR396a_3p	Bcin15g05520.2	5	-1	1	21	1086	1106	AUAAAGCUGUGGGAAGAUACA	:.:::.:.:::::::.	GAACUUUUCUCGCAGCUUUGC	Cleavage	cdna chromosome:ASM83294v1:15:1921205:1923611:-1 gene:Bcin15g05520 gene_biotype:protein_coding transcript_biotype:protein_coding	1
miR396a_3p	Bcin07g05880.3	5	-1	1	21	573	593	AUAAAGCUGUGGGAAGAUACA	: ::::: ::: :::::::	UAUAUCUCCCCCCAGCUUUCC	Translation	cdna chromosome:ASM83294v1:7:2172285:2175015:1 gene:Bcin07g05880 gene_biotype:protein_coding transcript_biotype:protein_coding	1
miR396a_3p	Bcin07g05880.1	5	-1	1	21	573	593	AUAAAGCUGUGGGAAGAUACA	: ::::: ::: :::::::	UAUAUCUCCCCCCAGCUUUCC	Translation	cdna chromosome:ASM83294v1:7:2172285:2175015:1 gene:Bcin07g05880 gene_biotype:protein_coding transcript_biotype:protein_coding	1
miR396a_3p	Bcin07g05880.4	5	-1	1	21	573	593	AUAAAGCUGUGGGAAGAUACA	: ::::: ::: :::::::	UAUAUCUCCCCCCAGCUUUCC	Translation	cdna chromosome:ASM83294v1:7:2172285:2175015:1 gene:Bcin07g05880 gene_biotype:protein_coding transcript_biotype:protein_coding	1
miR396a_3p	Bcin07g05880.2	5	-1	1	21	573	593	AUAAAGCUGUGGGAAGAUACA	: ::::: ::: :::::::	UAUAUCUCCCCCCAGCUUUCC	Translation	cdna chromosome:ASM83294v1:7:2172285:2175015:1 gene:Bcin07g05880 gene_biotype:protein_coding transcript_biotype:protein_coding	1
miR396a_3p	Bcin08g02580.1	5	-1	1	21	554	574	AUAAAGCUGUGGGAAGAUACA	::::: :::::::::.	CAACUCUUCACACAGCUUUGG	Cleavage	cdna chromosome:ASM83294v1:8:983744:987435:1 gene:Bcin08g02580 gene_biotype:protein_coding transcript_biotype:protein_coding	1
miR396a_3p	Bcin03g00710.1	5	-1	1	21	2804	2824	AUAAAGCUGUGGGAAGAUACA	::: .:::.::.: :::::	AGUAAUUUCUCAUAUCUUUAC	Cleavage	cdna chromosome:ASM83294v1:3:247237:251177:1 gene:Bcin03g00710 gene_biotype:protein_coding transcript_biotype:protein_coding	1
miR396a_3p	Bcin07g06830.1	5	-1	1	21	337	357	AUAAAGCUGUGGGAAGAUACA	.:::::::::: ::::	AAACAUUUCCCACAGCCUUAU	Cleavage	cdna chromosome:ASM83294v1:7:2527028:2530887:1 gene:Bcin07g06830 gene_biotype:protein_coding transcript_biotype:protein_coding	1
miR396a_3p	Bcin03g04860.1	5	-1	1	21	289	309	AUAAAGCUGUGGGAAGAUACA	:: .: : :.::::::::::	UGGGUAUCCUCACAGCUUUAA	Cleavage	cdna chromosome:ASM83294v1:3:1644643:1646143:1 gene:Bcin03g04860 gene_biotype:protein_coding transcript_biotype:protein_coding	1
miR396a_3p	Bcin11g06410.1	5	-1	1	21	378	398	AUAAAGCUGUGGGAAGAUACA	:: ::::: .::.:::: ::	CGUUUCUUCAUACGGCUUCAU	Cleavage	cdna chromosome:ASM83294v1:11:2271265:2272711:-1 gene:Bcin11g06410 gene_biotype:protein_coding transcript_biotype:protein_coding	1
miR396a_3p	Bcin06g03040.1	5	-1	1	21	714	734	AUAAAGCUGUGGGAAGAUACA	: :::.:::.:::: :: ::	UCUAUUUUCUCACAUCUAUAA	Cleavage	cdna chromosome:ASM83294v1:6:1051642:1053715:1 gene:Bcin06g03040 gene_biotype:protein_coding transcript_biotype:protein_coding	1
miR396a_3p	Bcin03g02350.1	5	-1	1	21	1718	1738	AUAAAGCUGUGGGAAGAUACA	:::::..:::: .::::	CAAAUCUUUUCACAUUUUUAG	Cleavage	cdna chromosome:ASM83294v1:3:778397:780824:-1 gene:Bcin03g02350 gene_biotype:protein_coding transcript_biotype:protein_coding	1
miR396a_3p	Bcin15g02350.1	5	-1	1	21	1427	1447	AUAAAGCUGUGGGAAGAUACA	.::::.::::: ::::.	CACGUCUUUCCACAUCUUUGG	Cleavage	cdna chromosome:ASM83294v1:15:824065:826423:-1 gene:Bcin15g02350 gene_biotype:protein_coding transcript_biotype:protein_coding	1
miR396a_3p	Bcin03g08690.1	5	-1	1	21	954	974	AUAAAGCUGUGGGAAGAUACA	:::::. :.:::::::.	CAGAUCUUUGCGCAGCUUUGA	Cleavage	cdna chromosome:ASM83294v1:3:2972919:2975683:1 gene:Bcin03g08690 gene_biotype:protein_coding transcript_biotype:protein_coding	1
miR396a_3p	Bcin06g01220.2	5	-1	1	21	2521	2541	AUAAAGCUGUGGGAAGAUACA	:::::: .::: :.:::::	GGUAUCUCAUCACUGUUUUAU	Cleavage	cdna chromosome:ASM83294v1:6:444005:446681:1 gene:Bcin06g01220 gene_biotype:protein_coding transcript_biotype:protein_coding	1
miR396a_3p	Bcin13g05800.1	5	-1	1	21	163	183	AUAAAGCUGUGGGAAGAUACA	::::: :.:.:.. .:::::	AGUAUCAUUCUAUGCUUUUAU	Cleavage	cdna chromosome:ASM83294v1:13:2188964:2191785:-1 gene:Bcin13g05800 gene_biotype:protein_coding transcript_biotype:protein_coding	1
miR396a_3p	Bcin06g01220.1	5	-1	1	21	2536	2556	AUAAAGCUGUGGGAAGAUACA	:::::: .::: :.:::::	GGUAUCUCAUCACUGUUUUAU	Cleavage	cdna chromosome:ASM83294v1:6:444005:446681:1 gene:Bcin06g01220 gene_biotype:protein_coding transcript_biotype:protein_coding	1
miR396a_3p	Bcin09g02730.1	5	-1	1	21	2357	2377	AUAAAGCUGUGGGAAGAUACA	::: ::: :.::::. ::::	AGUACCUUGCUACAGUGUUAU	Cleavage	cdna chromosome:ASM83294v1:9:983276:986489:-1 gene:Bcin09g02730 gene_biotype:protein_coding transcript_biotype:protein_coding	1
miR396a_3p	Bcin16g05140.1	5	-1	1	21	2224	2244	AUAAAGCUGUGGGAAGAUACA	:::::..::. ::::::	UCCAUCUUUUCAUUGCUUUAG	Cleavage	cdna chromosome:ASM83294v1:16:1903149:1906444:1 gene:Bcin16g05140 gene_biotype:protein_coding transcript_biotype:protein_coding	1
miR396a_3p	Bcin06g04280.1	5	-1	1	21	3425	3445	AUAAAGCUGUGGGAAGAUACA	::::: :: .::::::: .:	GGUAUCAUCAUACAGCUUAGU	Cleavage	cdna chromosome:ASM83294v1:6:1462776:1466913:1 gene:Bcin06g04280 gene_biotype:protein_coding transcript_biotype:protein_coding	1
miR396a_3p	Bcin14g05420.1	5	-1	1	21	2011	2031	AUAAAGCUGUGGGAAGAUACA	:.: ::::::..:::::	CCUGUAUUCCCAUGGCUUUCC	Cleavage	cdna chromosome:ASM83294v1:14:2065111:2069232:-1 gene:Bcin14g05420 gene_biotype:protein_coding transcript_biotype:protein_coding	1
miR396a_3p	Bcin14g05420.2	5	-1	1	21	2031	2051	AUAAAGCUGUGGGAAGAUACA	:.: ::::::..:::::	CCUGUAUUCCCAUGGCUUUCC	Cleavage	cdna chromosome:ASM83294v1:14:2065111:2069232:-1 gene:Bcin14g05420 gene_biotype:protein_coding transcript_biotype:protein_coding	1
miR396a_3p	Bcin09g05310.1	5	-1	1	21	3173	3193	AUAAAGCUGUGGGAAGAUACA	::::::::: ::::: :	AUGAUCUUCCCAAAGCUUGAA	Cleavage	cdna chromosome:ASM83294v1:9:1848984:1853102:1 gene:Bcin09g05310 gene_biotype:protein_coding transcript_biotype:protein_coding	1
miR396a_3p	Bcin02g03320.1	5	-1	1	21	3763	3783	AUAAAGCUGUGGGAAGAUACA	::.:::.:: ::.::::	UAGAUUUUCUCAAAGUUUUAG	Cleavage	cdna chromosome:ASM83294v1:2:1195785:1200490:-1 gene:Bcin02g03320 gene_biotype:protein_coding transcript_biotype:protein_coding	1
miR396a_3p	Bcin04g00930.1	5	-1	1	21	497	517	AUAAAGCUGUGGGAAGAUACA	: :::::: ..:::: ::::	CGAAUCUUCAUGCAGCAUUAU	Cleavage	cdna chromosome:ASM83294v1:4:349197:353621:-1 gene:Bcin04g00930 gene_biotype:protein_coding transcript_biotype:protein_coding	1
miR396a_3p	Bcin04g01090.1	5	-1	1	21	3677	3697	AUAAAGCUGUGGGAAGAUACA	:::::..::.: :::::	UAGAUCUUUUCAUACCUUUAA	Cleavage	cdna chromosome:ASM83294v1:4:434741:439937:-1 gene:Bcin04g01090 gene_biotype:protein_coding transcript_biotype:protein_coding	1
miR396a_3p	Bcin13g04220.1	5	-1	1	21	4318	4338	AUAAAGCUGUGGGAAGAUACA	:::::.:.:::.:: ::	GGACUCUUCUCGCAGUUUCAU	Cleavage	cdna chromosome:ASM83294v1:13:1510824:1515635:-1 gene:Bcin13g04220 gene_biotype:protein_coding transcript_biotype:protein_coding	1
miR396a_3p	Bcin07g01880.1	5	-1	1	21	319	339	AUAAAGCUGUGGGAAGAUACA	::. .:: .::..:::::::	GGUGAUUUGUCAUGGCUUUAU	Cleavage	cdna chromosome:ASM83294v1:7:703545:708747:-1 gene:Bcin07g01880 gene_biotype:protein_coding transcript_biotype:protein_coding	1
miR396a_3p	Bcin07g01790.1	5	-1	1	21	1605	1625	AUAAAGCUGUGGGAAGAUACA	: :::::::. : :::::.:	CGCAUCUUCCUUCUGCUUUGU	Translation	cdna chromosome:ASM83294v1:7:670341:676018:-1 gene:Bcin07g01790 gene_biotype:protein_coding transcript_biotype:protein_coding	1
miR396a_5p	Bcin01g04130.1	5	-1	1	21	1769	1789	UUCCACAGCUUUCUUGAACUG	:::::..:: ::::: ::::	CAGUUUGAGCAAGCUCUGGAU	Cleavage	cdna chromosome:ASM83294v1:1:1505502:1510501:-1 gene:Bcin01g04130 gene_biotype:protein_coding transcript_biotype:protein_coding	1
miR396a_5p	Bcin15g01590.1	5	-1	1	21	1828	1848	UUCCACAGCUUUCUUGAACUG	:::::.:.:.::: : :::.:	CAGUUUAGGGAAGAUCUGGGA	Cleavage	cdna chromosome:ASM83294v1:15:575394:577382:-1 gene:Bcin15g01590 gene_biotype:protein_coding transcript_biotype:protein_coding	1
miR396a_5p	Bcin06g05580.1	5	-1	1	21	1280	1300	UUCCACAGCUUUCUUGAACUG	::: ::::::.:::: : ::.	CAGGUCAAGAGAGCUAUUGAG	Cleavage	cdna chromosome:ASM83294v1:6:1907599:1909443:1 gene:Bcin06g05580 gene_biotype:protein_coding transcript_biotype:protein_coding	2
miR396a_5p	Bcin02g02920.1	5	-1	1	21	1493	1513	UUCCACAGCUUUCUUGAACUG	:::::...: :::.: :::::	CAGUUUGGGCAAGUUAUGGAA	Cleavage	cdna chromosome:ASM83294v1:2:1051824:1053701:-1 gene:Bcin02g02920 gene_biotype:protein_coding transcript_biotype:protein_coding	1
miR396a_5p	Bcin04g01180.1	5	-1	1	21	610	631	UUCCAC-AGCUUUCUUGAACUG	:::::.::::.::: :::::	AAGUUCGAGAAGGCUCGUGGAC	Cleavage	cdna chromosome:ASM83294v1:4:469500:470673:-1 gene:Bcin04g01180 gene_biotype:protein_coding transcript_biotype:protein_coding	1
miR396a_5p	Bcin16g01000.1	5	-1	1	21	2590	2610	UUCCACAGCUUUCUUGAACUG	:: ::..::::.:. :::::.	CAUUUUGAGAAGGUGGUGGAG	Cleavage	cdna chromosome:ASM83294v1:16:416128:419054:-1 gene:Bcin16g01000 gene_biotype:protein_coding transcript_biotype:protein_coding	1
miR396a_5p	Bcin01g09100.1	5	-1	1	21	1318	1339	UUCCACAGC-UUUCUUGAACUG	.:::.:::::: :::::: ::	GGGUUUAAGAAAUGCUGUGCAA	Cleavage	cdna chromosome:ASM83294v1:1:3175092:3179780:1 gene:Bcin01g09100 gene_biotype:protein_coding transcript_biotype:protein_coding	1
miR396a_5p	Bcin10g03990.1	5	-1	1	21	1747	1767	UUCCACAGCUUUCUUGAACUG	::::..::..::.:::: :	GAGUUUGAGGGAGUUGUGUAU	Cleavage	cdna chromosome:ASM83294v1:10:1533803:1536398:1 gene:Bcin10g03990 gene_biotype:protein_coding transcript_biotype:protein_coding	1
miR396a_5p	Bcin02g02170.1	5	-1	1	21	235	255	UUCCACAGCUUUCUUGAACUG	::::.:::::.: : ::::	AAGUUUAAGAAGGGUAUGGAC	Cleavage	cdna chromosome:ASM83294v1:2:797194:799441:1 gene:Bcin02g02170 gene_biotype:protein_coding transcript_biotype:protein_coding	1
miR396a_5p	Bcin11g03630.1	5	-1	1	21	2480	2500	UUCCACAGCUUUCUUGAACUG	:::::.:::.. .:: ::::	GAGUUCGAGAGGAUUGAGGAA	Cleavage	cdna chromosome:ASM83294v1:11:1276328:1279209:1 gene:Bcin11g03630 gene_biotype:protein_coding transcript_biotype:protein_coding	1
miR396a_5p	Bcin10g04990.2	5	-1	1	21	387	407	UUCCACAGCUUUCUUGAACUG	: :: ::.::::::: ::	GCGCUCUUGAGAGCUGUGCAA	Cleavage	cdna chromosome:ASM83294v1:10:1882714:1884870:-1 gene:Bcin10g04990 gene_biotype:protein_coding transcript_biotype:protein_coding	1
miR396a_5p	Bcin12g01320.1	5	-1	1	21	1338	1358	UUCCACAGCUUUCUUGAACUG	:::: :::::.: ::::::	CAGUGGAAGAAGGAUGUGGAU	Cleavage	cdna chromosome:ASM83294v1:12:457899:459751:-1 gene:Bcin12g01320 gene_biotype:protein_coding transcript_biotype:protein_coding	1
miR396a_5p	Bcin01g05520.1	5	-1	1	21	803	823	UUCCACAGCUUUCUUGAACUG	:: :::::.:::::::: :	CAAAUCAAGGAAGCUGUGAAU	Cleavage	cdna chromosome:ASM83294v1:1:1935706:1936774:1 gene:Bcin01g05520 gene_biotype:protein_coding transcript_biotype:protein_coding	1
miR396a_5p	Bcin16g03570.1	5	-1	1	21	2260	2280	UUCCACAGCUUUCUUGAACUG	::::.::: :::::::	ACCACCAAGGAAGAUGUGGAA	Cleavage	cdna chromosome:ASM83294v1:16:1330116:1344559:1 gene:Bcin16g03570 gene_biotype:protein_coding transcript_biotype:protein_coding	1
miR396a_5p	Bcin05g04420.1	5	-1	1	21	1416	1436	UUCCACAGCUUUCUUGAACUG	:::::::.:::::.:	UGCGCAAAGAAAGUUGUGGGA	Cleavage	cdna chromosome:ASM83294v1:5:1571130:1573028:-1 gene:Bcin05g04420 gene_biotype:protein_coding transcript_biotype:protein_coding	1
miR396a_5p	Bcin04g04470.1	5	-1	1	21	886	906	UUCCACAGCUUUCUUGAACUG	:: : : ::::::: :::.:	GAGAUGAUGAAAGCUAUGGGA	Cleavage	cdna chromosome:ASM83294v1:4:1567849:1569379:-1 gene:Bcin04g04470 gene_biotype:protein_coding transcript_biotype:protein_coding	1
miR396a_5p	Bcin11g00280.2	5	-1	1	21	390	410	UUCCACAGCUUUCUUGAACUG	.::::::.:::::::	CGGCCAGAGAAAGUUGUGGAA	Cleavage	cdna chromosome:ASM83294v1:11:103239:104558:-1 gene:Bcin11g00280 gene_biotype:protein_coding transcript_biotype:protein_coding	1
miR396a_5p	Bcin10g00780.1	5	-1	1	21	3931	3951	UUCCACAGCUUUCUUGAACUG	::::.::::: :::::	GGUGCCAAGGAAGCUUUGGAA	Cleavage	cdna chromosome:ASM83294v1:10:328590:336050:-1 gene:Bcin10g00780 gene_biotype:protein_coding transcript_biotype:protein_coding	1
miR396a_5p	Bcin07g05720.4	5	-1	1	21	1280	1300	UUCCACAGCUUUCUUGAACUG	::::::::. ::::::	AAAAGCAAGAAAGUGGUGGAA	Cleavage	cdna chromosome:ASM83294v1:7:2110650:2117103:1 gene:Bcin07g05720 gene_biotype:protein_coding transcript_biotype:protein_coding	1
miR396a_5p	Bcin07g05720.1	5	-1	1	21	1280	1300	UUCCACAGCUUUCUUGAACUG	::::::::. ::::::	AAAAGCAAGAAAGUGGUGGAA	Cleavage	cdna chromosome:ASM83294v1:7:2110650:2117103:1 gene:Bcin07g05720 gene_biotype:protein_coding transcript_biotype:protein_coding	1
miR396a_5p	Bcin07g05720.3	5	-1	1	21	1280	1300	UUCCACAGCUUUCUUGAACUG	::::::::. ::::::	AAAAGCAAGAAAGUGGUGGAA	Cleavage	cdna chromosome:ASM83294v1:7:2110650:2117103:1 gene:Bcin07g05720 gene_biotype:protein_coding transcript_biotype:protein_coding	1
miR396a_5p	Bcin07g05720.2	5	-1	1	21	1280	1300	UUCCACAGCUUUCUUGAACUG	::::::::. ::::::	AAAAGCAAGAAAGUGGUGGAA	Cleavage	cdna chromosome:ASM83294v1:7:2110650:2117103:1 gene:Bcin07g05720 gene_biotype:protein_coding transcript_biotype:protein_coding	1
miR396a_5p	Bcin06g06140.1	5	-1	1	21	1445	1465	UUCCACAGCUUUCUUGAACUG	:::: .::::::::::	GCCCUCAACGAAGCUGUGGAU	Cleavage	cdna chromosome:ASM83294v1:6:2149754:2155408:1 gene:Bcin06g06140 gene_biotype:protein_coding transcript_biotype:protein_coding	1
miR396a_5p	Bcin13g04230.1	5	-1	1	21	4232	4252	UUCCACAGCUUUCUUGAACUG	:::::::. :::::::	AGCAUCAAGAAGACUGUGGAC	Cleavage	cdna chromosome:ASM83294v1:13:1516917:1522105:-1 gene:Bcin13g04230 gene_biotype:protein_coding transcript_biotype:protein_coding	1
miR482b	Bcin16g04480.1	5	-1	1	22	2169	2190	UCUUGCCUACACCGCCCAUGCC	::.:::: :::::::::...	GGUAUGGUCGGUGUAGGUGGUU	Cleavage	cdna chromosome:ASM83294v1:16:1638872:1643696:1 gene:Bcin16g04480 gene_biotype:protein_coding transcript_biotype:protein_coding	1
miR482b	Bcin11g00530.1	5	-1	1	22	829	850	UCUUGCCUACACCGCCCAUGCC	::.:::::: ::.:::..::	AGCGUGGGCGAAGUGGGCGGGA	Translation	cdna chromosome:ASM83294v1:11:170908:173397:-1 gene:Bcin11g00530 gene_biotype:protein_coding transcript_biotype:protein_coding	1
miR482b	Bcin01g02230.1	5	-1	1	22	778	799	UCUUGCCUACACCGCCCAUGCC	::.:::: ::: : ::::..::	GGUAUGGACGGAGAAGGCGGGA	Translation	cdna chromosome:ASM83294v1:1:841382:843523:1 gene:Bcin01g02230 gene_biotype:protein_coding transcript_biotype:protein_coding	1
miR482b	Bcin08g03090.1	5	-1	1	22	764	785	UCUUGCCUACACCGCCCAUGCC	::.:: :::: :::.: .::::	GGUAUAGGCGUUGUGGAUAAGA	Cleavage	cdna chromosome:ASM83294v1:8:1183729:1185161:-1 gene:Bcin08g03090 gene_biotype:protein_coding transcript_biotype:protein_coding	1
miR482b	Bcin01g04390.1	5	-1	1	22	1903	1924	UCUUGCCUACACCGCCCAUGCC	:::. :::::: ::::::::	GGCGCACGCGGUGCAGGCAAGA	Cleavage	cdna chromosome:ASM83294v1:1:1597262:1601099:1 gene:Bcin01g04390 gene_biotype:protein_coding transcript_biotype:protein_coding	1
miR482b	Bcin01g04390.3	5	-1	1	22	1713	1734	UCUUGCCUACACCGCCCAUGCC	:::. :::::: ::::::::	GGCGCACGCGGUGCAGGCAAGA	Cleavage	cdna chromosome:ASM83294v1:1:1597262:1601099:1 gene:Bcin01g04390 gene_biotype:protein_coding transcript_biotype:protein_coding	1
miR482b	Bcin01g04390.5	5	-1	1	22	1705	1726	UCUUGCCUACACCGCCCAUGCC	:::. :::::: ::::::::	GGCGCACGCGGUGCAGGCAAGA	Cleavage	cdna chromosome:ASM83294v1:1:1597262:1601099:1 gene:Bcin01g04390 gene_biotype:protein_coding transcript_biotype:protein_coding	1
miR482b	Bcin01g04390.2	5	-1	1	22	1343	1364	UCUUGCCUACACCGCCCAUGCC	:::. :::::: ::::::::	GGCGCACGCGGUGCAGGCAAGA	Cleavage	cdna chromosome:ASM83294v1:1:1597262:1601099:1 gene:Bcin01g04390 gene_biotype:protein_coding transcript_biotype:protein_coding	1
miR482b	Bcin01g04390.4	5	-1	1	22	1335	1356	UCUUGCCUACACCGCCCAUGCC	:::. :::::: ::::::::	GGCGCACGCGGUGCAGGCAAGA	Cleavage	cdna chromosome:ASM83294v1:1:1597262:1601099:1 gene:Bcin01g04390 gene_biotype:protein_coding transcript_biotype:protein_coding	1
miR482b	Bcin07g02590.1	5	-1	1	22	912	933	UCUUGCCUACACCGCCCAUGCC	::..: : .:::::.::.:.:.	GGUGUAGCUGGUGUGGGUAGGG	Cleavage	cdna chromosome:ASM83294v1:7:968452:970576:-1 gene:Bcin07g02590 gene_biotype:protein_coding transcript_biotype:protein_coding	1
miR482b	Bcin09g00520.1	5	-1	1	22	955	976	UCUUGCCUACACCGCCCAUGCC	::. : ::::::: : ::::::	GGUCUCGGCGGUGCACGCAAGA	Cleavage	cdna chromosome:ASM83294v1:9:198649:200218:-1 gene:Bcin09g00520 gene_biotype:protein_coding transcript_biotype:protein_coding	1
miR482b	Bcin08g04200.1	5	-1	1	22	305	326	UCUUGCCUACACCGCCCAUGCC	:::. :::::::::: ::::	GGCGAUAGCGGUGUAGGAAAGA	Cleavage	cdna chromosome:ASM83294v1:8:1615853:1617420:1 gene:Bcin08g04200 gene_biotype:protein_coding transcript_biotype:protein_coding	1
miR482b	Bcin14g02630.1	5	-1	1	22	508	529	UCUUGCCUACACCGCCCAUGCC	::.: ::: ::: ::::...::	GGUAGGGGGGGUAUAGGUGGGA	Translation	cdna chromosome:ASM83294v1:14:1039557:1040580:1 gene:Bcin14g02630 gene_biotype:protein_coding transcript_biotype:protein_coding	1
miR482b	Bcin07g01500.2	5	-1	1	22	1510	1533	UCUUGCCUACACCG--CCCAUGCC	:::::: .:::::.: :::::	AUCAUGGGGUUGGUGUGGCCAAGA	Cleavage	cdna chromosome:ASM83294v1:7:550134:552826:1 gene:Bcin07g01500 gene_biotype:protein_coding transcript_biotype:protein_coding	1
miR482b	Bcin01g04580.1	5	-1	1	22	1992	2013	UCUUGCCUACACCGCCCAUGCC	::.::: :::::. :::.::	UGCGUGGAGGGUGUGAGCAGGA	Cleavage	cdna chromosome:ASM83294v1:1:1664667:1666964:1 gene:Bcin01g04580 gene_biotype:protein_coding transcript_biotype:protein_coding	1
miR482b	Bcin01g04580.2	5	-1	1	22	1927	1948	UCUUGCCUACACCGCCCAUGCC	::.::: :::::. :::.::	UGCGUGGAGGGUGUGAGCAGGA	Cleavage	cdna chromosome:ASM83294v1:1:1664667:1666964:1 gene:Bcin01g04580 gene_biotype:protein_coding transcript_biotype:protein_coding	1
miR482b	Bcin05g01150.1	5	-1	1	22	1146	1167	UCUUGCCUACACCGCCCAUGCC	:.: : ::::::::::::	UUCGUAGUCGGUGUAGGCAAAG	Cleavage	cdna chromosome:ASM83294v1:5:453774:455349:-1 gene:Bcin05g01150 gene_biotype:protein_coding transcript_biotype:protein_coding	1
miR482b	Bcin07g01500.1	5	-1	1	22	460	483	UCUUGCCUACACCG--CCCAUGCC	:::::: .:::::.: :::::	AUCAUGGGGUUGGUGUGGCCAAGA	Cleavage	cdna chromosome:ASM83294v1:7:551438:552826:1 gene:Bcin07g01500 gene_biotype:protein_coding transcript_biotype:protein_coding	1
miR482b	Bcin04g02770.2	5	-1	1	22	4152	4173	UCUUGCCUACACCGCCCAUGCC	:::.: ::::::::::	AAAGCGGGUGUUGUAGGCAAGC	Cleavage	cdna chromosome:ASM83294v1:4:983581:988473:1 gene:Bcin04g02770 gene_biotype:protein_coding transcript_biotype:protein_coding	1
miR482b	Bcin04g02770.3	5	-1	1	22	4089	4110	UCUUGCCUACACCGCCCAUGCC	:::.: ::::::::::	AAAGCGGGUGUUGUAGGCAAGC	Cleavage	cdna chromosome:ASM83294v1:4:983581:988473:1 gene:Bcin04g02770 gene_biotype:protein_coding transcript_biotype:protein_coding	1
miR482b	Bcin04g02770.1	5	-1	1	22	4089	4110	UCUUGCCUACACCGCCCAUGCC	:::.: ::::::::::	AAAGCGGGUGUUGUAGGCAAGC	Cleavage	cdna chromosome:ASM83294v1:4:983581:988473:1 gene:Bcin04g02770 gene_biotype:protein_coding transcript_biotype:protein_coding	1
miR482b	Bcin11g04940.1	5	-1	1	22	2953	2974	UCUUGCCUACACCGCCCAUGCC	:: ::::: :::::::.:. :	GGAAUGGGGAGUGUAGGUAGUA	Cleavage	cdna chromosome:ASM83294v1:11:1780763:1784347:1 gene:Bcin11g04940 gene_biotype:protein_coding transcript_biotype:protein_coding	1
miR482b	Bcin04g05410.1	5	-1	1	22	2241	2262	UCUUGCCUACACCGCCCAUGCC	:: .:::: :::: ::::.: :	GGAGUGGGAGGUGGAGGCGAUA	Cleavage	cdna chromosome:ASM83294v1:4:1874712:1877257:-1 gene:Bcin04g05410 gene_biotype:protein_coding transcript_biotype:protein_coding	1
miR482b	Bcin08g01960.2	5	-1	1	22	1693	1714	UCUUGCCUACACCGCCCAUGCC	:: ::::.::: ::::.: ::	GGGUUGGGUGGUUUAGGUACGA	Translation	cdna chromosome:ASM83294v1:8:748386:750393:1 gene:Bcin08g01960 gene_biotype:protein_coding transcript_biotype:protein_coding	1
miR482b	Bcin08g01960.1	5	-1	1	22	1507	1528	UCUUGCCUACACCGCCCAUGCC	:: ::::.::: ::::.: ::	GGGUUGGGUGGUUUAGGUACGA	Translation	cdna chromosome:ASM83294v1:8:748386:750393:1 gene:Bcin08g01960 gene_biotype:protein_coding transcript_biotype:protein_coding	1
miR482b	Bcin15g04360.1	5	-1	1	22	1754	1775	UCUUGCCUACACCGCCCAUGCC	.:::::.::: :.: ..:::	UCUAUGGGUGGUAUGGUUGAGA	Translation	cdna chromosome:ASM83294v1:15:1503621:1507028:-1 gene:Bcin15g04360 gene_biotype:protein_coding transcript_biotype:protein_coding	1
miR482b	Bcin15g04360.2	5	-1	1	22	1669	1690	UCUUGCCUACACCGCCCAUGCC	.:::::.::: :.: ..:::	UCUAUGGGUGGUAUGGUUGAGA	Translation	cdna chromosome:ASM83294v1:15:1503621:1507028:-1 gene:Bcin15g04360 gene_biotype:protein_coding transcript_biotype:protein_coding	1
miR482b	Bcin05g04410.1	5	-1	1	22	957	978	UCUUGCCUACACCGCCCAUGCC	..::::. :::: ::.:.::	UCUGUGGGUAGUGUUGGUAGGA	Cleavage	cdna chromosome:ASM83294v1:5:1569282:1571094:1 gene:Bcin05g04410 gene_biotype:protein_coding transcript_biotype:protein_coding	1
miR482b	Bcin12g05990.1	5	-1	1	22	1097	1118	UCUUGCCUACACCGCCCAUGCC	:::::::: :::...::	UAUCAGGGCGGUGGAGGUGGGA	Cleavage	cdna chromosome:ASM83294v1:12:2063899:2065620:-1 gene:Bcin12g05990 gene_biotype:protein_coding transcript_biotype:protein_coding	1
miR482b	Bcin16g04460.1	5	-1	1	22	1168	1189	UCUUGCCUACACCGCCCAUGCC	:::::.::::: : .:::	GAGAUGGGUGGUGUCGAUAAGC	Cleavage	cdna chromosome:ASM83294v1:16:1630987:1634754:1 gene:Bcin16g04460 gene_biotype:protein_coding transcript_biotype:protein_coding	1
miR482b	Bcin05g08410.1	5	-1	1	22	1911	1932	UCUUGCCUACACCGCCCAUGCC	: .::::. :::::::.. ::	UGAGUGGGUAGUGUAGGUGUGA	Cleavage	cdna chromosome:ASM83294v1:5:2949603:2952226:1 gene:Bcin05g08410 gene_biotype:protein_coding transcript_biotype:protein_coding	1
miR482b	Bcin08g03840.1	5	-1	1	22	1657	1678	UCUUGCCUACACCGCCCAUGCC	: .:::: .:::: .::.:::	GAUAUGGAUGGUGCGGGUAAGU	Cleavage	cdna chromosome:ASM83294v1:8:1475925:1478086:-1 gene:Bcin08g03840 gene_biotype:protein_coding transcript_biotype:protein_coding	1
miR482b	Bcin03g03560.1	5	-1	1	22	192	213	UCUUGCCUACACCGCCCAUGCC	:::::: :::::: ..::	AAGAUGGGCAGUGUAGCUGAGC	Cleavage	cdna chromosome:ASM83294v1:3:1208691:1209969:1 gene:Bcin03g03560 gene_biotype:protein_coding transcript_biotype:protein_coding	1
miR482b	Bcin02g00012.1	5	-1	1	22	473	494	UCUUGCCUACACCGCCCAUGCC	: .::::. :::::::.. ::	UGAGUGGGUAGUGUAGGUGUGA	Cleavage	cdna chromosome:ASM83294v1:2:39942:40836:-1 gene:Bcin02g00012 gene_biotype:protein_coding transcript_biotype:protein_coding	1
miR482b	Bcin05g00004.1	5	-1	1	22	482	503	UCUUGCCUACACCGCCCAUGCC	: .::::. :::::::.. ::	UGAGUGGGUAGUGUAGGUGUGA	Cleavage	cdna chromosome:ASM83294v1:5:1991:2719:-1 gene:Bcin05g00005 gene_biotype:protein_coding transcript_biotype:protein_coding	1
miR482b	Bcin05g04550.1	5	-1	1	22	1228	1248	UCUUGCCUACACCGCCCAUGCC	:: :::: .:::: :::::::	GGGAUGG-UGGUGAAGGCAAGC	Cleavage	cdna chromosome:ASM83294v1:5:1612101:1616700:1 gene:Bcin05g04550 gene_biotype:protein_coding transcript_biotype:protein_coding	1
miR482b	Bcin15g02050.1	5	-1	1	22	2581	2602	UCUUGCCUACACCGCCCAUGCC	: .:::: ::: : :::..:::	GAUAUGGACGGCGGAGGUGAGA	Translation	cdna chromosome:ASM83294v1:15:700838:704127:-1 gene:Bcin15g02050 gene_biotype:protein_coding transcript_biotype:protein_coding	1
miR482b	Bcin08g04570.1	5	-1	1	22	2383	2404	UCUUGCCUACACCGCCCAUGCC	:::::.:::::. : :.:.	GAAAUGGGUGGUGUGAGAAGGG	Cleavage	cdna chromosome:ASM83294v1:8:1763118:1765586:-1 gene:Bcin08g04570 gene_biotype:protein_coding transcript_biotype:protein_coding	1
miR5300	Bcin03g00510.1	5	-1	1	22	661	682	UCCCCAGUCCAGGCAUUCCAAC	:::::.. :::::::.::::	GUUGGGGGGCCUGGAUUGGGAU	Cleavage	cdna chromosome:ASM83294v1:3:186643:187785:-1 gene:Bcin03g00510 gene_biotype:protein_coding transcript_biotype:protein_coding	1
miR5300	Bcin13g04430.1	5	-1	1	22	4763	4784	UCCCCAGUCCAGGCAUUCCAAC	:::: .:: ::::::.::: :.	GUUGCGAUCCCUGGAUUGGAGG	Cleavage	cdna chromosome:ASM83294v1:13:1632853:1637957:-1 gene:Bcin13g04430 gene_biotype:protein_coding transcript_biotype:protein_coding	1
miR5300	Bcin06g07590.1	5	-1	1	22	581	603	UCCCCA-GUCCAGGCAUUCCAAC	: :::.: ::::::.: ::::::	GCUGGGACGCCUGGGCAUGGGGA	Cleavage	cdna chromosome:ASM83294v1:6:2675625:2679923:-1 gene:Bcin06g07590 gene_biotype:protein_coding transcript_biotype:protein_coding	1
miR5300	Bcin07g05930.1	5	-1	1	22	2375	2396	UCCCCAGUCCAGGCAUUCCAAC	:::::.: .::::: :::::	UUUGGAGUUGUUGGACCGGGGA	Cleavage	cdna chromosome:ASM83294v1:7:2189707:2192588:-1 gene:Bcin07g05930 gene_biotype:protein_coding transcript_biotype:protein_coding	1
miR5300	Bcin05g07020.1	5	-1	1	22	933	954	UCCCCAGUCCAGGCAUUCCAAC	:::::::.. ::::: :::	AAUGGAAUGUUGGGACUUGGGU	Translation	cdna chromosome:ASM83294v1:5:2445451:2447432:-1 gene:Bcin05g07020 gene_biotype:protein_coding transcript_biotype:protein_coding	1
miR5300	Bcin13g00520.1	5	-1	1	22	1809	1831	UCCCCAGUCCAG-GCAUUCCAAC	: :::.::. .::::.::::::	CUGGGAGUGUAUUGGAUUGGGGA	Cleavage	cdna chromosome:ASM83294v1:13:207672:210132:1 gene:Bcin13g00520 gene_biotype:protein_coding transcript_biotype:protein_coding	1
miR5300	Bcin11g00890.1	5	-1	1	22	411	432	UCCCCAGUCCAGGCAUUCCAAC	::::::::.:::.. :: :.	AAUGGAAUGCUUGGGUCGGUGG	Cleavage	cdna chromosome:ASM83294v1:11:314889:315686:1 gene:Bcin11g00890 gene_biotype:protein_coding transcript_biotype:protein_coding	1
miR5300	Bcin16g03650.2	5	-1	1	22	5582	5603	UCCCCAGUCCAGGCAUUCCAAC	:::: .: ..:::: ::::::	AUUGGCGUUUUUGGAAUGGGGA	Cleavage	cdna chromosome:ASM83294v1:16:1366662:1372589:1 gene:Bcin16g03650 gene_biotype:protein_coding transcript_biotype:protein_coding	1
miR5300	Bcin16g03650.1	5	-1	1	22	5447	5468	UCCCCAGUCCAGGCAUUCCAAC	:::: .: ..:::: ::::::	AUUGGCGUUUUUGGAAUGGGGA	Cleavage	cdna chromosome:ASM83294v1:16:1366662:1372589:1 gene:Bcin16g03650 gene_biotype:protein_coding transcript_biotype:protein_coding	1
miR5300	Bcin14g01080.1	5	-1	1	22	3678	3700	UCCCCAGUCCA-GGCAUUCCAAC	::::::: ::::.::::::	GGGGGAAUGCAAUGGAUUGGGGA	Translation	cdna chromosome:ASM83294v1:14:492217:496227:1 gene:Bcin14g01080 gene_biotype:protein_coding transcript_biotype:protein_coding	1
miR5300	Bcin09g01010.1	5	-1	1	22	2569	2590	UCCCCAGUCCAGGCAUUCCAAC	:: : ::::::::: : ::::	UUUAGCAUGCCUGGAGUUGGGA	Cleavage	cdna chromosome:ASM83294v1:9:380943:383730:-1 gene:Bcin09g01010 gene_biotype:protein_coding transcript_biotype:protein_coding	1
miR5300	Bcin11g05780.1	5	-1	1	22	1584	1605	UCCCCAGUCCAGGCAUUCCAAC	::::.. :.:: ::::::::	AUUGGGGGUCUUGUACUGGGGA	Cleavage	cdna chromosome:ASM83294v1:11:2040666:2042799:-1 gene:Bcin11g05780 gene_biotype:protein_coding transcript_biotype:protein_coding	1
miR5300	Bcin09g04150.1	5	-1	1	22	1486	1507	UCCCCAGUCCAGGCAUUCCAAC	: : ::::: .::::: ::::.	GAUUGAAUGAUUGGACAGGGGG	Cleavage	cdna chromosome:ASM83294v1:9:1464638:1467118:-1 gene:Bcin09g04150 gene_biotype:protein_coding transcript_biotype:protein_coding	1
miR5300	Bcin07g06180.1	5	-1	1	22	967	987	UCCCCAGUCCAGGCAUUCCAAC	:::::: : .:::.::::::.	AUUGGAA-GGUUGGGCUGGGGG	Cleavage	cdna chromosome:ASM83294v1:7:2274091:2276636:1 gene:Bcin07g06180 gene_biotype:protein_coding transcript_biotype:protein_coding	1
miR5300	Bcin12g04470.1	5	-1	1	22	668	689	UCCCCAGUCCAGGCAUUCCAAC	: ::::. :. :::: ::::::	GAUGGAGGGUAUGGAAUGGGGA	Cleavage	cdna chromosome:ASM83294v1:12:1519814:1520962:1 gene:Bcin12g04470 gene_biotype:protein_coding transcript_biotype:protein_coding	1
miR5300	Bcin15g01610.2	5	-1	1	22	1590	1611	UCCCCAGUCCAGGCAUUCCAAC	:::.: :.::::: ::: ::	AAUGGGAGGUCUGGAAUGGCGA	Cleavage	cdna chromosome:ASM83294v1:15:580317:584985:-1 gene:Bcin15g01610 gene_biotype:protein_coding transcript_biotype:protein_coding	1
miR5300	Bcin15g01610.1	5	-1	1	22	1240	1261	UCCCCAGUCCAGGCAUUCCAAC	:::.: :.::::: ::: ::	AAUGGGAGGUCUGGAAUGGCGA	Cleavage	cdna chromosome:ASM83294v1:15:580317:585277:-1 gene:Bcin15g01610 gene_biotype:protein_coding transcript_biotype:protein_coding	1
miR5300	Bcin05g07650.1	5	-1	1	22	1477	1498	UCCCCAGUCCAGGCAUUCCAAC	:: ::::::: :.::: ::.	UCUGAAAUGCCUUGGCUGUGGG	Translation	cdna chromosome:ASM83294v1:5:2706456:2709268:-1 gene:Bcin05g07650 gene_biotype:protein_coding transcript_biotype:protein_coding	1
miR5300	Bcin15g03550.1	5	-1	1	22	762	783	UCCCCAGUCCAGGCAUUCCAAC	:::. ::.: :::::::::	ACUGGGUUGUCAAGACUGGGGA	Translation	cdna chromosome:ASM83294v1:15:1240957:1243326:-1 gene:Bcin15g03550 gene_biotype:protein_coding transcript_biotype:protein_coding	1
miR5300	Bcin02g02370.1	5	-1	1	22	451	472	UCCCCAGUCCAGGCAUUCCAAC	::::.: :::::.: : :::	CAUGGAGUUCCUGGGCGGCGGA	Cleavage	cdna chromosome:ASM83294v1:2:865259:867565:1 gene:Bcin02g02370 gene_biotype:protein_coding transcript_biotype:protein_coding	1
miR5300	Bcin03g00510.1	5	-1	1	21	662	682	UCCCCAGUCCAGGCAUUCCAA	::::.. :::::::.::::	UUGGGGGGCCUGGAUUGGGAU	Cleavage	cdna chromosome:ASM83294v1:3:186643:187785:-1 gene:Bcin03g00510 gene_biotype:protein_coding transcript_biotype:protein_coding	1
miR5300	Bcin07g05930.1	5	-1	1	21	2376	2396	UCCCCAGUCCAGGCAUUCCAA	:::::.: .::::: :::::	UUGGAGUUGUUGGACCGGGGA	Cleavage	cdna chromosome:ASM83294v1:7:2189707:2192588:-1 gene:Bcin07g05930 gene_biotype:protein_coding transcript_biotype:protein_coding	1
miR5300	Bcin06g07590.1	5	-1	1	21	582	603	UCCCCA-GUCCAGGCAUUCCAA	:::.: ::::::.: ::::::	CUGGGACGCCUGGGCAUGGGGA	Cleavage	cdna chromosome:ASM83294v1:6:2675625:2679923:-1 gene:Bcin06g07590 gene_biotype:protein_coding transcript_biotype:protein_coding	1
miR5300	Bcin05g07020.1	5	-1	1	21	934	954	UCCCCAGUCCAGGCAUUCCAA	:::::::.. ::::: :::	AUGGAAUGUUGGGACUUGGGU	Translation	cdna chromosome:ASM83294v1:5:2445451:2447432:-1 gene:Bcin05g07020 gene_biotype:protein_coding transcript_biotype:protein_coding	1
miR5300	Bcin13g00520.1	5	-1	1	21	1810	1831	UCCCCAGUCCAG-GCAUUCCAA	: :::.::. .::::.::::::	UGGGAGUGUAUUGGAUUGGGGA	Cleavage	cdna chromosome:ASM83294v1:13:207672:210132:1 gene:Bcin13g00520 gene_biotype:protein_coding transcript_biotype:protein_coding	1
miR5300	Bcin11g00890.1	5	-1	1	21	412	432	UCCCCAGUCCAGGCAUUCCAA	::::::::.:::.. :: :.	AUGGAAUGCUUGGGUCGGUGG	Cleavage	cdna chromosome:ASM83294v1:11:314889:315686:1 gene:Bcin11g00890 gene_biotype:protein_coding transcript_biotype:protein_coding	1
miR5300	Bcin16g03650.2	5	-1	1	21	5583	5603	UCCCCAGUCCAGGCAUUCCAA	:::: .: ..:::: ::::::	UUGGCGUUUUUGGAAUGGGGA	Cleavage	cdna chromosome:ASM83294v1:16:1366662:1372589:1 gene:Bcin16g03650 gene_biotype:protein_coding transcript_biotype:protein_coding	1
miR5300	Bcin16g03650.1	5	-1	1	21	5448	5468	UCCCCAGUCCAGGCAUUCCAA	:::: .: ..:::: ::::::	UUGGCGUUUUUGGAAUGGGGA	Cleavage	cdna chromosome:ASM83294v1:16:1366662:1372589:1 gene:Bcin16g03650 gene_biotype:protein_coding transcript_biotype:protein_coding	1
miR5300	Bcin13g04430.1	5	-1	1	21	4764	4784	UCCCCAGUCCAGGCAUUCCAA	::: .:: ::::::.::: :.	UUGCGAUCCCUGGAUUGGAGG	Cleavage	cdna chromosome:ASM83294v1:13:1632853:1637957:-1 gene:Bcin13g04430 gene_biotype:protein_coding transcript_biotype:protein_coding	1
miR5300	Bcin14g01080.1	5	-1	1	21	3679	3700	UCCCCAGUCCA-GGCAUUCCAA	::::::: ::::.::::::	GGGGAAUGCAAUGGAUUGGGGA	Translation	cdna chromosome:ASM83294v1:14:492217:496227:1 gene:Bcin14g01080 gene_biotype:protein_coding transcript_biotype:protein_coding	1
miR5300	Bcin09g01010.1	5	-1	1	21	2570	2590	UCCCCAGUCCAGGCAUUCCAA	:: : ::::::::: : ::::	UUAGCAUGCCUGGAGUUGGGA	Cleavage	cdna chromosome:ASM83294v1:9:380943:383730:-1 gene:Bcin09g01010 gene_biotype:protein_coding transcript_biotype:protein_coding	1
miR5300	Bcin11g05780.1	5	-1	1	21	1585	1605	UCCCCAGUCCAGGCAUUCCAA	::::.. :.:: ::::::::	UUGGGGGUCUUGUACUGGGGA	Cleavage	cdna chromosome:ASM83294v1:11:2040666:2042799:-1 gene:Bcin11g05780 gene_biotype:protein_coding transcript_biotype:protein_coding	1
miR5300	Bcin07g06180.1	5	-1	1	21	968	987	UCCCCAGUCCAGGCAUUCCAA	:::::: : .:::.::::::.	UUGGAA-GGUUGGGCUGGGGG	Cleavage	cdna chromosome:ASM83294v1:7:2274091:2276636:1 gene:Bcin07g06180 gene_biotype:protein_coding transcript_biotype:protein_coding	1
miR5300	Bcin15g01610.2	5	-1	1	21	1591	1611	UCCCCAGUCCAGGCAUUCCAA	:::.: :.::::: ::: ::	AUGGGAGGUCUGGAAUGGCGA	Cleavage	cdna chromosome:ASM83294v1:15:580317:584985:-1 gene:Bcin15g01610 gene_biotype:protein_coding transcript_biotype:protein_coding	1
miR5300	Bcin15g01610.1	5	-1	1	21	1241	1261	UCCCCAGUCCAGGCAUUCCAA	:::.: :.::::: ::: ::	AUGGGAGGUCUGGAAUGGCGA	Cleavage	cdna chromosome:ASM83294v1:15:580317:585277:-1 gene:Bcin15g01610 gene_biotype:protein_coding transcript_biotype:protein_coding	1
miR5300	Bcin09g04150.1	5	-1	1	21	1487	1507	UCCCCAGUCCAGGCAUUCCAA	: ::::: .::::: ::::.	AUUGAAUGAUUGGACAGGGGG	Cleavage	cdna chromosome:ASM83294v1:9:1464638:1467118:-1 gene:Bcin09g04150 gene_biotype:protein_coding transcript_biotype:protein_coding	1
miR5300	Bcin05g07650.1	5	-1	1	21	1478	1498	UCCCCAGUCCAGGCAUUCCAA	:: ::::::: :.::: ::.	CUGAAAUGCCUUGGCUGUGGG	Translation	cdna chromosome:ASM83294v1:5:2706456:2709268:-1 gene:Bcin05g07650 gene_biotype:protein_coding transcript_biotype:protein_coding	1
miR5300	Bcin15g03550.1	5	-1	1	21	763	783	UCCCCAGUCCAGGCAUUCCAA	:::. ::.: :::::::::	CUGGGUUGUCAAGACUGGGGA	Translation	cdna chromosome:ASM83294v1:15:1240957:1243326:-1 gene:Bcin15g03550 gene_biotype:protein_coding transcript_biotype:protein_coding	1
miR5300	Bcin02g02370.1	5	-1	1	21	452	472	UCCCCAGUCCAGGCAUUCCAA	::::.: :::::.: : :::	AUGGAGUUCCUGGGCGGCGGA	Cleavage	cdna chromosome:ASM83294v1:2:865259:867565:1 gene:Bcin02g02370 gene_biotype:protein_coding transcript_biotype:protein_coding	1
miR5300	Bcin12g04470.1	5	-1	1	21	669	689	UCCCCAGUCCAGGCAUUCCAA	::::. :. :::: ::::::	AUGGAGGGUAUGGAAUGGGGA	Cleavage	cdna chromosome:ASM83294v1:12:1519814:1520962:1 gene:Bcin12g04470 gene_biotype:protein_coding transcript_biotype:protein_coding	1
miR5300	Bcin09g00490.2	5	-1	1	21	1427	1447	UCCCCAGUCCAGGCAUUCCAA	:::::::.::::. :: :	CCGGAAUGCUUGGAUGGGUGC	Cleavage	cdna chromosome:ASM83294v1:9:192456:194699:-1 gene:Bcin09g00490 gene_biotype:protein_coding transcript_biotype:protein_coding	1
miR5300	Bcin09g00490.1	5	-1	1	21	1427	1447	UCCCCAGUCCAGGCAUUCCAA	:::::::.::::. :: :	CCGGAAUGCUUGGAUGGGUGC	Cleavage	cdna chromosome:ASM83294v1:9:192456:194699:-1 gene:Bcin09g00490 gene_biotype:protein_coding transcript_biotype:protein_coding	1
miR5300	Bcin03g06460.1	5	-1	1	21	1533	1553	UCCCCAGUCCAGGCAUUCCAA	:..::::::::: ::::	ACCGGGUGCCUGGACAUGGGA	Cleavage	cdna chromosome:ASM83294v1:3:2185371:2187530:-1 gene:Bcin03g06460 gene_biotype:protein_coding transcript_biotype:protein_coding	1
miR5300	Bcin05g06760.1	5	-1	1	21	413	433	UCCCCAGUCCAGGCAUUCCAA	::.:::. ::: ::::::	UAUGAGUGCUGGGAAUGGGGA	Translation	cdna chromosome:ASM83294v1:5:2326987:2328724:-1 gene:Bcin05g06760 gene_biotype:protein_coding transcript_biotype:protein_coding	1
siR1	Bcin16g03010.1	5	-1	1	21	1330	1351	UAUUCA-GAAAAGAUCGUUGUC	:::..::::::::. ::.:::	CACAGUGAUCUUUUUGUGGAUA	Cleavage	cdna chromosome:ASM83294v1:16:1156881:1164317:1 gene:Bcin16g03010 gene_biotype:protein_coding transcript_biotype:protein_coding	1
siR1	Bcin13g02200.1	5	-1	1	21	573	593	UAUUCAGAAAAGAUCGUUGUC	:: .:::::.:: :.:::::	GAGGACGAUUUUAUUUGAAUU	Cleavage	cdna chromosome:ASM83294v1:13:771573:772502:-1 gene:Bcin13g02200 gene_biotype:protein_coding transcript_biotype:protein_coding	1
siR1	Bcin01g10450.1	5	-1	1	21	1568	1589	UAUUCAGAAAAGAUCGU-UGUC	:::: :.:.::::: .::::::	GACAUAUGGUCUUUGUUGAAUA	Cleavage	cdna chromosome:ASM83294v1:1:3639077:3641184:-1 gene:Bcin01g10450 gene_biotype:protein_coding transcript_biotype:protein_coding	1
siR1	Bcin12g05440.1	5	-1	1	21	2962	2982	UAUUCAGAAAAGAUCGUUGUC	::..: :::.::::.:::. :	GAUGAGGAUUUUUUUUGAGCA	Cleavage	cdna chromosome:ASM83294v1:12:1878811:1882065:-1 gene:Bcin12g05440 gene_biotype:protein_coding transcript_biotype:protein_coding	1
siR1	Bcin04g03470.1	5	-1	1	21	3201	3221	UAUUCAGAAAAGAUCGUUGUC	: :::: ::.:::::: : :.	GCCAACCAUUUUUUCUAAUUG	Cleavage	cdna chromosome:ASM83294v1:4:1247081:1250729:1 gene:Bcin04g03470 gene_biotype:protein_coding transcript_biotype:protein_coding	1
siR1	Bcin02g09140.2	5	-1	1	21	1530	1550	UAUUCAGAAAAGAUCGUUGUC	:...:.: :::::::.::	CCCGGUGGUGUUUUCUGGAUU	Cleavage	cdna chromosome:ASM83294v1:2:3234923:3241359:1 gene:Bcin02g09140 gene_biotype:protein_coding transcript_biotype:protein_coding	2
siR1	Bcin14g03150.1	5	-1	1	21	1156	1176	UAUUCAGAAAAGAUCGUUGUC	:.:.::: :::::::.::.	AAUAGCGAGAUUUUCUGGAUG	Cleavage	cdna chromosome:ASM83294v1:14:1190038:1191408:1 gene:Bcin14g03150 gene_biotype:protein_coding transcript_biotype:protein_coding	1
siR1	Bcin08g00800.1	5	-1	1	21	367	387	UAUUCAGAAAAGAUCGUUGUC	:.::.::: ::::. ::::.	AAUAAUGAUGUUUUUGGAAUG	Cleavage	cdna chromosome:ASM83294v1:8:338578:341088:1 gene:Bcin08g00800 gene_biotype:protein_coding transcript_biotype:protein_coding	1
siR1	Bcin02g01660.1	5	-1	1	21	1851	1871	UAUUCAGAAAAGAUCGUUGUC	:. ::.:: :::::.:: :::	GGAAAUGACCUUUUUUGUAUA	Cleavage	cdna chromosome:ASM83294v1:2:644796:646939:1 gene:Bcin02g01660 gene_biotype:protein_coding transcript_biotype:protein_coding	1
siR1	Bcin03g04710.1	5	-1	1	21	2288	2308	UAUUCAGAAAAGAUCGUUGUC	:.:::.: : ::::. :::::	GGCAAUGUUAUUUUUCGAAUA	Cleavage	cdna chromosome:ASM83294v1:3:1581758:1584210:-1 gene:Bcin03g04710 gene_biotype:protein_coding transcript_biotype:protein_coding	2
siR1	Bcin03g04710.1	5	-1	1	21	1286	1306	UAUUCAGAAAAGAUCGUUGUC	::: ::::::.: ::::	AUCAAAAUUCUUUUUUAAAUA	Cleavage	cdna chromosome:ASM83294v1:3:1581758:1584210:-1 gene:Bcin03g04710 gene_biotype:protein_coding transcript_biotype:protein_coding	2
siR1	Bcin08g06650.1	5	-1	1	21	600	620	UAUUCAGAAAAGAUCGUUGUC	:.: :::.:: :::.:::: :	GGCCACGGUCCUUUUUGAACA	Translation	cdna chromosome:ASM83294v1:8:2443188:2445931:-1 gene:Bcin08g06650 gene_biotype:protein_coding transcript_biotype:protein_coding	1
siR1	Bcin08g03550.1	5	-1	1	21	2488	2508	UAUUCAGAAAAGAUCGUUGUC	:.::: :. .::::.::.::.	GGCAAGGGGUUUUUUUGGAUG	Cleavage	cdna chromosome:ASM83294v1:8:1371006:1374399:1 gene:Bcin08g03550 gene_biotype:protein_coding transcript_biotype:protein_coding	1
siR1	Bcin07g01060.1	5	-1	1	21	1867	1887	UAUUCAGAAAAGAUCGUUGUC	:::. : ::::: :.:::::.	GACGUCAAUCUUCUUUGAAUG	Cleavage	cdna chromosome:ASM83294v1:7:387774:392600:-1 gene:Bcin07g01060 gene_biotype:protein_coding transcript_biotype:protein_coding	1
siR1	Bcin07g04440.1	5	-1	1	21	515	535	UAUUCAGAAAAGAUCGUUGUC	:::::: :::::.:::	UCUUUCGAUCUCUUCUGGAUA	Translation	cdna chromosome:ASM83294v1:7:1609409:1611272:1 gene:Bcin07g04440 gene_biotype:protein_coding transcript_biotype:protein_coding	1
siR1	Bcin12g01330.1	5	-1	1	21	932	952	UAUUCAGAAAAGAUCGUUGUC	.:::::::::: ::::	UGAUGCGAUCUUUUCCGAAUC	Cleavage	cdna chromosome:ASM83294v1:12:460220:461940:1 gene:Bcin12g01330 gene_biotype:protein_coding transcript_biotype:protein_coding	1
siR1	Bcin09g03720.1	5	-1	1	21	856	876	UAUUCAGAAAAGAUCGUUGUC	:::: :::::::.:::	UGGGUCGAUGUUUUCUGGAUA	Cleavage	cdna chromosome:ASM83294v1:9:1321901:1324604:-1 gene:Bcin09g03720 gene_biotype:protein_coding transcript_biotype:protein_coding	1
siR1	Bcin06g03470.1	5	-1	1	21	1042	1062	UAUUCAGAAAAGAUCGUUGUC	::::::::::: :.::	UCAUACGAUCUUUUCAGGAUC	Cleavage	cdna chromosome:ASM83294v1:6:1212170:1215501:1 gene:Bcin06g03470 gene_biotype:protein_coding transcript_biotype:protein_coding	1
siR1	Bcin09g05220.2	5	-1	1	21	349	369	UAUUCAGAAAAGAUCGUUGUC	.:::::: ::::::::	CUUUCUGAUCUUGUCUGAAUA	Cleavage	cdna chromosome:ASM83294v1:9:1811184:1815642:1 gene:Bcin09g05220 gene_biotype:protein_coding transcript_biotype:protein_coding	1
[truncated: 513 more rows]
