# Supplementary material for: Genome-wide identification and validation of tomato-encoded sRNA as the cross-species antifungal factors targeting the virulence genes of Botrytis cinerea
Source: Front Plant Sci. 2023 Feb 2;14:1072181. doi: 10.3389/fpls.2023.1072181 (PMC9933504; doi:10.3389/fpls.2023.1072181)
Supplement: Supplementary file 4 [file Table_4.xlsx]

## Sheet: Sheet1
Table S4: Putative target genes were involved in the pathogenicity by searching the database of fungi virulence factors.
sRNA Name	Target_pep_id	UniProtID	Grey mould virulence factors
miR156d_5p	Bcin03p04810.1	C5GSW0_AJEDR	No
miR156d_5p	Bcin08p04200.1	Q59ZB7_CANAL	No
miR156d_5p	Bcin03p02030.1	Q4PDC5_USTMA	No
miR156d_5p	Bcin08p04200.1	Q59ZB7_CANAL	No
miR157a_5p	Bcin05p05560.1	Q9P4U9_ALTAL	No
miR157a_5p	Bcin15p01050.1	LAP2_TRIEQ	No
miR157a_5p	Bcin08p02990.5	SUB8_COCP7	No
miR157a_5p	Bcin08p02990.2	SUB8_COCP7	No
miR157a_5p	Bcin08p02990.3	SUB8_COCP7	No
miR157a_5p	Bcin08p02990.4	SUB8_COCP7	No
miR157a_5p	Bcin08p02990.1	SUB8_COCP7	No
miR396a_3p	Bcin13p03640.1	Q5AJC0_CANAL	No
miR396a_3p	Bcin03p08100.1	Q75WR5_9PLEO	No
miR396a_3p	Bcin12p02340.1	Q4WJ71_ASPFU	No
miR396a_3p	Bcin09p04850.1	Q99324_SEPLY	No
miR396a_3p	Bcin06p04280.1	A6N6J8_FUSOX	No
miR396a_5p	Bcin04p05240.1	Q59QC5_CANAL	No
miR396a_5p	Bcin02p01980.1	Q59X23_CANAL	No
miR396a_5p	Bcin15p02590.2	Q9P880_BOTFU	Yes
miR396a_5p	Bcin15p02590.1	Q9P880_BOTFU	Yes
miR396a_5p	Bcin05p02760.1	Q59KS4_CANAL	No
miR396a_5p	Bcin01p07530.1	A4R566_MAGO7	No
miR396a_5p	Bcin04p04920.1	O94101_BOTFU	Yes
miR482b	Bcin01p05890.1	Q874F3_MAGGR	No
miR482b	Bcin08p04200.1	Q59ZB7_CANAL	No
miR482b	Bcin12p03880.1	Q59KY8_CANAL	No
miR482b	Bcin08p02920.1	Q59XU5_CANAL	No
miR482b	Bcin09p01310.1	Q156F4_BOTFU	Yes
miR482b	Bcin11p04600.1	Q9P8L8_BOTFU	Yes
miR482b	Bcin09p02390.1	Q000T6_BOTFU	Yes
siR1	Bcin14p01630.1	PLYB_COLGL	No
siR1	Bcin09p01180.1	Q4WYU7_ASPFU	No
siR1	Bcin02p02740.1	Q8TGD1_FUSOX	No
siR1	Bcin09p01210.1	Q9UVL9_BLUGR	No
siR10	Bcin09p04960.1	Q8J1X6_COLLN	No
siR10	Bcin02p03180.1	C1GJS5_PARBD	No
siR10	Bcin09p06990.1	Q99324_SEPLY	No
siR10	Bcin09p06990.3	Q99324_SEPLY	No
siR10	Bcin09p07030.1	A6R0L4_AJECN	No
siR11	Bcin10p03930.1	Q59KY8_CANAL	No
siR11	Bcin10p03930.2	Q59KY8_CANAL	No
siR11	Bcin03p01750.1	Q59KS4_CANAL	No
siR12	Bcin01p06260.1	Q8X1E7_BOTFU	Yes
siR12	Bcin01p06260.5	Q8X1E7_BOTFU	Yes
siR12	Bcin01p06260.4	Q8X1E7_BOTFU	Yes
siR12	Bcin01p06260.6	Q8X1E7_BOTFU	Yes
siR12	Bcin01p06260.2	Q8X1E7_BOTFU	Yes
siR12	Bcin01p06260.3	Q8X1E7_BOTFU	Yes
siR13	Bcin01p09430.1	CUTI_ERYGR	No
siR14	Bcin01p06260.1	Q8X1E7_BOTFU	Yes
siR14	Bcin10p05560.2	Q8NK75_GLOLA	No
siR14	Bcin10p05560.1	Q8NK75_GLOLA	No
siR15	Bcin02p00220.1	Q2VLJ1_GIBZA	No
siR15	Bcin01p06250.1	PLB1_CANAL	No
siR15	Bcin05p00350.1	B0BES1_BOTFU	Yes
siR15	Bcin09p06130.1	Q8J0E3_BOTFU	Yes
siR15	Bcin03p06840.1	B0BER8_BOTFU	Yes
siR2	Bcin01p03790.1	CHS3_CANAL	No
siR2	Bcin03p01740.1	Q2H9J2_CHAGB	No
siR2	Bcin05p02520.1	Q96VZ3_FUSOX	No
siR2	Bcin07p02220.1	Q9C1I7_MYCGR	No
siR2	Bcin16p04340.1	C5GXV5_AJEDR	No
siR2	Bcin03p05990.1	CANB_CRYNJ	No
siR2	Bcin03p02930.1	Q96UH9_MAGGR	No
siR2	Bcin05p02840.1	P78585_BOTFU	Yes
siR3	Bcin05p01210.1	Q6TFC7_ASPFM	No
siR3	Bcin01p09310.1	1433_CANAL	No
siR3	Bcin11p03520.1	A4RFD4_MAGO7	No
siR3	Bcin04p03120.1	Q8TG14_BOTFU	Yes
siR3	Bcin03p02760.1	OPSB_ARTBC	No
siR3	Bcin08p02770.2	Q8NJ85_CANAL	No
siR3	Bcin08p02770.1	Q8NJ85_CANAL	No
siR3	Bcin10p00400.1	C1G3C3_PARBD	No
siR4	Bcin15p05080.1	GEL1_ASPFU	No
siR4	Bcin15p05080.3	GEL1_ASPFU	No
siR4	Bcin09p01180.1	Q4WYU7_ASPFU	No
siR4	Bcin09p01210.1	Q9UVL9_BLUGR	No
siR4	Bcin08p02860.1	A3LRS6_PICST	No
siR5	Bcin08p02970.1	Q9C2Y1_BOTFU	Yes
siR6	Bcin15p05080.1	GEL1_ASPFU	No
siR6	Bcin15p05080.3	GEL1_ASPFU	No
siR6	Bcin01p02780.1	A4ULI4_MYCGR	No
siR7	Bcin16p02020.1	Q5A415_CANAL	No
siR7	Bcin02p06400.1	Q59RQ6_CANAL	No
siR7	Bcin10p01890.1	SED1_ASPFU	No
siR8	Bcin07p04700.1	Q59XR0_CANAL	No
siR8	Bcin13p01840.1	Q6WP53_BOTFU	Yes
siR8	Bcin02p00280.1	Q2VLJ1_GIBZA	No
siR8	Bcin16p03380.1	Q32WF7_PHAND	No
siR9	Bcin15p02590.2	Q9P880_BOTFU	Yes
siR9	Bcin15p02590.1	Q9P880_BOTFU	Yes
