# Supplementary material for: Genome-wide identification and validation of tomato-encoded sRNA as the cross-species antifungal factors targeting the virulence genes of Botrytis cinerea
Source: Front Plant Sci. 2023 Feb 2;14:1072181. doi: 10.3389/fpls.2023.1072181 (PMC9933504; doi:10.3389/fpls.2023.1072181)
Supplement: Supplementary file 5 [file Table_5.xlsx]

## Sheet: Sheet1
Table S5: Primers of the target genes were used in this study.
Primers_name	Sequence
miR396a-5p	TTCCACAGCTTTCTTGAACTG
siR3	TTTGAAAAAGAGGATTCCGGG
siR14	GCGCTCTTAGTTCAGTTCGG
For qRT-PCR
miR396a_Bcin15p02590.2_F	GCCGTTCAAGCTGCACCTCA
miR396a_Bcin15p02590.2_R	GCCGAAGGCGATGGCAAGAT
miR396a_Bcin04g04920.1_F	AGGTCGCCCTCGTTCTGATG
miR396a_Bcin04g04920.1_R	GGTTGACGGGAGAAGCCATTT
siR3_Bcin04g03120.1_F	AACAACTTATCCGCCCAACCG
siR3_Bcin04g03120.1_R	CCTTCCCACAAAGACAACAACG
siR14_Bcin01p06260.1_F	GGTCGGCACAGAAGGTATTCTCG
siR14_Bcin01p06260.1_R	GCTACAGCAGTAGTGACGGAAGCA
Bc5S_F	CTGCCTTCGGGCCTTGTAT
Bc5S_R	GCTTGAGGGTTGAAATGACG
For co-expression construction
Bcin15p02590.2_EXP_F	CGCCGAGCCAAATGAAAGAC
Bcin15p02590.2_EXP_R	CGACCCAGCAAACAACCAAC
Bcin15p02590.2_Overlap_F	AGGACGAGATGGTACTAATGTATTTATCCCCTGAACTTGTGGTTG
Bcin15p02590.2_Overlap_R	AAGTTCAGGGGATAAATACATTAGTACCATCTCGTCCTGCTCT
Bcin04g04920.1_EXP_F	ATCGATTCACTACCTGATCAACA
Bcin04g04920.1_EXP_R	AAAATAGGAATAGAACCCAAGGG
Bcin04g04920.1_Overlap_R	GTGATCAGTTGCTCGGCGAACCTTCTCTGGATTCTG
Bcin04g04920.2_Overlap_F	TCCAGAGAAGGTTCGCCGAGCAACTGATCACGTTCTTGG
pre-miR396a	GGATCCTGATTCTTTGTGTACTTTTCCACAGCTTTCTTGAACTGCATACATATAACAAAAAAATCTGATTTTTTTTTGATTTTTTTTTACTTTTATAAAGAAAAAATTTAGATGGAAAGAATTAAATTGTTGCGGTTCAATAAAGCTGTGGGAAGATACATATAGGATCAGTCGAC
