# Supplementary material for: Genome-wide identification and validation of tomato-encoded sRNA as the cross-species antifungal factors targeting the virulence genes of Botrytis cinerea
Source: Front Plant Sci. 2023 Feb 2;14:1072181. doi: 10.3389/fpls.2023.1072181 (PMC9933504; doi:10.3389/fpls.2023.1072181)
Supplement: Supplementary file 6 [file Table_6.xlsx]

## Sheet: Sheet1
Table S6 Predicting the endogenous coding genes in tomato targeted by 3 anti-fungal sRNAs (miR396a-5p, siR2 and siR14) via psRNAtarget.
miRNA_Acc.	Target_Acc.	Expectation	UPE$	miRNA_start	miRNA_end	Target_start	Target_end	miRNA_aligned_fragment	alignment	Target_aligned_fragment	Inhibition	Multiplicity
miR396a-5p	Solyc07g150102.1.1	1.5	-1	1	21	357	377	UUCCACAGCUUUCUUGAACUG	::: ::::::::::::::.:	AAGUCCAAGAAAGCUGUGGGA	Cleavage	1
miR396a-5p	Solyc12g088670.2.1	2	-1	1	21	512	532	UUCCACAGCUUUCUUGAACUG	.: :::::.:::::::::.:	AGGAUCAAGGAAGCUGUGGGA	Cleavage	1
miR396a-5p	Solyc02g062740.3.1	2	-1	1	21	1333	1353	UUCCACAGCUUUCUUGAACUG	.: :::.::::::::::::.	AGGAUCAGGAAAGCUGUGGAG	Cleavage	1
siR3	Solyc03g005440.3.1	2	-1	1	21	874	894	UUUGAAAAAGAGGAUUCCGGG	::::::::.:::::::.:	AAAGGAAUCCUUUUUUUCAGA	Cleavage	1
miR396a-5p	Solyc07g056470.3.1	2.5	-1	1	21	487	507	UUCCACAGCUUUCUUGAACUG	::::::.::::::::::	GGCUUCAAGGAAGCUGUGGAC	Cleavage	1
miR396a-5p	Solyc01g066730.4.1	2.5	-1	1	21	184	204	UUCCACAGCUUUCUUGAACUG	::::::::::::::: ::	CUUUUCAAGAAAGCUGUGCAA	Cleavage	1
miR396a-5p	Solyc02g071240.3.1	2.5	-1	1	21	311	331	UUCCACAGCUUUCUUGAACUG	::..:::.::::::::::	AUCUUUGAGAGAGCUGUGGAA	Cleavage	1
miR396a-5p	Solyc12g088700.1.1	2.5	-1	1	21	1090	1110	UUCCACAGCUUUCUUGAACUG	: :.::::.:::::::::.	AUGAUUAAGAGAGCUGUGGAG	Cleavage	1
miR396a-5p	Solyc03g150157.1.1	2.5	-1	1	21	1417	1437	UUCCACAGCUUUCUUGAACUG	:: :.::.:::.:::::::	UUGUCCGAGGAAGUUGUGGAA	Cleavage	1
miR396a-5p	Solyc01g112320.3.1	2.5	-1	1	21	1899	1919	UUCCACAGCUUUCUUGAACUG	:: ..:::::::::::::.	UUGUAUGAGAAAGCUGUGGAG	Cleavage	1
siR14	Solyc11g012040.2.1	2.5	-1	1	20	959	978	GCGCUCUUAGUUCAGUUCGG	:: .::::.:.:::::::::	CCAGACUGGAUUAAGAGCGC	Cleavage	1
siR3	Solyc09g097870.4.1	2.5	-1	1	21	168	188	UUUGAAAAAGAGGAUUCCGGG	...::..:.::.:::::::::	UUUGGGGUUCUUUUUUUCAAA	Cleavage	1
siR3	Solyc10g011870.3.1	2.5	-1	1	21	2008	2028	UUUGAAAAAGAGGAUUCCGGG	... ::::..:::::::::::	UUUUGAAUUUUCUUUUUCAAA	Cleavage	2
siR3	Solyc08g081990.3.1	2.5	-1	1	21	3575	3595	UUUGAAAAAGAGGAUUCCGGG	:::.::.:::::::.:::	GAGGGAGUCUUCUUUUUUAAA	Cleavage	1
siR3	Solyc03g007900.3.1	2.5	-1	1	21	1210	1230	UUUGAAAAAGAGGAUUCCGGG	.::: :..:::::::::::	AGUGGAUUUUUCUUUUUCAAA	Cleavage	1
miR396a-5p	Solyc12g056995.2.1	3	-1	1	21	451	471	UUCCACAGCUUUCUUGAACUG	:: :::.: ::::::::::::	CAAUUCGAAAAAGCUGUGGAA	Cleavage	1
miR396a-5p	Solyc04g054840.1.1	3	-1	1	21	408	428	UUCCACAGCUUUCUUGAACUG	.::::.::::.::. ::::::	UAGUUUAAGAGAGUGGUGGAA	Cleavage	1
miR396a-5p	Solyc03g045080.3.1	3	-1	1	21	2591	2611	UUCCACAGCUUUCUUGAACUG	:::::. ::.:.:.:::::::	CAGUUUCAGGAGGUUGUGGAA	Cleavage	1
miR396a-5p	Solyc08g075950.3.1	3	-1	1	21	375	396	UUCCACA-GCUUUCUUGAACUG	: :::::::::::: :::::::	CCGUUCAAGAAAGCCUGUGGAA	Cleavage	1
miR396a-5p	Solyc07g041640.3.1	3	-1	1	21	410	431	UUCCACA-GCUUUCUUGAACUG	: :::::::::::: :::::::	CCGUUCAAGAAAGCCUGUGGAA	Cleavage	1
miR396a-5p	Solyc10g083510.2.1	3	-1	1	21	576	597	UUCCACA-GCUUUCUUGAACUG	: :::::::::::: :::::::	CCGUUCAAGAAAGCCUGUGGAA	Cleavage	1
miR396a-5p	Solyc08g083230.3.1	3	-1	1	21	480	501	UUCCACA-GCUUUCUUGAACUG	: :::::::::::: :::::::	CCGUUCAAGAAAGCCUGUGGAA	Cleavage	1
miR396a-5p	Solyc08g005430.3.1	3	-1	1	21	384	405	UUCCACA-GCUUUCUUGAACUG	: :::::::::::: :::::::	CCGUUCAAGAAAGCCUGUGGAA	Cleavage	1
miR396a-5p	Solyc03g082430.1.1	3	-1	1	21	456	477	UUCCACA-GCUUUCUUGAACUG	: :::::::::::: :::::::	CCGUUCAAGAAAGCAUGUGGAA	Cleavage	1
miR396a-5p	Solyc12g096070.2.1	3	-1	1	21	336	357	UUCCACA-GCUUUCUUGAACUG	: :::::::::::: :::::::	CCGUUCAAGAAAGCAUGUGGAA	Cleavage	1
miR396a-5p	Solyc06g065030.3.1	3	-1	1	21	361	381	UUCCACAGCUUUCUUGAACUG	::::.::::.:: ::::::.	AAGUUUAAGAGAGAUGUGGAG	Cleavage	1
miR396a-5p	Solyc01g091540.3.1	3	-1	1	21	468	489	UUCCACA-GCUUUCUUGAACUG	:::::::::::: :::::::	ACGUUCAAGAAAGCCUGUGGAA	Cleavage	1
miR396a-5p	Solyc02g092070.3.1	3	-1	1	21	945	966	UUCCACA-GCUUUCUUGAACUG	:::::::::::: :::::::	UCGUUCAAGAAAGCAUGUGGAA	Cleavage	1
miR396a-5p	Solyc04g077510.4.1	3	-1	1	21	882	903	UUCCACA-GCUUUCUUGAACUG	:::::::::::: :::::::	UCGUUCAAGAAAGCCUGUGGAA	Cleavage	1
miR396a-5p	Solyc06g007320.3.1	3	-1	1	21	2422	2442	UUCCACAGCUUUCUUGAACUG	.:: ::.::::::::::: ::	UAGAUCGAGAAAGCUGUGAAA	Cleavage	1
miR396a-5p	Solyc02g093040.4.1	3	-1	1	21	503	523	UUCCACAGCUUUCUUGAACUG	:::::..::::::::::	AAAAUCAAGGGAGCUGUGGAA	Cleavage	1
miR396a-5p	Solyc02g062750.4.1	3	-1	1	21	862	882	UUCCACAGCUUUCUUGAACUG	:: :::::::: ::::::.:	GAGAUCAAGAAAUCUGUGGGA	Cleavage	1
miR396a-5p	Solyc08g066140.3.1	3	-1	1	21	141	161	UUCCACAGCUUUCUUGAACUG	:::::::.:::::: :::	CCCUUCAAGAGAGCUGUCGAA	Cleavage	1
miR396a-5p	Solyc01g108340.3.1	3	-1	1	21	1175	1195	UUCCACAGCUUUCUUGAACUG	:::::::::::: ::::.	AGUUUCAAGAAAGCUUUGGAG	Cleavage	1
miR396a-5p	Solyc11g045120.3.1	3	-1	1	21	151	171	UUCCACAGCUUUCUUGAACUG	:::::::::.:: :::::	AUGUUCAAGAAGGCAGUGGAC	Cleavage	1
miR396a-5p	Solyc10g079660.3.1	3	-1	1	21	1362	1382	UUCCACAGCUUUCUUGAACUG	:::::::::.:.:: ::.:	UCGUUCAAGAAGGUUGAGGGA	Cleavage	1
miR396a-5p	Solyc11g013260.3.1	3	-1	1	21	544	564	UUCCACAGCUUUCUUGAACUG	::::. ::::::::::::.	GAGUUUUCGAAAGCUGUGGAG	Cleavage	1
miR396a-5p	Solyc01g059960.1.1	3	-1	1	21	348	368	UUCCACAGCUUUCUUGAACUG	:: ::::::::.::: :::	UUGUGCAAGAAAGUUGUUGAA	Cleavage	1
miR396a-5p	Solyc02g065560.1.1	3	-1	1	21	598	618	UUCCACAGCUUUCUUGAACUG	: :.:::.:.:::::::.:	AUGGUUAAGGAGGCUGUGGGA	Cleavage	1
miR396a-5p	Solyc04g056640.1.1	3	-1	1	21	408	428	UUCCACAGCUUUCUUGAACUG	:::.: :.:::.::::::.	UUGUUUAUGGAAGUUGUGGAG	Cleavage	2
miR396a-5p	Solyc02g069080.4.1	3	-1	1	21	310	330	UUCCACAGCUUUCUUGAACUG	:: ..::.:::.:::::::	UUGUCUGAGGAAGUUGUGGAA	Cleavage	1
siR3	Solyc07g007770.2.1	3	-1	1	21	369	389	UUUGAAAAAGAGGAUUCCGGG	.:.::::::.::: :::::.:	UCUGGAAUCUUCUAUUUCAGA	Cleavage	1
siR3	Solyc09g074090.3.1	3	-1	1	21	322	342	UUUGAAAAAGAGGAUUCCGGG	..::::::::.:: :::.::	AUUGGAAUCCUUUUCUUCGAA	Cleavage	1
siR3	Solyc12g019480.3.1	3	-1	1	21	990	1010	UUUGAAAAAGAGGAUUCCGGG	.:::::::.::::: :..::	AUCGGAAUCUUCUUUGUUGAA	Cleavage	1
siR3	Solyc01g021745.1.1	3	-1	1	21	12	32	UUUGAAAAAGAGGAUUCCGGG	::: : :.:::::::.:::	UACGGUAGCUUCUUUUUUAAA	Cleavage	1
siR3	Solyc02g094140.4.1	3	-1	1	21	90	110	UUUGAAAAAGAGGAUUCCGGG	: :: :::::::::::.:.	GACCGACUCCUCUUUUUCGAG	Cleavage	1
siR3	Solyc01g106370.3.1	3	-1	1	21	1733	1753	UUUGAAAAAGAGGAUUCCGGG	.:: ::.:::::::::::	GGUGGUCUCUUCUUUUUCAAA	Cleavage	1
siR3	Solyc11g072940.2.1	3	-1	1	21	1427	1447	UUUGAAAAAGAGGAUUCCGGG	:::. .::::::::::::	UACGGGUGUCUCUUUUUCAAA	Cleavage	1
miR396a-5p	Solyc07g019640.1.1	3.5	-1	1	21	1286	1306	UUCCACAGCUUUCUUGAACUG	:::::::.:::::: :::: :	CAGUUCAGGAAAGCAGUGGCA	Cleavage	1
miR396a-5p	Solyc03g096305.1.1	3.5	-1	1	21	616	636	UUCCACAGCUUUCUUGAACUG	:::::::.:::::: :::: :	CAGUUCAGGAAAGCAGUGGCA	Cleavage	1
miR396a-5p	Solyc01g081320.4.1	3.5	-1	1	21	1390	1410	UUCCACAGCUUUCUUGAACUG	:::::..::::.::: ::::.	CAGUUUGAGAAGGCUAUGGAG	Cleavage	1
miR396a-5p	Solyc08g078950.3.1	3.5	-1	1	21	823	843	UUCCACAGCUUUCUUGAACUG	:.:::.:::::: .:::::..	CGGUUUAAGAAACUUGUGGGG	Cleavage	1
miR396a-5p	Solyc11g022390.2.1	3.5	-1	1	21	1092	1112	UUCCACAGCUUUCUUGAACUG	::::::.:::::. :::::	GAGUUCAGGAAAGUGGUGGAU	Cleavage	1
miR396a-5p	Solyc02g078350.3.1	3.5	-1	1	21	1165	1185	UUCCACAGCUUUCUUGAACUG	::::..:::..:::::: ::	AAGUUUGAGAGGGCUGUGAAA	Cleavage	1
miR396a-5p	Solyc02g023950.3.1	3.5	-1	1	21	91	111	UUCCACAGCUUUCUUGAACUG	::::.::::::: ::: :::	GAGUUUAAGAAAGGUGUUGAA	Cleavage	1
miR396a-5p	Solyc09g074805.1.1	3.5	-1	1	21	257	277	UUCCACAGCUUUCUUGAACUG	:: :::::::::::::: :	AAGCUCAAGAAAGCUGUGCAU	Cleavage	1
miR396a-5p	Solyc03g117630.1.1	3.5	-1	1	21	1720	1740	UUCCACAGCUUUCUUGAACUG	:: :..::::.::::::::	AAGAUUGAGAAGGCUGUGGAU	Cleavage	2
miR396a-5p	Solyc06g007820.1.1	3.5	-1	1	21	49	69	UUCCACAGCUUUCUUGAACUG	:: :.:::.: :::::::::	AAGGUUAAGGAUGCUGUGGAA	Translation	1
miR396a-5p	Solyc09g059170.3.1	3.5	-1	1	21	565	585	UUCCACAGCUUUCUUGAACUG	:.:::.::::::::::.	GAUAUUAAGGAAGCUGUGGAG	Cleavage	1
miR396a-5p	Solyc06g150139.1.1	3.5	-1	1	21	727	747	UUCCACAGCUUUCUUGAACUG	:::.:::::.:::::.:	UCACUCAGGAAAGUUGUGGGA	Cleavage	1
miR396a-5p	Solyc01g104220.3.1	3.5	-1	1	21	530	550	UUCCACAGCUUUCUUGAACUG	:: :..::..:::::::::.	AAGCUUGAGGGAGCUGUGGAG	Cleavage	1
miR396a-5p	Solyc04g009720.1.1	3.5	-1	1	21	646	666	UUCCACAGCUUUCUUGAACUG	: ::::::::.:.: :::::	GAUUUCAAGAAGGUUCUGGAA	Cleavage	1
miR396a-5p	Solyc09g059550.1.1	3.5	-1	1	21	541	561	UUCCACAGCUUUCUUGAACUG	:: ::.::::::.::: :::	AAGGUCGAGAAAGUUGUUGAA	Cleavage	1
miR396a-5p	Solyc06g071820.3.1	3.5	-1	1	21	614	634	UUCCACAGCUUUCUUGAACUG	: ::::::::::.:: :::.	AAUUUCAAGAAAGUUGAGGAG	Cleavage	2
miR396a-5p	Solyc10g078190.2.1	3.5	-1	1	21	1383	1403	UUCCACAGCUUUCUUGAACUG	:: :::.::::::::: ::.	AAGAUCAGGAAAGCUGUCGAG	Cleavage	1
miR396a-5p	Solyc07g049400.1.1	3.5	-1	1	21	432	452	UUCCACAGCUUUCUUGAACUG	::::::::.: .::::::	UUGUUCAAGAGAAUUGUGGAU	Cleavage	1
miR396a-5p	Solyc02g083140.3.1	3.5	-1	1	21	2659	2679	UUCCACAGCUUUCUUGAACUG	:: :::::::.::::: ::.	GAGGUCAAGAAGGCUGUUGAG	Cleavage	1
miR396a-5p	Solyc03g031830.1.1	3.5	-1	1	21	657	677	UUCCACAGCUUUCUUGAACUG	::::::::.:::: :::.	GUGUUCAAGAGAGCUUUGGGU	Cleavage	1
miR396a-5p	Solyc12g100340.1.1	3.5	-1	1	21	690	710	UUCCACAGCUUUCUUGAACUG	::.::::.::: ::::::	AGUUUUAAGAGAGCAGUGGAA	Cleavage	1
miR396a-5p	Solyc06g008260.3.1	3.5	-1	1	21	137	157	UUCCACAGCUUUCUUGAACUG	: ::::::::.. .::::::.	CCGUUCAAGAGGUUUGUGGAG	Cleavage	1
miR396a-5p	Solyc04g014680.4.1	3.5	-1	1	21	583	603	UUCCACAGCUUUCUUGAACUG	:::.:::::::.:::: :	UCGUUUAAGAAAGUUGUGUAU	Cleavage	1
miR396a-5p	Solyc08g076470.4.1	3.5	-1	1	21	503	522	UUCCACAGCUUUCUUGAACUG	: ::::.: ::::::::::::	CUGUUCGA-AAAGCUGUGGAA	Cleavage	1
miR396a-5p	Solyc07g056460.3.1	3.5	-1	1	21	403	423	UUCCACAGCUUUCUUGAACUG	: ::::.::::::::::	GCCUGCAAGGAAGCUGUGGAC	Cleavage	1
miR396a-5p	Solyc11g013480.3.1	3.5	-1	1	21	898	918	UUCCACAGCUUUCUUGAACUG	.: :.:::: .:::::::::	AGGGUUAAGAUGGCUGUGGAA	Translation	1
miR396a-5p	Solyc03g112860.3.1	3.5	-1	1	21	869	889	UUCCACAGCUUUCUUGAACUG	:: : :.:::.::::::::.	AAGCUAAGGAAGGCUGUGGAG	Cleavage	1
miR396a-5p	Solyc06g082090.4.1	3.5	-1	1	21	909	929	UUCCACAGCUUUCUUGAACUG	: :::::.:::::::::	AUCUACAAGAGAGCUGUGGAC	Cleavage	1
miR396a-5p	Solyc08g076150.4.1	3.5	-1	1	21	1363	1383	UUCCACAGCUUUCUUGAACUG	.: :::::.::::: ::::.	AGGCUCAAGGAAGCUUUGGAG	Cleavage	1
miR396a-5p	Solyc11g020100.3.1	3.5	-1	1	21	1817	1837	UUCCACAGCUUUCUUGAACUG	:: :::::::::: :::::	AAGAGCAAGAAAGCUUUGGAA	Cleavage	1
miR396a-5p	Solyc08g065990.3.1	3.5	-1	1	21	1198	1218	UUCCACAGCUUUCUUGAACUG	.::::: :.::::: ::::.	GGGUUCAUGGAAGCUCUGGAG	Cleavage	1
miR396a-5p	Solyc09g091460.3.1	3.5	-1	1	21	518	538	UUCCACAGCUUUCUUGAACUG	::::. ::.::::::::.:	GAGUUUCUGAGAGCUGUGGGA	Cleavage	1
miR396a-5p	Solyc01g090610.3.1	3.5	-1	1	21	343	363	UUCCACAGCUUUCUUGAACUG	:::: ::::::: :::::	CUCUUCACGAAAGCUUUGGAA	Cleavage	1
siR14	Solyc09g091250.4.1	3.5	-1	1	20	626	645	GCGCUCUUAGUUCAGUUCGG	.:::.: :.:::::::.::	AUGAAUUCAGCUAAGAGUGC	Cleavage	1
siR3	Solyc12g008550.3.1	3.5	-1	1	21	808	828	UUUGAAAAAGAGGAUUCCGGG	..::::::.::::: :::::	UUCGGAAUUCUCUUCCUCAAA	Cleavage	1
siR3	Solyc12g098660.3.1	3.5	-1	1	21	830	850	UUUGAAAAAGAGGAUUCCGGG	:.:::.: .:::::::::::	CUCGGGAAAUUCUUUUUCAAA	Cleavage	1
siR3	Solyc02g092840.1.1	3.5	-1	1	21	804	824	UUUGAAAAAGAGGAUUCCGGG	:. ::.:::::::::: .:::	CUGGGGAUCCUCUUUUCUAAA	Cleavage	1
siR3	Solyc08g079470.3.1	3.5	-1	1	21	1551	1571	UUUGAAAAAGAGGAUUCCGGG	..::::::.: ::::::..:.	UUCGGAAUUCCCUUUUUUGAG	Translation	1
siR3	Solyc07g014740.3.1	3.5	-1	1	21	1056	1076	UUUGAAAAAGAGGAUUCCGGG	::::: :::::::::::	UAGUGAAUCAUCUUUUUCAAA	Cleavage	1
siR3	Solyc06g068140.3.1	3.5	-1	1	21	254	274	UUUGAAAAAGAGGAUUCCGGG	..:::::..:.:::::: ::	GUUGGAAUUUUUUUUUUCUAA	Cleavage	1
siR3	Solyc03g114240.4.1	3.5	-1	1	21	240	260	UUUGAAAAAGAGGAUUCCGGG	::::: :.: .:::::::::	ACCGGAUUUCCUUUUUUCAAA	Translation	1
siR3	Solyc11g011040.2.1	3.5	-1	1	21	145	165	UUUGAAAAAGAGGAUUCCGGG	:.. ::: :::.:::::.:::	CUUAGAAGCCUUUUUUUUAAA	Cleavage	1
siR3	Solyc12g049160.1.1	3.5	-1	1	21	507	527	UUUGAAAAAGAGGAUUCCGGG	:::.:: :.:::::::::	UAAGGAGUCAUUUUUUUCAAA	Cleavage	2
siR3	Solyc12g100090.1.1	3.5	-1	1	21	489	509	UUUGAAAAAGAGGAUUCCGGG	:::.:: :.:::::::::	UAAGGAGUCAUUUUUUUCAAA	Cleavage	1
siR3	Solyc12g049090.3.1	3.5	-1	1	21	507	527	UUUGAAAAAGAGGAUUCCGGG	:::.:: :.:::::::::	UAAGGAGUCAUUUUUUUCAAA	Cleavage	1
siR3	Solyc12g049070.1.1	3.5	-1	1	21	393	413	UUUGAAAAAGAGGAUUCCGGG	:::.:: :.:::::::::	UAAGGAGUCAUUUUUUUCAAA	Cleavage	3
siR3	Solyc09g075040.3.1	3.5	-1	1	21	37	57	UUUGAAAAAGAGGAUUCCGGG	:.: :: :..:.:::::::::	CUCUGAUUUUUUUUUUUCAAA	Cleavage	1
siR3	Solyc05g013750.3.1	3.5	-1	1	21	98	118	UUUGAAAAAGAGGAUUCCGGG	..: :.::..:.::::::::.	UUCUGGAUUUUUUUUUUCAAG	Cleavage	1
siR3	Solyc10g017520.3.1	3.5	-1	1	21	621	641	UUUGAAAAAGAGGAUUCCGGG	.:::::::::: :: ::::	GAUGGAAUCCUCUAUUGCAAA	Cleavage	2
siR3	Solyc04g017700.4.1	3.5	-1	1	21	1781	1801	UUUGAAAAAGAGGAUUCCGGG	.::::::::::: :::::	AGUGGAAUCCUCUUCGUCAAA	Cleavage	1
siR3	Solyc10g008860.1.1	3.5	-1	1	21	254	274	UUUGAAAAAGAGGAUUCCGGG	.: :::::.::::: ::::.	AUCAGAAUCUUCUUUGUCAAG	Cleavage	1
siR3	Solyc01g088400.4.1	3.5	-1	1	21	1592	1612	UUUGAAAAAGAGGAUUCCGGG	.:: ::::.:.: :::::::	GUCGAAAUCUUUUGUUUCAAA	Cleavage	1
siR3	Solyc09g089680.4.1	3.5	-1	1	21	43	63	UUUGAAAAAGAGGAUUCCGGG	::: :..:.:::::::::	AUAGGAUUUUUUUUUUUCAAA	Cleavage	1
siR3	Solyc07g063430.3.1	3.5	-1	1	21	768	788	UUUGAAAAAGAGGAUUCCGGG	:::: ::::::::: :::	AAGGGAAGCCUCUUUUUGAAA	Cleavage	1
siR3	Solyc12g099920.2.1	3.5	-1	1	21	1305	1325	UUUGAAAAAGAGGAUUCCGGG	: .:::: :.::::: :::::	CGUGGAAGCUUCUUUAUCAAA	Cleavage	1
siR3	Solyc05g054770.3.1	3.5	-1	1	21	1374	1394	UUUGAAAAAGAGGAUUCCGGG	: .:::.::::::::.::	AAAGAGAUCUUCUUUUUCGAA	Cleavage	1
siR3	Solyc08g006050.2.1	3.5	-1	1	21	546	566	UUUGAAAAAGAGGAUUCCGGG	.::. ::.::::::::..:	GGUGGGUUCUUCUUUUUCGGA	Cleavage	1
siR3	Solyc02g081300.3.1	3.5	-1	1	21	2771	2791	UUUGAAAAAGAGGAUUCCGGG	.: :::..:::::::.::.	AGUGUAAUUUUCUUUUUUAAG	Cleavage	1
miR396a-5p	Solyc05g053090.2.1	4	-1	1	21	670	690	UUCCACAGCUUUCUUGAACUG	:::::.::::::: :::::.	CAGUUUAAGAAAGGGGUGGAG	Cleavage	1
miR396a-5p	Solyc06g076280.3.1	4	-1	1	21	685	705	UUCCACAGCUUUCUUGAACUG	::::::::::.:: :::::.	CAGUUCAAGAGAGGGGUGGAG	Cleavage	1
miR396a-5p	Solyc02g083190.2.1	4	-1	1	21	1111	1131	UUCCACAGCUUUCUUGAACUG	:: ::::.:::::::: :::	CAAUUCAGGAAAGCUGGGGAU	Cleavage	1
miR396a-5p	Solyc10g080180.3.1	4	-1	1	21	264	284	UUCCACAGCUUUCUUGAACUG	::: :..::.:::::: ::::	CAGAUUGAGGAAGCUGAGGAA	Cleavage	1
miR396a-5p	Solyc06g073280.3.1	4	-1	1	21	774	794	UUCCACAGCUUUCUUGAACUG	:::::. ::::.: ::::::.	CAGUUUCAGAAGGAUGUGGAG	Cleavage	1
miR396a-5p	Solyc11g022540.3.1	4	-1	1	21	340	360	UUCCACAGCUUUCUUGAACUG	::::::: :.:: ::::::.	AAGUUCAAAAGAGAUGUGGAG	Cleavage	1
miR396a-5p	Solyc06g071240.3.1	4	-1	1	21	196	216	UUCCACAGCUUUCUUGAACUG	:::: . .:::.:.:::::::	CAGUGUUGGAAGGUUGUGGAA	Cleavage	1
miR396a-5p	Solyc03g113350.3.1	4	-1	1	21	1646	1666	UUCCACAGCUUUCUUGAACUG	::::.:.::::: : :::::	AAGUUUAGGAAAGAUUUGGAA	Cleavage	1
miR396a-5p	Solyc06g073587.1.1	4	-1	1	21	1773	1793	UUCCACAGCUUUCUUGAACUG	:: :::: ::::.:::::::	CACUUCAUAAAAGUUGUGGAA	Cleavage	5
miR396a-5p	Solyc06g073587.1.1	4	-1	1	21	363	383	UUCCACAGCUUUCUUGAACUG	: ::::::::::.::: :..	AACUUCAAGAAAGUUGUAGGG	Cleavage	5
miR396a-5p	Solyc06g150133.1.1	4	-1	1	21	2067	2087	UUCCACAGCUUUCUUGAACUG	:: :::: ::::.:::::::	CACUUCAUAAAAGUUGUGGAA	Cleavage	5
miR396a-5p	Solyc06g150133.1.1	4	-1	1	21	657	677	UUCCACAGCUUUCUUGAACUG	: ::::::::::.::: :..	AACUUCAAGAAAGUUGUAGGG	Cleavage	5
miR396a-5p	Solyc11g006680.3.1	4	-1	1	21	1864	1884	UUCCACAGCUUUCUUGAACUG	::: : .::::::::::: ::	CAGAUGGAGAAAGCUGUGCAA	Cleavage	1
miR396a-5p	Solyc12g013840.3.1	4	-1	1	21	2527	2547	UUCCACAGCUUUCUUGAACUG	:: : ::: ::::::::::.:	CAAUACAAUAAAGCUGUGGGA	Cleavage	2
miR396a-5p	Solyc06g059760.3.1	4	-1	1	21	2209	2229	UUCCACAGCUUUCUUGAACUG	::::: . ::::::: :::::	CAGUUAGCGAAAGCUUUGGAA	Cleavage	1
miR396a-5p	Solyc11g068870.2.1	4	-1	1	21	586	606	UUCCACAGCUUUCUUGAACUG	::: ::::::.:::::: :	AAGUCCAAGAAGGCUGUGAAU	Cleavage	1
miR396a-5p	Solyc05g054050.4.1	4	-1	1	21	676	696	UUCCACAGCUUUCUUGAACUG	..::::::::::::::	GACCCUGAGAAAGCUGUGGAA	Cleavage	1
miR396a-5p	Solyc02g032870.4.1	4	-1	1	21	1036	1056	UUCCACAGCUUUCUUGAACUG	::::.::::::::::.	CAAGCCAAGGAAGCUGUGGAG	Cleavage	1
miR396a-5p	Solyc11g011920.2.1	4	-1	1	21	737	757	UUCCACAGCUUUCUUGAACUG	..::::::::::::::	AGCCCUGAGAAAGCUGUGGAA	Cleavage	1
miR396a-5p	Solyc03g077930.3.1	4	-1	1	21	278	298	UUCCACAGCUUUCUUGAACUG	::::::::.::::: ::	GCUUUCAAGAAGGCUGUUGAU	Cleavage	1
miR396a-5p	Solyc07g052390.3.1	4	-1	1	21	458	477	UUCCACAGCUUUCUUGAACUG	::::: ::::::::: ::::.	CAGUU-AAGAAAGCUAUGGAG	Cleavage	1
miR396a-5p	Solyc09g082510.3.1	4	-1	1	21	4736	4755	UUCCACAGCUUUCUUGAACUG	::::: :::::::. ::::::	CAGUU-AAGAAAGUAGUGGAA	Cleavage	1
miR396a-5p	Solyc07g045410.2.1	4	-1	1	21	802	822	UUCCACAGCUUUCUUGAACUG	:::: :.:...:.::::::.	AAGUUGAGGGGGGUUGUGGAG	Cleavage	1
miR396a-5p	Solyc01g015080.3.1	4	-1	1	21	381	401	UUCCACAGCUUUCUUGAACUG	:.::::::::::: :::	AAUAUUAAGAAAGCUGUUGAA	Cleavage	1
miR396a-5p	Solyc03g114510.4.1	4	-1	1	21	973	993	UUCCACAGCUUUCUUGAACUG	::::::::.::::: ::	AUCUUCAAGAAGGCUGUUGAU	Cleavage	1
miR396a-5p	Solyc12g017820.2.1	4	-1	1	21	223	243	UUCCACAGCUUUCUUGAACUG	:::: .::::.:.:::: ::	AAGUUAGAGAAGGUUGUGAAA	Cleavage	1
miR396a-5p	Solyc06g054330.3.1	4	-1	1	21	513	533	UUCCACAGCUUUCUUGAACUG	:::::::.::::: :::	GCUGUCAAGAAGGCUGUAGAA	Cleavage	1
miR396a-5p	Solyc08g015870.3.1	4	-1	1	21	936	956	UUCCACAGCUUUCUUGAACUG	: ::::::::::.::: :..	GAUUUCAAGAAAGUUGUUGGG	Cleavage	1
miR396a-5p	Solyc02g090260.3.1	4	-1	1	21	1953	1973	UUCCACAGCUUUCUUGAACUG	: ::::.::.: :::::::.	GAUUUCAGGAGAUCUGUGGAG	Cleavage	1
miR396a-5p	Solyc02g087560.1.1	4	-1	1	21	675	695	UUCCACAGCUUUCUUGAACUG	:::::::::::::: .:	AUUGUCAAGAAAGCUGUGUGA	Cleavage	1
miR396a-5p	Solyc07g063240.4.1	4	-1	1	21	921	941	UUCCACAGCUUUCUUGAACUG	:::::::: :::::::.	GGUGUCAAGAAAUCUGUGGAG	Cleavage	1
miR396a-5p	Solyc09g065560.3.1	4	-1	1	21	1948	1968	UUCCACAGCUUUCUUGAACUG	:...:.:::::::::::	ACUGUUGGGGAAGCUGUGGAA	Cleavage	1
miR396a-5p	Solyc10g086430.3.1	4	-1	1	21	919	939	UUCCACAGCUUUCUUGAACUG	: ::..::::: ::::::.:	GAAUUUGAGAAAUCUGUGGGA	Cleavage	1
miR396a-5p	Solyc01g065530.3.1	4	-1	1	21	703	723	UUCCACAGCUUUCUUGAACUG	:.:::: ::::::::::	GAUCUUAAGACAGCUGUGGAA	Translation	1
miR396a-5p	Solyc04g008620.3.1	4	-1	1	21	889	909	UUCCACAGCUUUCUUGAACUG	:.:.:.:::.:::::::	GGUGUUAGGGAAGUUGUGGAA	Cleavage	1
miR396a-5p	Solyc05g047460.3.1	4	-1	1	21	326	346	UUCCACAGCUUUCUUGAACUG	:::::::.: :::::::	UCUAUCAAGAAGGAUGUGGAA	Cleavage	1
miR396a-5p	Solyc06g069300.1.1	4	-1	1	21	661	681	UUCCACAGCUUUCUUGAACUG	::: :. ::::::::::::.	CAGAUUCUGAAAGCUGUGGAG	Cleavage	1
miR396a-5p	Solyc01g066500.1.1	4	-1	1	21	94	114	UUCCACAGCUUUCUUGAACUG	::::::::::::: :::	CUUUUCAAGAAAGCUGAAGAA	Cleavage	1
miR396a-5p	Solyc11g010570.2.1	4	-1	1	21	179	199	UUCCACAGCUUUCUUGAACUG	::::::::::::: :::	UUAUUCAAGAAAGCUGAAGAA	Cleavage	1
miR396a-5p	Solyc04g079790.3.1	4	-1	1	21	395	415	UUCCACAGCUUUCUUGAACUG	::::.:::.:.: :::::	UUCUUCAGGAAGGUUCUGGAA	Cleavage	1
miR396a-5p	Solyc12g042340.2.1	4	-1	1	21	520	540	UUCCACAGCUUUCUUGAACUG	:::::::::::::: : :	GUUUUCAAGAAAGCUGUUGCA	Cleavage	1
miR396a-5p	Solyc04g008380.4.1	4	-1	1	21	1153	1173	UUCCACAGCUUUCUUGAACUG	::::::::.:.: ::::.	GCAUUCAAGAAGGUUCUGGAG	Cleavage	1
miR396a-5p	Solyc07g007010.1.1	4	-1	1	21	952	972	UUCCACAGCUUUCUUGAACUG	::.:.:.::::: :::::	CUAUUUAGGGAAGCUAUGGAA	Cleavage	1
miR396a-5p	Solyc10g007410.4.1	4	-1	1	21	540	560	UUCCACAGCUUUCUUGAACUG	:::.::::::.: ::::.	AUAUUCGAGAAAGUUCUGGAG	Cleavage	1
miR396a-5p	Solyc01g102670.3.1	4	-1	1	21	462	482	UUCCACAGCUUUCUUGAACUG	::::.::.: :::::::.	UGUUUCAGGAGAUCUGUGGAG	Cleavage	2
miR396a-5p	Solyc01g097190.4.1	4	-1	1	21	1445	1465	UUCCACAGCUUUCUUGAACUG	::::.:.::::::: ::.	GCUUUCAGGGAAGCUGUCGAG	Cleavage	1
miR396a-5p	Solyc03g114150.3.1	4	-1	1	21	1215	1235	UUCCACAGCUUUCUUGAACUG	:::::::::: ::: :::	CCCUUCAAGAAAGGUGUUGAA	Cleavage	1
miR396a-5p	Solyc02g021220.1.1	4	-1	1	21	832	852	UUCCACAGCUUUCUUGAACUG	::..: :::::::::::.	GGAUUUGAUAAAGCUGUGGAG	Cleavage	1
miR396a-5p	Solyc03g117660.4.1	4	-1	1	21	592	612	UUCCACAGCUUUCUUGAACUG	::..::::.:::: ::::	UGUUUUGAGAAGGCUGGGGAA	Cleavage	1
miR396a-5p	Solyc08g042050.3.1	4	-1	1	21	914	934	UUCCACAGCUUUCUUGAACUG	::..::.::: :::::::	GGAUUUGAGGAAGAUGUGGAA	Cleavage	1
miR396a-5p	Solyc01g079690.4.1	4	-1	1	21	2653	2673	UUCCACAGCUUUCUUGAACUG	:::: : :::.::::::::.	CAGUGGAUGAAGGCUGUGGAG	Cleavage	1
miR396a-5p	Solyc10g080160.2.1	4	-1	1	21	430	450	UUCCACAGCUUUCUUGAACUG	:::.:::.:::::: :::	GUGUUUAAGGAAGCUGGUGAA	Cleavage	1
miR396a-5p	Solyc07g052590.1.1	4	-1	1	21	778	798	UUCCACAGCUUUCUUGAACUG	:::..::.:::.:: :::.	GUGUUUGAGGAAGUUGAGGAG	Cleavage	1
siR14	Solyc01g087160.2.1	4	-1	1	20	528	547	GCGCUCUUAGUUCAGUUCGG	:::::::.::.:::::	AGCAACUGAAUUAGGAGCGG	Cleavage	1
siR14	Solyc10g083360.2.1	4	-1	1	20	1445	1464	GCGCUCUUAGUUCAGUUCGG	:: ...::::::::::: ::	CCCGGUUGAACUAAGAGAGC	Cleavage	1
siR14	Solyc03g081320.3.1	4	-1	1	20	66	85	GCGCUCUUAGUUCAGUUCGG	.:::.::..:: ::::.::	AUGAAUUGGGCUCAGAGUGC	Cleavage	1
siR14	Solyc01g107650.3.1	4	-1	1	20	2622	2641	GCGCUCUUAGUUCAGUUCGG	: ::.::: :::::::.:.	ACAAAUUGAUCUAAGAGUGU	Translation	1
siR3	Solyc10g011870.3.1	4	-1	1	21	307	327	UUUGAAAAAGAGGAUUCCGGG	: :::..:.:::::.:::	UAAGUAAUUUUUUUUUUUAAA	Cleavage	2
siR3	Solyc02g077500.2.1	4	-1	1	21	416	436	UUUGAAAAAGAGGAUUCCGGG	:..:::::: :.:::: ::::	CUUGGAAUCAUUUUUUGCAAA	Cleavage	1
siR3	Solyc03g124040.3.1	4	-1	1	21	670	690	UUUGAAAAAGAGGAUUCCGGG	::. ::::.:::: :::::.:	CCUCGAAUUCUCUGUUUCAGA	Cleavage	1
siR3	Solyc06g064940.3.1	4	-1	1	21	1427	1447	UUUGAAAAAGAGGAUUCCGGG	::.::: ::.:::::: :::.	CCUGGACUCUUCUUUUACAAG	Cleavage	1
siR3	Solyc00g500063.1.1	4	-1	1	21	1899	1919	UUUGAAAAAGAGGAUUCCGGG	::: :..:..:.::::::::.	CCCCGGGUUUUUUUUUUCAAG	Cleavage	1
siR3	Solyc07g062970.3.1	4	-1	1	21	105	125	UUUGAAAAAGAGGAUUCCGGG	.:.: :::..:::::::.::	UCUGCAAUUUUCUUUUUUAAU	Cleavage	1
siR3	Solyc11g007090.3.1	4	-1	1	21	2288	2308	UUUGAAAAAGAGGAUUCCGGG	:.: ::::.::::::::: :	CUCUGAAUUCUCUUUUUCCAU	Cleavage	1
siR3	Solyc01g090670.3.1	4	-1	1	21	1013	1033	UUUGAAAAAGAGGAUUCCGGG	::::.::..::::: :.::.	ACCGGGAUUUUCUUUGUUAAG	Cleavage	1
siR3	Solyc11g009000.2.1	4	-1	1	21	241	261	UUUGAAAAAGAGGAUUCCGGG	::. ::: ::::::::::::	CCUCAAAUACUCUUUUUCAAA	Cleavage	1
siR3	Solyc12g015740.2.1	4	-1	1	21	1159	1179	UUUGAAAAAGAGGAUUCCGGG	.:.::: ::.: :::::::.:	UCUGGACUCUUGUUUUUCAGA	Translation	1
siR3	Solyc06g053490.4.1	4	-1	1	21	38	58	UUUGAAAAAGAGGAUUCCGGG	::: ::::.: :::::::::	CCCUAAAUCUUAUUUUUCAAA	Translation	1
siR3	Solyc04g005140.2.1	4	-1	1	21	1268	1288	UUUGAAAAAGAGGAUUCCGGG	:. :::::.::::: ::.::.	CUGGGAAUUCUCUUGUUUAAG	Cleavage	1
siR3	Solyc02g030450.3.1	4	-1	1	21	1101	1122	UUUGAAAAAGA-GGAUUCCGGG	:::::::: :::::::..::	UGCGGAAUCCCUCUUUUUUGAA	Translation	1
siR3	Solyc05g023740.3.1	4	-1	1	21	1373	1393	UUUGAAAAAGAGGAUUCCGGG	::. :: :::::: :::::::	CCUUGAUUCCUCUGUUUCAAA	Cleavage	1
siR3	Solyc02g078810.4.1	4	-1	1	21	314	334	UUUGAAAAAGAGGAUUCCGGG	: :::.:..:.:::::..::	ACGGGAGUUUUUUUUUUUGAA	Cleavage	1
siR3	Solyc04g039730.3.1	4	-1	1	21	122	142	UUUGAAAAAGAGGAUUCCGGG	:.::.::.:::::.:::	UAAAGGAUUCUUUUUUUUAAA	Cleavage	1
siR3	Solyc12g015820.1.1	4	-1	1	21	63	83	UUUGAAAAAGAGGAUUCCGGG	:.: ::::::::::::.: :	CUCAAAAUCCUCUUUUUUAUA	Cleavage	1
siR3	Solyc09g007620.2.1	4	-1	1	21	225	245	UUUGAAAAAGAGGAUUCCGGG	:::::..::::: ::::.	GGAGGAAUUUUCUUUAUCAAG	Cleavage	1
siR3	Solyc03g120210.3.1	4	-1	1	21	332	352	UUUGAAAAAGAGGAUUCCGGG	..:: ::: :::::: :::::	UUCGCAAUACUCUUUGUCAAA	Cleavage	1
siR3	Solyc01g079830.3.1	4	-1	1	21	53	73	UUUGAAAAAGAGGAUUCCGGG	... ::.:.::::: ::::::	UUUUGAGUUCUCUUCUUCAAA	Cleavage	1
siR3	Solyc02g064640.4.1	4	-1	1	21	166	186	UUUGAAAAAGAGGAUUCCGGG	:.: ::: :::::: ::.:::	CUCCGAAGCCUCUUCUUUAAA	Cleavage	1
siR3	Solyc01g097050.4.1	4	-1	1	21	848	868	UUUGAAAAAGAGGAUUCCGGG	...: :.:.: ::::::::::	UUUGCAGUUCCCUUUUUCAAA	Translation	1
siR3	Solyc12g049180.1.1	4	-1	1	21	183	203	UUUGAAAAAGAGGAUUCCGGG	:::.::.:.:::: ::::	UAAGGAGUCUUUUUUUCCAAA	Cleavage	2
siR3	Solyc12g015910.1.1	4	-1	1	21	63	83	UUUGAAAAAGAGGAUUCCGGG	:.: ::::::::::::.: :	CUCAAAAUCCUCUUUUUUAUA	Cleavage	1
siR3	Solyc08g150126.1.1	4	-1	1	21	380	400	UUUGAAAAAGAGGAUUCCGGG	::::.:.::. :::::::	AGCGGAGUUCUUAUUUUCAAC	Cleavage	1
siR3	Solyc06g031712.1.1	4	-1	1	21	1060	1080	UUUGAAAAAGAGGAUUCCGGG	...: :.::::.:::::...:	UUUGUAGUCCUUUUUUUUGGA	Cleavage	1
siR3	Solyc12g019490.2.1	4	-1	1	21	295	315	UUUGAAAAAGAGGAUUCCGGG	:.::: ::::.::: :::::	CUCGGUCUCCUUUUUCUCAAA	Cleavage	1
siR3	Solyc07g056050.1.1	4	-1	1	21	1579	1599	UUUGAAAAAGAGGAUUCCGGG	...:::: ::::::: :..::	UUUGGAACCCUCUUUAUUGAA	Cleavage	1
siR3	Solyc03g116500.4.1	4	-1	1	21	256	275	UUUGAAAAAGAGGAUUCCGGG	.:::::::: :::::::.:.	AUCGGAAUCC-CUUUUUCGAG	Translation	1
siR3	Solyc01g103650.3.1	4	-1	1	21	344	364	UUUGAAAAAGAGGAUUCCGGG	...: :.::::: ::::::.:	UUUGCAGUCCUCAUUUUCAGA	Cleavage	1
siR3	Solyc03g019950.3.1	4	-1	1	21	395	415	UUUGAAAAAGAGGAUUCCGGG	... :..:::::: :::::::	UUUUGGGUCCUCUGUUUCAAA	Cleavage	1
siR3	Solyc07g040690.3.1	4	-1	1	21	563	583	UUUGAAAAAGAGGAUUCCGGG	:::.::::.::::: :.:	CGAGGAGUCCUUUUUUUAAGA	Cleavage	1
siR3	Solyc01g096350.3.1	4	-1	1	21	2368	2388	UUUGAAAAAGAGGAUUCCGGG	.:: : .::.:.:::::.:::	UCCUGUGUCUUUUUUUUUAAA	Cleavage	1
siR3	Solyc04g079100.3.1	4	-1	1	21	2091	2111	UUUGAAAAAGAGGAUUCCGGG	: ::::.::: ::: ::::.:	CACGGAGUCCACUUCUUCAGA	Translation	1
siR3	Solyc07g039550.4.1	4	-1	1	21	3430	3450	UUUGAAAAAGAGGAUUCCGGG	:. : :.: ::::::::::::	CUAGCAGUGCUCUUUUUCAAA	Cleavage	1
siR3	Solyc06g068470.3.1	4	-1	1	21	807	827	UUUGAAAAAGAGGAUUCCGGG	.:::::::::::: .:::	GAUGGAAUCCUCUUUAAUAAA	Cleavage	1
siR3	Solyc09g083190.3.1	4	-1	1	21	158	178	UUUGAAAAAGAGGAUUCCGGG	.:::.: .::::::::.:.	AAUGGAGUGUUCUUUUUCGAG	Cleavage	1
siR3	Solyc11g067230.2.1	4	-1	1	21	934	954	UUUGAAAAAGAGGAUUCCGGG	:::::::: ::::::. :.	AGCGGAAUCCACUUUUUUUAG	Translation	1
siR3	Solyc02g063060.4.1	4	-1	1	21	1896	1916	UUUGAAAAAGAGGAUUCCGGG	::::.::.:. ::::::..	GACGGAGUCUUUCUUUUCAGG	Cleavage	1
siR3	Solyc09g007710.3.1	4	-1	1	21	173	193	UUUGAAAAAGAGGAUUCCGGG	.::::::: : ::::.:::	AGUGGAAUCCGCAUUUUUAAA	Translation	1
siR3	Solyc02g084032.1.1	4	-1	1	21	388	408	UUUGAAAAAGAGGAUUCCGGG	.: ::::..:.::::: :::	GUCAGAAUUUUUUUUUUGAAA	Cleavage	1
siR3	Solyc09g064570.1.1	4	-1	1	21	171	191	UUUGAAAAAGAGGAUUCCGGG	: : ::::.::::: :::::	ACAGAAAUCUUCUUUCUCAAA	Cleavage	3
siR3	Solyc01g081390.4.1	4	-1	1	21	181	201	UUUGAAAAAGAGGAUUCCGGG	..:: :::.:::: ::.:::	AUUGGUAUCUUCUUGUUUAAA	Cleavage	1
siR3	Solyc04g077600.3.1	4	-1	1	21	57	77	UUUGAAAAAGAGGAUUCCGGG	:.: : :..:.:::::::::	ACUGCAUUUUUUUUUUUCAAA	Cleavage	1
siR3	Solyc02g014180.2.1	4	-1	1	21	2642	2662	UUUGAAAAAGAGGAUUCCGGG	::: ::::::::::.:.	ACGAGAAACCUCUUUUUCGAG	Cleavage	1
siR3	Solyc00g500290.1.1	4	-1	1	21	1996	2016	UUUGAAAAAGAGGAUUCCGGG	::: :::.::::::.::	GAAAGAACCCUUUUUUUCGAA	Cleavage	1
miR396a-5p	Solyc04g076620.4.1	4.5	-1	1	21	7489	7512	UUCCACAGCUUUCUUG---AACUG	::::: ::::::::: ::::::	CAGUUAGCCAAGAAAGCAGUGGAA	Cleavage	1
miR396a-5p	Solyc06g071820.3.1	4.5	-1	1	21	524	544	UUCCACAGCUUUCUUGAACUG	: :..:::: ::::::::	ACGAUUGAGAAUGCUGUGGAU	Translation	2
miR396a-5p	Solyc03g058930.4.1	4.5	-1	1	21	61	81	UUCCACAGCUUUCUUGAACUG	::: :::::::::::: :.:	CAGAUCAAGAAAGCUGAAGGA	Cleavage	1
miR396a-5p	Solyc03g096630.1.1	4.5	-1	1	21	339	359	UUCCACAGCUUUCUUGAACUG	.::::.::::.: . ::::::	UAGUUUAAGAGAAUGGUGGAA	Cleavage	2
miR396a-5p	Solyc03g096630.1.1	4.5	-1	1	21	1223	1243	UUCCACAGCUUUCUUGAACUG	: : :: :::.: .:::::::	CUGAUCCAGAGACUUGUGGAA	Cleavage	2
miR396a-5p	Solyc07g006650.4.1	4.5	-1	1	21	831	851	UUCCACAGCUUUCUUGAACUG	::: :::::::::: ::::.	CAGGUCAAGAAAGCCAUGGAG	Cleavage	1
miR396a-5p	Solyc06g073587.1.1	4.5	-1	1	21	645	665	UUCCACAGCUUUCUUGAACUG	: ::::: ::::.::: :::	AACUUCAAAAAAGUUGUAGAA	Cleavage	5
miR396a-5p	Solyc06g073587.1.1	4.5	-1	1	21	2055	2075	UUCCACAGCUUUCUUGAACUG	: ::::: ::::.::: :::	GACUUCAAAAAAGUUGUAGAA	Cleavage	5
miR396a-5p	Solyc06g150133.1.1	4.5	-1	1	21	939	959	UUCCACAGCUUUCUUGAACUG	: ::::: ::::.::: :::	AACUUCAAAAAAGUUGUAGAA	Cleavage	5
miR396a-5p	Solyc06g150133.1.1	4.5	-1	1	21	2349	2369	UUCCACAGCUUUCUUGAACUG	: ::::: ::::.::: :::	GACUUCAAAAAAGUUGUAGAA	Cleavage	5
miR396a-5p	Solyc03g006140.3.1	4.5	-1	1	21	1395	1415	UUCCACAGCUUUCUUGAACUG	:: ::.:: :::::::: :::	CAAUUUAAAAAAGCUGUUGAA	Cleavage	1
miR396a-5p	Solyc03g118350.4.1	4.5	-1	1	21	909	929	UUCCACAGCUUUCUUGAACUG	::: :::::.:::::: :::	CAGAUCAAGGAAGCUGCAGAA	Cleavage	1
miR396a-5p	Solyc02g081180.2.1	4.5	-1	1	21	531	551	UUCCACAGCUUUCUUGAACUG	::::::::.:::: :::	GUGUUCAAGAGAGCUUUGGUU	Cleavage	1
miR396a-5p	Solyc03g116750.3.1	4.5	-1	1	21	267	287	UUCCACAGCUUUCUUGAACUG	::::::::.:: ::::: :	AAGUUCAAGGAAACUGUGCAC	Cleavage	1
miR396a-5p	Solyc09g009200.3.1	4.5	-1	1	21	555	576	UUCCAC-AGCUUUCUUGAACUG	: :::::::::::: ::::::	CCGUUCAAGAAAGCCAGUGGAA	Cleavage	1
miR396a-5p	Solyc10g079440.2.1	4.5	-1	1	21	1488	1509	UUCCACAGCUUUCUUG-AACUG	:::: :::::.::.:::::.:	CAGUAACAAGAGAGUUGUGGGA	Cleavage	1
miR396a-5p	Solyc02g088040.1.1	4.5	-1	1	21	409	429	UUCCACAGCUUUCUUGAACUG	:.: :.:::::::::: :::	CGGCUUAAGAAAGCUGCUGAA	Cleavage	1
miR396a-5p	Solyc04g080850.3.1	4.5	-1	1	21	238	258	UUCCACAGCUUUCUUGAACUG	::: :: ::::.: ::::::.	CAGCUCCAGAAGGGUGUGGAG	Cleavage	1
miR396a-5p	Solyc09g090590.4.1	4.5	-1	1	21	525	545	UUCCACAGCUUUCUUGAACUG	.::::. .::.: .:::::::	UAGUUUUGGAGAAUUGUGGAA	Cleavage	1
miR396a-5p	Solyc04g054720.4.1	4.5	-1	1	21	126	147	UUCCAC-AGCUUUCUUGAACUG	::::::::::::: :: :::	UUGUUCAAGAAAGCUCGUUGAA	Cleavage	1
miR396a-5p	Solyc09g056070.1.1	4.5	-1	1	21	685	705	UUCCACAGCUUUCUUGAACUG	::: ::::::::: ::::..	CAGAGCAAGAAAGCGGUGGGG	Cleavage	1
miR396a-5p	Solyc08g076670.3.1	4.5	-1	1	21	176	196	UUCCACAGCUUUCUUGAACUG	..:::::::::: .::: :..	UGGUUCAAGAAAUUUGUUGGG	Cleavage	1
miR396a-5p	Solyc03g006500.3.1	4.5	-1	1	21	589	609	UUCCACAGCUUUCUUGAACUG	.:: ::.::.:.:.: :::::	UAGGUCGAGGAGGUUUUGGAA	Cleavage	1
miR396a-5p	Solyc03g007140.3.1	4.5	-1	1	21	123	143	UUCCACAGCUUUCUUGAACUG	:::::::.:::::::	GUGGGGAAGAAAGUUGUGGAA	Cleavage	1
miR396a-5p	Solyc06g082470.3.1	4.5	-1	1	21	336	356	UUCCACAGCUUUCUUGAACUG	:. :::.::.:::.: :::.:	CGUUUCGAGGAAGUUCUGGGA	Cleavage	1
miR396a-5p	Solyc02g069830.4.1	4.5	-1	1	21	1152	1172	UUCCACAGCUUUCUUGAACUG	.:: :::::::: : :::::.	UAGCUCAAGAAACCAGUGGAG	Cleavage	1
miR396a-5p	Solyc11g008670.2.1	4.5	-1	1	21	327	347	UUCCACAGCUUUCUUGAACUG	:::::::.:::::::	UUGGAGAAGAAAGUUGUGGAA	Cleavage	1
miR396a-5p	Solyc10g076450.2.1	4.5	-1	1	21	1470	1490	UUCCACAGCUUUCUUGAACUG	..:::..::. :::::: :::	UGGUUUGAGGCAGCUGUUGAA	Translation	1
miR396a-5p	Solyc12g042560.3.1	4.5	-1	1	21	436	456	UUCCACAGCUUUCUUGAACUG	:: :..:::::::::: ::	AAGAUUGAGAAAGCUGUUGAU	Cleavage	1
miR396a-5p	Solyc01g105140.3.1	4.5	-1	1	21	211	231	UUCCACAGCUUUCUUGAACUG	::: ...:::.:.::::::	AAGUAUGGGAAGGUUGUGGAU	Cleavage	1
miR396a-5p	Solyc08g063055.1.1	4.5	-1	1	21	164	184	UUCCACAGCUUUCUUGAACUG	:::: :::::: :: :::.:	AAGUUGAAGAAAUCUCUGGGA	Cleavage	1
miR396a-5p	Solyc08g014510.3.1	4.5	-1	1	21	699	719	UUCCACAGCUUUCUUGAACUG	:::::::::::: :::	AUCAGCAAGAAAGCUGUUGAA	Cleavage	1
miR396a-5p	Solyc02g070790.3.1	4.5	-1	1	21	568	588	UUCCACAGCUUUCUUGAACUG	:::::::::: :::::	GCUGGCAAGAAAGCUUUGGAA	Cleavage	1
siR14	Solyc04g009550.3.1	4.5	-1	1	20	267	286	GCGCUCUUAGUUCAGUUCGG	::::.::::::: :::::	CCGAGCUGAACUUAGAGCAA	Cleavage	1
siR14	Solyc05g007800.4.1	4.5	-1	1	20	699	718	GCGCUCUUAGUUCAGUUCGG	:.:::.::::::.: ::.:	CUGAAUUGAACUGAAAGUGG	Cleavage	1
siR14	Solyc10g008990.4.1	4.5	-1	1	20	1049	1068	GCGCUCUUAGUUCAGUUCGG	:.:::::::::::::	AGACAUUGAACUAAGAGCGG	Cleavage	1
siR14	Solyc05g014400.4.1	4.5	-1	1	20	1701	1720	GCGCUCUUAGUUCAGUUCGG	:.::: ::::: :.:.:.::	CUGAAAUGAACCAGGGGUGC	Cleavage	1
siR14	Solyc12g005900.3.1	4.5	-1	1	20	1805	1824	GCGCUCUUAGUUCAGUUCGG	:.::: ::::: :.:.:.::	CUGAAAUGAACCAGGGGUGC	Cleavage	1
siR14	Solyc12g014110.2.1	4.5	-1	1	20	1224	1243	GCGCUCUUAGUUCAGUUCGG	::: ::::::.::: ::: :	CCGUACUGAAUUAAAAGCUC	Cleavage	1
siR14	Solyc08g022030.3.1	4.5	-1	1	20	1748	1767	GCGCUCUUAGUUCAGUUCGG	:.::::.::.::.:.::	AAUAGCUGAGCUGAGGGUGC	Cleavage	1
siR14	Solyc01g103610.4.1	4.5	-1	1	20	51	70	GCGCUCUUAGUUCAGUUCGG	:. ::.:::..:.::::.:.	CUCAAUUGAGUUGAGAGUGU	Cleavage	1
siR14	Solyc06g008720.4.1	4.5	-1	1	20	8	27	GCGCUCUUAGUUCAGUUCGG	..::.:: ::::.::: :::	UUGAGCUAAACUGAGAUCGC	Cleavage	1
siR14	Solyc01g104560.3.1	4.5	-1	1	20	662	681	GCGCUCUUAGUUCAGUUCGG	:..::::.: :::.::::	AAGGGCUGAGCAAAGGGCGC	Cleavage	1
siR14	Solyc02g068190.1.1	4.5	-1	1	20	724	743	GCGCUCUUAGUUCAGUUCGG	:::.::..: .:::::::	AGGAAUUGGGCCGAGAGCGC	Cleavage	1
siR14	Solyc02g083760.4.1	4.5	-1	1	20	774	793	GCGCUCUUAGUUCAGUUCGG	:: .:: ::.:::::.:::	CCCGACGGAGCUAAGGGCGG	Cleavage	1
siR14	Solyc12g056450.2.1	4.5	-1	1	20	553	572	GCGCUCUUAGUUCAGUUCGG	.:::.::... .:::::::	GUGAAUUGGGUGGAGAGCGC	Cleavage	1
siR14	Solyc01g104790.4.1	4.5	-1	1	20	742	761	GCGCUCUUAGUUCAGUUCGG	.:..:: ..:::::::.::	AUGGGCUUGGCUAAGAGUGC	Cleavage	1
siR14	Solyc03g113190.1.1	4.5	-1	1	20	2789	2808	GCGCUCUUAGUUCAGUUCGG	:::::::.:: :.:::. :	ACGAACUGGACGAGGAGUUC	Cleavage	1
siR14	Solyc10g006190.4.1	4.5	-1	1	20	597	616	GCGCUCUUAGUUCAGUUCGG	:: .:::::::::.:.:	GGGACUUGAACUAAGGGUGA	Cleavage	1
siR14	Solyc01g010130.4.1	4.5	-1	1	20	365	384	GCGCUCUUAGUUCAGUUCGG	.:::.::::::..:: .:.	GUGAAUUGAACUGGGAUUGU	Cleavage	1
siR14	Solyc01g087410.4.1	4.5	-1	1	20	1330	1349	GCGCUCUUAGUUCAGUUCGG	::: ::.:::.::.:::	AGGAAAUGGACUGAGGGCGA	Cleavage	1
siR14	Solyc11g062100.1.1	4.5	-1	1	20	390	409	GCGCUCUUAGUUCAGUUCGG	:.::: :.:.:.::::.::	CUGAAGGGGAUUGAGAGUGC	Cleavage	1
siR14	Solyc09g010285.1.1	4.5	-1	1	20	697	716	GCGCUCUUAGUUCAGUUCGG	.::: :: :::::::.: ::	UCGAUCUCAACUAAGGGAGC	Cleavage	1
siR14	Solyc04g054380.1.1	4.5	-1	1	20	1478	1497	GCGCUCUUAGUUCAGUUCGG	:: .::::: :::::.::	AGGAUUUGAACAAAGAGUGC	Cleavage	1
siR14	Solyc04g051620.3.1	4.5	-1	1	20	1514	1533	GCGCUCUUAGUUCAGUUCGG	:: .::::: :::::.::	AGGAUUUGAACAAAGAGUGC	Cleavage	1
siR14	Solyc01g091350.4.1	4.5	-1	1	20	203	222	GCGCUCUUAGUUCAGUUCGG	: :.: :::::::.::::	AAGUAUUCAACUAAGGGCGC	Cleavage	1
siR14	Solyc09g082650.4.1	4.5	-1	1	20	245	264	GCGCUCUUAGUUCAGUUCGG	: ..::::::: .:::.::	GCUGGCUGAACUUGGAGUGC	Cleavage	1
siR14	Solyc03g097450.4.1	4.5	-1	1	20	1108	1127	GCGCUCUUAGUUCAGUUCGG	.::.: :::: :.:::::.	AUGAGCAGAACCAGGAGCGU	Cleavage	1
siR14	Solyc02g087110.3.1	4.5	-1	1	20	627	646	GCGCUCUUAGUUCAGUUCGG	: .:.:::.:::::.:: :	ACAGAUUGAGCUAAGGGCAC	Cleavage	1
siR14	Solyc01g108150.3.1	4.5	-1	1	20	1183	1202	GCGCUCUUAGUUCAGUUCGG	:: ::::::.:.::. .::	GCGCACUGAAUUGAGGUUGC	Cleavage	1
siR14	Solyc03g112140.4.1	4.5	-1	1	20	515	534	GCGCUCUUAGUUCAGUUCGG	.::: ::.::: .:::::.	AUGAAGUGGACUUGGAGCGU	Cleavage	1
siR14	Solyc01g080810.3.1	4.5	-1	1	20	744	763	GCGCUCUUAGUUCAGUUCGG	: ::.::::.::: ::.:.	ACCAAUUGAAUUAAAAGUGU	Cleavage	1
siR14	Solyc08g014130.3.1	4.5	-1	1	20	2265	2284	GCGCUCUUAGUUCAGUUCGG	..: :. ::::::.:.:.::	UUGUAUAGAACUAGGGGUGC	Cleavage	1
siR3	Solyc01g011410.2.1	4.5	-1	1	21	131	152	UUUGAAAAAG-AGGAUUCCGGG	:.::::::::: .:::::.:.:	CUCGGAAUCCUAUUUUUUUAGA	Translation	1
siR3	Solyc00g500280.1.1	4.5	-1	1	21	581	602	UUUGAAAAAG-AGGAUUCCGGG	:.::::::::: .:::::.:.:	CUCGGAAUCCUAUUUUUUUAGA	Translation	1
siR3	Solyc00g500087.1.1	4.5	-1	1	21	1025	1046	UUUGAAAAAG-AGGAUUCCGGG	:.::::::::: .:::::.:.:	CUCGGAAUCCUAUUUUUUUAGA	Translation	1
siR3	Solyc00g500124.1.1	4.5	-1	1	21	1028	1049	UUUGAAAAAG-AGGAUUCCGGG	:.::::::::: .:::::.:.:	CUCGGAAUCCUAUUUUUUUAGA	Translation	1
siR3	Solyc00g500192.1.1	4.5	-1	1	21	1029	1050	UUUGAAAAAG-AGGAUUCCGGG	:.::::::::: .:::::.:.:	CUCGGAAUCCUAUUUUUUUAGA	Translation	1
siR3	Solyc05g053830.3.1	4.5	-1	1	21	654	674	UUUGAAAAAGAGGAUUCCGGG	::::::::.::: :::::	ACCGGAAUCUUCUGUUUCACC	Cleavage	1
siR3	Solyc11g010100.2.1	4.5	-1	1	21	911	931	UUUGAAAAAGAGGAUUCCGGG	...:::.:..:::::::::	UUUGGAGUUUUCUUUUUCAUU	Cleavage	1
siR3	Solyc03g032050.4.1	4.5	-1	1	21	163	183	UUUGAAAAAGAGGAUUCCGGG	:: :::::.:::::: :...:	CCAGGAAUUCUCUUUAUUGGA	Cleavage	1
siR3	Solyc03g113520.3.1	4.5	-1	1	21	2146	2166	UUUGAAAAAGAGGAUUCCGGG	.:.::::::::: :::.:.:	UCUGGAAUCCUCAGUUUUAGA	Cleavage	1
siR3	Solyc10g017520.3.1	4.5	-1	1	21	333	353	UUUGAAAAAGAGGAUUCCGGG	.:::.:::::: :: :::.	GAUGGAGUCCUCUAUUGCAAG	Cleavage	2
siR3	Solyc07g062770.2.1	4.5	-1	1	21	5919	5939	UUUGAAAAAGAGGAUUCCGGG	:::::::..:.::: :.::	GCCGGAAUUUUUUUUGUUAAU	Cleavage	1
siR3	Solyc01g013840.1.1	4.5	-1	1	21	80	100	UUUGAAAAAGAGGAUUCCGGG	.:: ::::..::::::: ::	UCCAGAAUUUUCUUUUUGAAU	Cleavage	1
siR3	Solyc12g099440.3.1	4.5	-1	1	21	48	68	UUUGAAAAAGAGGAUUCCGGG	:::::::..:: ::::: .:	ACCGGAAUUUUCAUUUUCCGA	Cleavage	1
siR3	Solyc12g042990.3.1	4.5	-1	1	21	2511	2531	UUUGAAAAAGAGGAUUCCGGG	...:::::..::: :::::.	UUUGGAAUUUUCUGUUUCAGU	Cleavage	1
siR3	Solyc08g007970.3.1	4.5	-1	1	21	249	269	UUUGAAAAAGAGGAUUCCGGG	..::::.: .:.:::::.::	UUCGGAGUAUUUUUUUUUAAU	Cleavage	1
siR3	Solyc08g150146.1.1	4.5	-1	1	21	426	446	UUUGAAAAAGAGGAUUCCGGG	.::: ..:.::::::: :.::	UCCGAGGUUCUCUUUUGCGAA	Cleavage	1
siR3	Solyc05g055310.3.1	4.5	-1	1	21	18	38	UUUGAAAAAGAGGAUUCCGGG	..::::::..:.:::: :::	UUCGGAAUUUUUUUUUGAAAA	Cleavage	1
siR3	Solyc03g124110.2.1	4.5	-1	1	21	115	135	UUUGAAAAAGAGGAUUCCGGG	:.. ::::::: :: ::::::	CUUUGAAUCCUAUUAUUCAAA	Translation	1
siR3	Solyc02g030313.1.1	4.5	-1	1	21	844	864	UUUGAAAAAGAGGAUUCCGGG	:.:: ::::: ::::::::.	CUCGCAAUCCAGUUUUUCAAG	Translation	1
siR3	Solyc10g007730.3.1	4.5	-1	1	21	303	323	UUUGAAAAAGAGGAUUCCGGG	:: ::.: :. ::::::::::	CCAGGGAGCUACUUUUUCAAA	Translation	1
siR3	Solyc02g070760.4.1	4.5	-1	1	21	198	218	UUUGAAAAAGAGGAUUCCGGG	:.: :::::::.:: :::::	CUCAGAAUCCUUUUGCUCAAA	Cleavage	3
siR3	Solyc08g074980.4.1	4.5	-1	1	21	114	134	UUUGAAAAAGAGGAUUCCGGG	:.:: ::::: ::::::.::	CUCGAAAUCCAAUUUUUCGAA	Translation	1
siR3	Solyc09g150127.1.1	4.5	-1	1	21	1220	1240	UUUGAAAAAGAGGAUUCCGGG	...:::.:..:::: ::.:.:	UUUGGAGUUUUCUUGUUUAGA	Cleavage	1
siR3	Solyc01g105340.4.1	4.5	-1	1	21	124	144	UUUGAAAAAGAGGAUUCCGGG	.:. :::::.::: ::::..:	UCUCGAAUCUUCUCUUUCGGA	Cleavage	1
siR3	Solyc12g044180.3.1	4.5	-1	1	21	2329	2349	UUUGAAAAAGAGGAUUCCGGG	:: ::::::::::::::	ACCCAAAUCCUCUUUUUCAUG	Cleavage	1
siR3	Solyc07g005010.4.1	4.5	-1	1	21	2132	2152	UUUGAAAAAGAGGAUUCCGGG	..::::.: ::.: :::::.:	UUCGGAGUACUUUAUUUCAGA	Cleavage	1
siR3	Solyc12g044190.3.1	4.5	-1	1	21	2204	2224	UUUGAAAAAGAGGAUUCCGGG	:: ::::::::::::::	ACCCAAAUCCUCUUUUUCAUG	Cleavage	2
siR3	Solyc08g067420.4.1	4.5	-1	1	21	3234	3254	UUUGAAAAAGAGGAUUCCGGG	..::::::.. ::::: :::.	UUCGGAAUUUGCUUUUACAAG	Translation	1
siR3	Solyc08g066930.2.1	4.5	-1	1	21	22	42	UUUGAAAAAGAGGAUUCCGGG	:::::::::: :::::	AGAUGAAUCCUCUUCUUCAAC	Cleavage	1
siR3	Solyc04g150163.1.1	4.5	-1	1	21	639	659	UUUGAAAAAGAGGAUUCCGGG	:::..:::::::.:::	UAAAUAAUUUUCUUUUUUAAA	Cleavage	1
siR3	Solyc03g122260.3.1	4.5	-1	1	21	98	118	UUUGAAAAAGAGGAUUCCGGG	:::..:.:::::::::	CAACAAAUUUUUUUUUUCAAA	Cleavage	1
siR3	Solyc12g009110.3.1	4.5	-1	1	21	998	1018	UUUGAAAAAGAGGAUUCCGGG	:::..:.:::::::::	GAUUCAAUUUUUUUUUUCAAA	Cleavage	1
siR3	Solyc08g066890.4.1	4.5	-1	1	21	216	236	UUUGAAAAAGAGGAUUCCGGG	:::::::::: :::::	AGAUGAAUCCUCUUCUUCAAC	Cleavage	1
siR3	Solyc04g076220.3.1	4.5	-1	1	21	1166	1186	UUUGAAAAAGAGGAUUCCGGG	:.::::.:::::.:::	GGAUUAGUCCUUUUUUUUAAA	Cleavage	1
siR3	Solyc05g055400.4.1	4.5	-1	1	21	38	58	UUUGAAAAAGAGGAUUCCGGG	:::..:.:::::::::	GUACUAAUUUUUUUUUUCAAA	Cleavage	1
siR3	Solyc07g005910.3.1	4.5	-1	1	21	51	71	UUUGAAAAAGAGGAUUCCGGG	:::..:.:::::::::	AAAUUAAUUUUUUUUUUCAAA	Cleavage	1
siR3	Solyc06g009160.4.1	4.5	-1	1	21	1416	1436	UUUGAAAAAGAGGAUUCCGGG	..::.:::: ::::::.:.	GUUGGGAUCCACUUUUUUAGC	Translation	1
siR3	Solyc02g072470.4.1	4.5	-1	1	21	9	29	UUUGAAAAAGAGGAUUCCGGG	:::..:.:::::::::	AGUUCAAUUUUUUUUUUCAAA	Cleavage	1
siR3	Solyc12g044720.2.1	4.5	-1	1	21	644	664	UUUGAAAAAGAGGAUUCCGGG	::::.::.:::: ::::	AGUUGAAUUCUUUUUUCCAAA	Cleavage	1
siR3	Solyc11g011050.2.1	4.5	-1	1	21	29	49	UUUGAAAAAGAGGAUUCCGGG	::: :: .:::::::::::	CCCAAAAAUCUCUUUUUCAAU	Cleavage	1
siR3	Solyc10g079620.2.1	4.5	-1	1	21	111	131	UUUGAAAAAGAGGAUUCCGGG	::::..:: ::::::::	AAACGAAUUUUCAUUUUCAAA	Cleavage	1
siR3	Solyc07g005520.1.1	4.5	-1	1	21	83	103	UUUGAAAAAGAGGAUUCCGGG	.::::::.:::: ::: .:.	GUCGGAAUUCUCUAUUUGGAG	Cleavage	1
siR3	Solyc08g081430.3.1	4.5	-1	1	21	97	117	UUUGAAAAAGAGGAUUCCGGG	::::..:::: ::::::	UAUUGAAUUUUCUUCUUCAAA	Cleavage	1
siR3	Solyc04g049850.3.1	4.5	-1	1	21	1563	1583	UUUGAAAAAGAGGAUUCCGGG	:.: :::..:.::::: :::	ACUGUAAUUUUUUUUUUAAAA	Cleavage	1
siR3	Solyc10g005880.3.1	4.5	-1	1	21	383	403	UUUGAAAAAGAGGAUUCCGGG	:: :.::.::.::: :::.:	ACCAGGAUUCUUUUUAUCAGA	Cleavage	2
siR3	Solyc01g102350.3.1	4.5	-1	1	21	1119	1139	UUUGAAAAAGAGGAUUCCGGG	.: ::: ::::::::::: :	UCAGGACUCCUCUUUUUCUAC	Cleavage	1
siR3	Solyc02g084870.3.1	4.5	-1	1	21	1235	1255	UUUGAAAAAGAGGAUUCCGGG	:::::: ::::: :::: :.	GCCGGAAGCCUCUAUUUCCAG	Cleavage	1
siR3	Solyc03g150117.1.1	4.5	-1	1	21	68	88	UUUGAAAAAGAGGAUUCCGGG	:. ::: ::: :::::::::	CUAGGACUCCACUUUUUCAAU	Translation	1
siR3	Solyc03g095200.1.1	4.5	-1	1	21	117	137	UUUGAAAAAGAGGAUUCCGGG	::: :::: :::: :::.::	GCCGAAAUCAUCUUCUUCGAA	Cleavage	1
siR3	Solyc10g012430.3.1	4.5	-1	1	21	101	121	UUUGAAAAAGAGGAUUCCGGG	::::..:.:::::..::	UUGAGAAUUUUUUUUUUUGAA	Cleavage	1
siR3	Solyc07g040740.3.1	4.5	-1	1	21	201	221	UUUGAAAAAGAGGAUUCCGGG	.:. .:::::::::::::.	UCUUAGAUCCUCUUUUUCAGU	Cleavage	1
siR3	Solyc05g015040.4.1	4.5	-1	1	21	1396	1416	UUUGAAAAAGAGGAUUCCGGG	:.:::: :.::: ::::.:.	ACUGGAACCUUCUCUUUCGAG	Cleavage	1
siR3	Solyc12g042070.3.1	4.5	-1	1	21	1656	1676	UUUGAAAAAGAGGAUUCCGGG	:: ::::: :::::: ::.:	GCCUGAAUCAUCUUUUACAGA	Cleavage	1
siR3	Solyc11g071760.3.1	4.5	-1	1	21	39	59	UUUGAAAAAGAGGAUUCCGGG	::.:::.:.::: ::::.	AAAGGGAUCUUUUUUCUCAAG	Cleavage	1
miR396a-5p	Solyc01g100540.4.1	5	-1	1	21	1381	1401	UUCCACAGCUUUCUUGAACUG	::::: :::::::::: ::	CAGUUGAAGAAAGCUGAGGCU	Cleavage	1
miR396a-5p	Solyc03g117630.1.1	5	-1	1	21	949	969	UUCCACAGCUUUCUUGAACUG	::: .: :.:: :::::::.	AAGUGUAUGGAACCUGUGGAG	Cleavage	2
miR396a-5p	Solyc08g075160.3.1	5	-1	1	21	906	927	UUCCACAGCU-UUCUUGAACUG	:::::. :::: .:::::::::	CAGUUUCAGAAUGGCUGUGGAA	Translation	1
miR396a-5p	Solyc02g087780.3.1	5	-1	1	21	34	54	UUCCACAGCUUUCUUGAACUG	:::::.:: .:::.: ::::.	CAGUUUAACGAAGUUAUGGAG	Cleavage	1
miR396a-5p	Solyc01g010390.3.1	5	-1	1	21	338	358	UUCCACAGCUUUCUUGAACUG	:::::..: ..::::::: ::	CAGUUUGAAGGAGCUGUGAAA	Cleavage	1
miR396a-5p	Solyc06g073587.1.1	5	-1	1	21	1491	1511	UUCCACAGCUUUCUUGAACUG	: ::::: ::::.::: ::.	GACUUCAAAAAAGUUGUAGAG	Cleavage	5
miR396a-5p	Solyc06g150133.1.1	5	-1	1	21	1785	1805	UUCCACAGCUUUCUUGAACUG	: ::::: ::::.::: ::.	GACUUCAAAAAAGUUGUAGAG	Cleavage	5
miR396a-5p	Solyc12g013840.3.1	5	-1	1	21	2275	2295	UUCCACAGCUUUCUUGAACUG	..:::: . .::::: :::::	UGGUUCUGUGAAGCUUUGGAA	Cleavage	2
miR396a-5p	Solyc04g056640.1.1	5	-1	1	21	1839	1859	UUCCACAGCUUUCUUGAACUG	::::.:.:.:::.:: :::	GAGUUUAGGGAAGUUGCAGAA	Cleavage	2
miR396a-5p	Solyc01g090270.4.1	5	-1	1	21	1580	1600	UUCCACAGCUUUCUUGAACUG	::::: :::::: ::::: :	CAGUUAAAGAAAACUGUGUAU	Cleavage	1
miR396a-5p	Solyc03g080140.3.1	5	-1	1	21	1496	1516	UUCCACAGCUUUCUUGAACUG	::::: ::::::: : ::::	CAGUUAAAGAAAGAUCUGGAU	Cleavage	1
miR396a-5p	Solyc08g077120.2.1	5	-1	1	21	860	880	UUCCACAGCUUUCUUGAACUG	::::: ..:::.:.:: :::.	CAGUUGGGGAAGGUUGAGGAG	Cleavage	1
miR396a-5p	Solyc03g116270.3.1	5	-1	1	21	472	492	UUCCACAGCUUUCUUGAACUG	:: ::::::::::. ::::.	CAUUUCAAGAAAGUAUUGGAG	Cleavage	1
miR396a-5p	Solyc03g113750.3.1	5	-1	1	21	766	786	UUCCACAGCUUUCUUGAACUG	::: :.:::.::::: ::::	CAGAUUAAGGAAGCUUGGGAA	Cleavage	1
miR396a-5p	Solyc11g065890.2.1	5	-1	1	21	295	315	UUCCACAGCUUUCUUGAACUG	::: :::::::: .: :::.:	CAGAUCAAGAAACUUAUGGGA	Cleavage	1
miR396a-5p	Solyc10g018530.2.1	5	-1	1	21	1441	1461	UUCCACAGCUUUCUUGAACUG	:::: ::::.: :: :::::.	CAGUACAAGGAUGCAGUGGAG	Translation	1
miR396a-5p	Solyc01g102670.3.1	5	-1	1	21	763	783	UUCCACAGCUUUCUUGAACUG	:::: ::::: .::: :.:	AUGUUCCAGAAACUUGUUGGA	Cleavage	2
miR396a-5p	Solyc12g096510.3.1	5	-1	1	21	1431	1451	UUCCACAGCUUUCUUGAACUG	:::: .:::::::.:: :::	CAGUAUAAGAAAGUUGAUGAA	Cleavage	2
miR396a-5p	Solyc12g096510.3.1	5	-1	1	21	910	930	UUCCACAGCUUUCUUGAACUG	:: .: ::.::::::::.	UGCUUAGAUAAGGCUGUGGAG	Cleavage	2
miR396a-5p	Solyc10g005220.3.1	5	-1	1	21	576	596	UUCCACAGCUUUCUUGAACUG	:::::::::.:::::	AGAAUCAAGAAAGUUGUGGUG	Cleavage	1
miR396a-5p	Solyc01g068100.4.1	5	-1	1	21	2625	2645	UUCCACAGCUUUCUUGAACUG	:.::::::: .. .::::::.	CGGUUCAAGUGGCUUGUGGAG	Cleavage	1
miR396a-5p	Solyc02g086290.2.1	5	-1	1	21	646	666	UUCCACAGCUUUCUUGAACUG	::::...:.: :.::::::	AAGUUUGGGGACGUUGUGGAU	Translation	1
miR396a-5p	Solyc05g013225.1.1	5	-1	1	21	33	53	UUCCACAGCUUUCUUGAACUG	::::::::::::.: : :.	AAGUUCAAGAAAGUUUUCGGC	Cleavage	1
miR396a-5p	Solyc02g090130.4.1	5	-1	1	21	4370	4390	UUCCACAGCUUUCUUGAACUG	:::: :.::::.:::: :::	CAGUGCGAGAAGGCUGCAGAA	Cleavage	1
siR14	Solyc04g049710.3.1	5	-1	1	20	221	240	GCGCUCUUAGUUCAGUUCGG	::::.::::.:: :::::	CCGAGCUGAGCUUAGAGCAA	Cleavage	1
siR14	Solyc08g005690.1.1	5	-1	1	20	161	180	GCGCUCUUAGUUCAGUUCGG	..::::::::: :::.::	UUGAACUGAACAAAGGGCAG	Cleavage	1
siR14	Solyc10g049515.1.1	5	-1	1	20	105	124	GCGCUCUUAGUUCAGUUCGG	..::.:::::::: ::::	UUGAGCUGAACUAUGAGCCA	Cleavage	1
siR14	Solyc01g104190.2.1	5	-1	1	20	639	658	GCGCUCUUAGUUCAGUUCGG	..::.::::.::.::::.	UUGAGCUGAGCUGAGAGUCU	Cleavage	1
siR14	Solyc01g109080.3.1	5	-1	1	20	7883	7902	GCGCUCUUAGUUCAGUUCGG	:::::::.:::::::	UGAAACUGAAUUAAGAGCUA	Cleavage	1
siR14	Solyc05g013780.3.1	5	-1	1	20	395	414	GCGCUCUUAGUUCAGUUCGG	::::.:::.:. ..:::::	CCGAGCUGGAUCGGGAGCGG	Cleavage	1
siR14	Solyc01g108300.3.1	5	-1	1	20	245	264	GCGCUCUUAGUUCAGUUCGG	:::::.:::.:: ::: .:.	CCGAAUUGAGCUUAGAUUGU	Cleavage	1
siR14	Solyc03g097120.3.1	5	-1	1	20	145	164	GCGCUCUUAGUUCAGUUCGG	:.:.:.::::::.::: ::	CUGGAUUGAACUGAGAAAGC	Cleavage	1
siR14	Solyc09g075950.1.1	5	-1	1	20	444	463	GCGCUCUUAGUUCAGUUCGG	.: :..::::::.:::::	UCUAGUUGAACUGAGAGCUA	Cleavage	1
siR14	Solyc11g011090.1.1	5	-1	1	20	2364	2383	GCGCUCUUAGUUCAGUUCGG	::::.:::. ::.: ::.::	CCGAGCUGGUCUGACAGUGC	Translation	1
siR14	Solyc05g055090.4.1	5	-1	1	20	2968	2989	GCGCUCUUAGUUCAG--UUCGG	:::.: ::::::::::: .::	CCGGAUGCUGAACUAAGAUUGC	Cleavage	1
siR14	Solyc01g109600.4.1	5	-1	1	20	138	157	GCGCUCUUAGUUCAGUUCGG	.:.::::::.::::.:	GAUGAUUGAACUGAGAGUGG	Cleavage	1
siR14	Solyc06g075030.1.1	5	-1	1	20	408	427	GCGCUCUUAGUUCAGUUCGG	:.:::::.:.::.:::	AAAAGCUGAAUUGAGGGCGA	Cleavage	1
siR14	Solyc04g078170.2.1	5	-1	1	20	465	484	GCGCUCUUAGUUCAGUUCGG	..:...::::: :::::.:	UUGGGUUGAACAAAGAGUGG	Cleavage	1
siR14	Solyc08g074500.2.1	5	-1	1	20	2001	2020	GCGCUCUUAGUUCAGUUCGG	:. ::::::::::: .:.:	CUCAACUGAACUAAAGGUGA	Cleavage	1
siR14	Solyc07g055460.3.1	5	-1	1	20	803	822	GCGCUCUUAGUUCAGUUCGG	..::..::: : :::::.::	UUGAGUUGAUCGAAGAGUGC	Translation	1
siR14	Solyc02g093320.4.1	5	-1	1	20	1004	1023	GCGCUCUUAGUUCAGUUCGG	::::: :.::::.:.::	AAAAACUGCAUUAAGGGUGC	Cleavage	1
siR14	Solyc02g091510.3.1	5	-1	1	20	746	765	GCGCUCUUAGUUCAGUUCGG	:::::::. :.:.::::	CGCAACUGAAUGAGGGGCGC	Cleavage	1
siR14	Solyc07g066240.3.1	5	-1	1	20	1267	1286	GCGCUCUUAGUUCAGUUCGG	:: ::.::::.::::. .:.	CCUAAUUGAAUUAAGGUUGU	Cleavage	1
siR14	Solyc05g005070.2.1	5	-1	1	20	765	784	GCGCUCUUAGUUCAGUUCGG	::: .:::::.:.. ::.::	CCGUGCUGAAUUGGCAGUGC	Cleavage	1
siR14	Solyc06g065690.3.1	5	-1	1	20	2535	2554	GCGCUCUUAGUUCAGUUCGG	::::: ..:.:::::::	UGCAACUGUGUUGAGAGCGC	Cleavage	1
siR14	Solyc07g005150.3.1	5	-1	1	20	555	574	GCGCUCUUAGUUCAGUUCGG	:. :::: :::::::.: ::	CUUAACUCAACUAAGGGAGC	Cleavage	1
siR14	Solyc06g069810.1.1	5	-1	1	20	155	174	GCGCUCUUAGUUCAGUUCGG	:.:.::::.:: :.:.::	AAGGAUUGAAUUAUGGGUGC	Cleavage	1
siR14	Solyc09g055185.1.1	5	-1	1	20	729	748	GCGCUCUUAGUUCAGUUCGG	::::.::.:.:.::. ::	GCGAAUUGGAUUGAGGUCGA	Cleavage	1
siR14	Solyc07g049250.1.1	5	-1	1	20	803	822	GCGCUCUUAGUUCAGUUCGG	::::::::.: :: ::.:	ACGAACUGAGCAAAAAGUGG	Cleavage	1
siR14	Solyc07g019480.1.1	5	-1	1	20	131	149	GCGCUCUUAGUUCAGUUCGG	..:::.::: .::::.::::	UUGAAUUGA-UUAAGGGCGC	Translation	1
siR14	Solyc09g075020.3.1	5	-1	1	20	2389	2408	GCGCUCUUAGUUCAGUUCGG	:: .:::::: ::.::: ::	CCAGACUGAAAUAGGAGAGC	Translation	1
siR14	Solyc01g105340.4.1	5	-1	1	20	1816	1835	GCGCUCUUAGUUCAGUUCGG	:..::::.:::::: .:.	GAGGGCUGAGCUAAGAUUGU	Cleavage	1
siR14	Solyc09g059670.4.1	5	-1	1	20	539	558	GCGCUCUUAGUUCAGUUCGG	::::::...:.:: :.::	UGGAACUGGGUUGAGCGUGC	Cleavage	1
siR14	Solyc07g006730.4.1	5	-1	1	20	1048	1066	GCGCUCUUAGUUCAGUUCGG	.:::: :::::::.::::	UCGAA-UGAACUAGGAGCAG	Cleavage	1
siR14	Solyc07g021020.4.1	5	-1	1	20	1602	1621	GCGCUCUUAGUUCAGUUCGG	.: :::::: .:.::::.:	UCCAACUGAUUUGAGAGUGG	Translation	1
siR14	Solyc03g118170.3.1	5	-1	1	20	202	221	GCGCUCUUAGUUCAGUUCGG	.::: :::::.:. :::.:	UCGAUCUGAAUUGUGAGUGA	Cleavage	1
siR14	Solyc01g111210.3.1	5	-1	1	20	1470	1489	GCGCUCUUAGUUCAGUUCGG	.::: :::.:: :.:::.:	UCGAUCUGGACAAGGAGUGA	Cleavage	1
siR14	Solyc06g071040.4.1	5	-1	1	20	623	642	GCGCUCUUAGUUCAGUUCGG	::::.: .:: :::.:::.	ACGAAUUAGACAAAGGGCGU	Cleavage	1
siR14	Solyc03g121340.1.1	5	-1	1	20	190	209	GCGCUCUUAGUUCAGUUCGG	::: ::..:::: ::::.	AAGAAAUGGGCUAAAAGCGU	Cleavage	1
siR14	Solyc03g096000.3.1	5	-1	1	20	4239	4258	GCGCUCUUAGUUCAGUUCGG	.:..:::...: .::::::	GUGGGCUGGGUUUGGAGCGC	Cleavage	1
siR14	Solyc08g067340.4.1	5	-1	1	20	654	673	GCGCUCUUAGUUCAGUUCGG	.: :.::::: ::: ::.::	UCAAGCUGAAAUAACAGUGC	Translation	1
siR14	Solyc10g078810.1.1	5	-1	1	20	570	589	GCGCUCUUAGUUCAGUUCGG	: :.. ::::::.::::: :	CAGGGAUGAACUGAGAGCUC	Cleavage	1
siR14	Solyc10g078820.2.1	5	-1	1	20	582	601	GCGCUCUUAGUUCAGUUCGG	: :.. ::::::.::::: :	CAGGGAUGAACUGAGAGCUC	Cleavage	1
siR14	Solyc10g083400.1.1	5	-1	1	20	1302	1321	GCGCUCUUAGUUCAGUUCGG	.: :.:::.::: ::.:.:.	UCAAGCUGGACUUAGGGUGU	Cleavage	1
siR14	Solyc10g055370.2.1	5	-1	1	20	600	619	GCGCUCUUAGUUCAGUUCGG	:: ::.:.::::.:.::	UAAAAAUGGAUUAAGGGUGC	Cleavage	1
siR14	Solyc06g009790.4.1	5	-1	1	20	1582	1601	GCGCUCUUAGUUCAGUUCGG	.:::: ::. ::.::: :::	UCGAAGUGGCCUGAGAUCGC	Translation	1
siR14	Solyc11g069090.2.1	5	-1	1	20	685	704	GCGCUCUUAGUUCAGUUCGG	..:::: :: ::: :::::.	UUGAACGGAUCUAUGAGCGU	Translation	1
siR14	Solyc01g081520.3.1	5	-1	1	20	69	88	GCGCUCUUAGUUCAGUUCGG	:: ::::::.:::: ::	GACAAGUGAACUGAGAGAGC	Cleavage	1
siR14	Solyc05g010400.3.1	5	-1	1	20	632	651	GCGCUCUUAGUUCAGUUCGG	.: ::::::::: .:: .::	UCCAACUGAACUUGGAAUGC	Cleavage	1
siR14	Solyc01g087820.2.1	5	-1	1	20	345	364	GCGCUCUUAGUUCAGUUCGG	:: :: ::::::.. ::::.	CCAAAAUGAACUGGCAGCGU	Cleavage	1
siR3	Solyc04g064630.3.1	5	-1	1	21	385	405	UUUGAAAAAGAGGAUUCCGGG	.:.:::::.:::::::: :	UCUGGAAUUCUCUUUUUGAUC	Cleavage	1
siR3	Solyc12g049160.1.1	5	-1	1	21	621	641	UUUGAAAAAGAGGAUUCCGGG	:::.:: :.:::: ::::	CAAGGAGUCAUUUUUUCCAAA	Cleavage	2
siR3	Solyc12g049070.1.1	5	-1	1	21	507	527	UUUGAAAAAGAGGAUUCCGGG	:::.:: :.:::: ::::	UAAGGAGUCAUUUUUUCCAAA	Cleavage	3
siR3	Solyc12g049070.1.1	5	-1	1	21	621	641	UUUGAAAAAGAGGAUUCCGGG	:::.:: :.:::: ::::	UAAGGAGUCAUUUUUUCCAAA	Cleavage	3
siR3	Solyc01g080500.2.1	5	-1	1	21	745	765	UUUGAAAAAGAGGAUUCCGGG	: :.:::. :::: :::::	UGCCGGAUCUGCUUUCUCAAA	Translation	1
siR3	Solyc06g083140.4.1	5	-1	1	21	706	726	UUUGAAAAAGAGGAUUCCGGG	:..:::.:..: :::::.::	CUUGGAGUUUUGUUUUUUAAC	Translation	1
siR3	Solyc01g017110.2.1	5	-1	1	21	783	803	UUUGAAAAAGAGGAUUCCGGG	:::::: :::: ::: ::::	CCCGGAUUCCUAUUUCUCAAU	Translation	1
siR3	Solyc04g024540.1.1	5	-1	1	21	687	707	UUUGAAAAAGAGGAUUCCGGG	:::::: :::: ::: ::::	CCCGGAUUCCUAUUUCUCAAU	Translation	1
siR3	Solyc12g049180.1.1	5	-1	1	21	297	317	UUUGAAAAAGAGGAUUCCGGG	:::.:: :.:::: ::::	UAAGGAGUCAUUUUUUCCAAA	Cleavage	2
siR3	Solyc02g070760.4.1	5	-1	1	21	1193	1213	UUUGAAAAAGAGGAUUCCGGG	.:: ::::.. ::::::: ::	UCCAGAAUUUCCUUUUUCCAA	Translation	3
siR3	Solyc02g070760.4.1	5	-1	1	21	870	890	UUUGAAAAAGAGGAUUCCGGG	:.:: :::::::::.:.	CAGAGGAUACUCUUUUUCGAG	Cleavage	3
siR3	Solyc05g009100.4.1	5	-1	1	21	654	674	UUUGAAAAAGAGGAUUCCGGG	::::: :::. : :::::.::	CCCGGUAUCUGCAUUUUCGAA	Translation	1
siR3	Solyc07g007850.2.1	5	-1	1	21	1008	1028	UUUGAAAAAGAGGAUUCCGGG	:::: .::..:.:::::....	CCCGAGAUUUUUUUUUUUGGG	Cleavage	1
siR3	Solyc07g007930.3.1	5	-1	1	21	938	958	UUUGAAAAAGAGGAUUCCGGG	:..::.:: ::.::: ::::.	CUUGGGAUGCUUUUUAUCAAG	Cleavage	1
siR3	Solyc10g011690.3.1	5	-1	1	21	1733	1753	UUUGAAAAAGAGGAUUCCGGG	:.:::..:.::.:: ::..:.	CUCGGGGUUCUUUUCUUUGAG	Cleavage	1
siR3	Solyc12g044190.3.1	5	-1	1	21	3403	3423	UUUGAAAAAGAGGAUUCCGGG	.:::.::.:.:::::.:	AGUGGAGUCUUUUUUUUUAUG	Cleavage	2
siR3	Solyc01g067600.3.1	5	-1	1	21	6315	6335	UUUGAAAAAGAGGAUUCCGGG	:: ::.::..:.:::: ::.:	CCAGGGAUUUUUUUUUCCAGA	Cleavage	1
siR3	Solyc09g009370.4.1	5	-1	1	21	3695	3715	UUUGAAAAAGAGGAUUCCGGG	.:::::.:.: ::::::. .:	UCCGGAGUUCACUUUUUUUGA	Translation	2
siR3	Solyc09g009370.4.1	5	-1	1	21	2921	2941	UUUGAAAAAGAGGAUUCCGGG	::: :::.:::: :::.:.:	CCCAAAAUUCUCUAUUUUAGA	Cleavage	2
siR3	Solyc02g080940.3.1	5	-1	1	21	1142	1163	UUUGAAAAAGAGGAUUC-CGGG	.::: :.:::.:::::::..:	UCCGUGGAUCUUCUUUUUUGAU	Cleavage	1
siR3	Solyc10g055060.3.1	5	-1	1	21	719	739	UUUGAAAAAGAGGAUUCCGGG	.:. ::::::::::::::	UCUCAAAUCCUCUUUUUCAUG	Cleavage	1
siR3	Solyc10g055080.3.1	5	-1	1	21	1652	1672	UUUGAAAAAGAGGAUUCCGGG	.:. ::::::::::::::	UCUCAAAUCCUCUUUUUCAUG	Cleavage	1
siR3	Solyc05g050660.1.1	5	-1	1	21	863	884	UUUGAAA-AAGAGGAUUCCGGG	..:::::::: :: :::::::	GUUGGAAUCCUAUUGUUUCAAA	Translation	2
siR3	Solyc05g050660.1.1	5	-1	1	21	1751	1772	UUUGAAA-AAGAGGAUUCCGGG	..:::::::: :: :::::::	GUUGGAAUCCUAUUAUUUCAAA	Translation	2
siR3	Solyc11g044340.3.1	5	-1	1	21	168	188	UUUGAAAAAGAGGAUUCCGGG	:.::.::..:.::::: ::	ACUGGGAUUUUUUUUUUAAAU	Cleavage	2
siR3	Solyc11g044340.3.1	5	-1	1	21	3255	3275	UUUGAAAAAGAGGAUUCCGGG	.::.:::::::::::	CUUUUUGUCUUCUUUUUCAAA	Cleavage	2
siR3	Solyc01g091910.4.1	5	-1	1	21	2851	2873	UUUGAAAAAGAGGAU--UCCGGG	.::::: :::::.: ::::.::	UCCGGAGCAUCCUUUAUUUCGAA	Cleavage	1
siR3	Solyc02g070470.1.1	5	-1	1	21	195	215	UUUGAAAAAGAGGAUUCCGGG	.::::: ::: ::: :::::	UCCGGAUUCCGCUUCUUCAAC	Translation	1
siR3	Solyc09g064570.1.1	5	-1	1	21	483	503	UUUGAAAAAGAGGAUUCCGGG	: : :: :.::::: :::::	ACAGAAACCUUCUUUCUCAAA	Cleavage	3
siR3	Solyc09g064570.1.1	5	-1	1	21	555	575	UUUGAAAAAGAGGAUUCCGGG	: : :: :.::::: :::::	ACAGAAACCUUCUUUCUCAAA	Cleavage	3
siR3	Solyc03g114120.3.1	5	-1	1	21	825	845	UUUGAAAAAGAGGAUUCCGGG	:.::::::.:.:: ::.: :	ACUGGAAUCUUUUUCUUUAUA	Cleavage	1
siR3	Solyc07g007060.3.1	5	-1	1	21	286	306	UUUGAAAAAGAGGAUUCCGGG	:.::.:::::. ::: :.::	GCUGGGAUCCUUGUUUACGAA	Cleavage	1
siR3	Solyc10g005880.3.1	5	-1	1	21	86	106	UUUGAAAAAGAGGAUUCCGGG	:.. :.:::.:.:::::.:.	CUUAGGAUCUUUUUUUUUAGC	Cleavage	2
siR3	Solyc02g032820.3.1	5	-1	1	21	36	56	UUUGAAAAAGAGGAUUCCGGG	:..:: ::.::.:::: :::	CUUGGCAUUCUUUUUUACAAU	Cleavage	1
siR3	Solyc02g061850.4.1	5	-1	1	21	1641	1662	UUUGA-AAAAGAGGAUUCCGGG	:::::.::::::: ::::.	GAGGGAAUUCUCUUUUCUCAAG	Cleavage	1
siR3	Solyc08g067280.1.1	5	-1	1	21	136	156	UUUGAAAAAGAGGAUUCCGGG	::. :::.:: :::::.:::	CCUUUAAUUCUAUUUUUUAAA	Translation	1
siR3	Solyc09g050050.2.1	5	-1	1	21	114	134	UUUGAAAAAGAGGAUUCCGGG	:::: .::::::::::. :.	CCCGUCGUCCUCUUUUUUCAG	Cleavage	1
siR3	Solyc01g103060.4.1	5	-1	1	21	686	706	UUUGAAAAAGAGGAUUCCGGG	:::::.:::::.:::	AAAUAUAUCCUUUUUUUUAAA	Cleavage	1
